# Supplementary material for: Characteristics of human oral microbiome and its non-invasive diagnostic value in chronic kidney disease
Source: Biosci Rep. 2022 May 10;42(5):BSR20210694. doi: 10.1042/BSR20210694 (PMC9093701; doi:10.1042/BSR20210694)
Supplement: Supplementary Data S1-S21 [file BSR-2021-0694_supp1.zip]

Archive with 22 entries (22 files):
- BSR-2021-0694_suppD.pdf
- BSR-2021-0694_suppSD1.xlsx
- BSR-2021-0694_suppSD10.xls
- BSR-2021-0694_suppSD11.xls
- BSR-2021-0694_suppSD12.unk
- BSR-2021-0694_suppSD13.unk
- BSR-2021-0694_suppSD14.unk
- BSR-2021-0694_suppSD15.xls
- BSR-2021-0694_suppSD16.unk
- BSR-2021-0694_suppSD17.xls
- BSR-2021-0694_suppSD18.unk
- BSR-2021-0694_suppSD19.xls
- BSR-2021-0694_suppSD2.xls
- BSR-2021-0694_suppSD20.unk
- BSR-2021-0694_suppSD21.xls
- BSR-2021-0694_suppSD3.xlsx
- BSR-2021-0694_suppSD4.xls
- BSR-2021-0694_suppSD5.unk
- BSR-2021-0694_suppSD6.xls
- BSR-2021-0694_suppSD7.xlsx
- BSR-2021-0694_suppSD8.xls
- BSR-2021-0694_suppSD9.xlsx
