# Supplementary material for: Characteristics of human oral microbiome and its non-invasive diagnostic value in chronic kidney disease
Source: Biosci Rep. 2022 May 10;42(5):BSR20210694. doi: 10.1042/BSR20210694 (PMC9093701; doi:10.1042/BSR20210694)
Supplement: Supplementary Data S1-S21 [file BSR-2021-0694_supp1.zip › BSR-2021-0694_suppSD1.xlsx]

## Sheet: discovery HC-ZZ
number	age	gender(male=0，female=1）	BMI (kg/㎡)	hypertension (no=0;yes=1)	WBC	RBC	24hUTP	ALB	BUN	Scr	UA	eGFR	TG	calcium	phosphate
HC_2	48	1	22.77	0	5.7	4.57	—	53.2	3.57	51	175	109.536	1.45	2.35	1.23
HC_3	38	0	23.83	0	7.8	5.28	—	52.3	5.76	83	325	102.581	0.91	2.21	1.51
HC_5	46	0	23.74	0	6	4.56	—	50.8	6.68	70	278	107.581	1.06	2.51	0.92
HC_6	51	0	24.02	0	5.9	4.64	—	46.8	3.85	68	303	105.113	1.46	2.01	1.1
HC_7	35	0	24.26	0	5.3	5.35	—	54.8	5.43	87	370	98.97	2.29	2.32	0.97
HC_8	54	0	24.02	0	6.1	4.5	—	45.4	6.19	76	302	98.322	0.78	2.07	1.23
HC_10	42	0	21.6	0	5.4	4.94	—	48.5	5.42	76	343	106.969	1.85	2.38	1.58
HC_12	41	0	25.12	0	9.9	5.51	—	47.8	7.65	85	349	97.591	1.72	2.41	1.43
HC_13	56	1	23.56	0	7.6	4.59	—	41.6	4.97	53	197	102.248	1.26	2.23	1.37
HC_14	54	1	26.77	0	5.8	4.44	—	46.9	3.88	59	227	100.099	2.11	2.06	1.2
HC_15	41	0	25.06	0	5.5	4.91	—	47.8	7.23	92	264	88.687	0.9	2.13	0.92
HC_16	64	1	26.25	0	6	4.18	—	43.7	4.2	54	265	96.745	0.75	1.95	0.9
HC_18	52	1	24.69	0	4.4	4.51	—	47.4	4.56	63	204	97.792	1.64	2.12	1.38
HC_20	37	0	23.31	0	6.2	4.97	—	49.6	5.03	86	277	98.963	1.25	2.02	1.49
HC_21	54	0	26.79	0	5.4	5.34	—	49.6	4.74	77	368	97.795	1.53	2.03	0.95
HC_23	55	1	24.34	0	5.2	3.73	—	46.7	5.31	46	268	107.881	0.71	2.43	1.11
HC_24	55	0	26.42	0	5.06	4.93	—	45.6	4.4	72	286	99.827	0.99	2.18	1.56
HC_26	46	0	25.91	0	6.8	4.45	—	45.2	4.13	61	258	113.841	1.56	2.2	1.4
HC_27	37	0	25.61	0	5.9	4.79	—	49.8	6.76	102	469	80.516	0.94	2.15	0.9
HC_28	55	0	26.63	0	8.6	4.45	—	47.9	7	62	396	106.155	0.89	2.47	1.51
HC_29	35	1	19.76	0	6.5	4.53	—	47.6	5.71	58	254	115.037	1.25	2.51	1.26
HC_31	39	0	19.26	0	4.6	4.78	—	48.6	4.76	72	307	111.702	0.88	2.19	1.55
HC_32	36	1	18.39	0	4.5	4	—	48.2	3.31	61	228	112.352	0.67	2.37	1.57
HC_35	49	1	20.88	0	7	4.52	—	49.6	2.92	73	192	83.58	1.82	2.21	1.22
HC_36	64	0	24.96	0	8	4.88	—	47.7	4.06	70	300	94.803	1.03	2.5	1.41
HC_37	45	0	26.16	0	7.4	5.02	—	51.5	6.67	95	359	82.948	1.82	2.31	1.32
HC_38	44	0	23.3	0	6.1	4.85	—	48.4	3.62	76	400	105.477	1.16	2.39	1.46
HC_39	52	0	25.59	0	7.1	4.93	—	48.5	6.07	79	254	98.139	1.86	2.03	1.21
HC_40	42	0	24.77	0	5.2	4.56	—	45.9	4.08	70	502	110.647	1.46	2.39	1.51
HC_41	40	1	25.56	0	5.3	4.65	—	48.1	5.77	55	217	113.025	1.45	2.08	1.3
HC_42	36	0	26.82	0	4.49	5.21	—	49.7	6.36	85	257	101.08	1.09	2.52	1.38
HC_45	55	1	23.53	0	4.6	4.25	—	46.9	5.65	44	273	109.47	0.6	2.31	1.27
HC_47	45	0	23.99	0	7.2	5.38	—	50	6.39	78	402	103.626	1.73	2.48	1.22
HC_50	66	0	23.95	0	6.1	4.86	—	49.5	5.46	84	445	83.053	1.23	2.01	1.2
HC_51	49	1	21.19	0	4.7	4.06	—	47.8	6.06	60	354	103.106	0.84	2.06	1.1
HC_52	45	1	25.78	0	5.2	4.62	—	49.2	4.36	52	312	111.94	1.07	2.24	1.43
HC_53	43	1	23.34	0	6.8	4.37	—	48.5	4.47	63	312	104.175	2.08	2.34	1.2
HC_55	44	0	24.87	0	4.1	5.21	—	52.4	6.47	94	280	84.609	1.14	2.1	0.92
HC_57	45	0	21.15	0	5.8	4.5	—	43.9	5.27	80	282	102.103	0.97	2.15	1.21
HC_59	38	1	24.16	0	4.2	4.88	—	48.9	2.77	55	191	114.624	0.94	2.07	1.32
HC_61	56	1	24.91	0	5.6	4.67	—	44.7	4.5	61	193	97.626	1.33	2.01	1.48
HC_64	42	1	25.81	0	5.9	4.74	—	49.1	4.37	54	264	112.123	2.04	2.4	1.27
HC_65	47	0	26.73	0	5.9	4.95	—	46.9	4.3	68	211	108.108	1.26	2.36	1.24
HC_66	42	1	21.5	0	4.43	4.52	—	51.6	4.53	70	236	92.362	0.74	2.31	1.41
HC_67	56	0	24.31	0	4.31	4.39	—	45.6	5.12	74	298	98.019	0.72	2.2	1.37
HC_68	51	0	23.07	0	5.1	4.51	—	48.1	5.12	68	229	105.113	1.01	2.18	1.39
HC_71	35	0	26.27	0	8.6	5.49	—	51.5	3.64	91	324	93.735	1.57	2.31	1.32
HC_76	51	0	24.07	0	5.03	5.39	—	48.1	3.56	76	253	100.416	1.58	2.47	1.38
HC_77	45	0	21.82	0	6.5	5.08	—	50.3	5.94	64	239	112.404	0.89	2.01	1.32
HC_79	49	0	22.26	0	4.9	5.04	—	48.5	6.11	98	285	77.675	0.68	2.5	1.49
HC_82	38	0	25.41	0	4.64	5.28	—	50.9	5.38	75	376	110.618	0.85	1.92	1.22
HC_85	38	0	20.71	0	6.1	4.64	—	55	6.03	76	289	110.793	0.82	2.01	1.62
HC_86	50	1	18.9	0	4.2	3.82	—	47.3	5.43	66	258	93.752	1.07	2.43	1.23
HC_87	54	0	25.92	0	5.1	5.13	—	45.9	3.45	77	277	97.795	1.69	2.41	1.3
HC_89	60	0	25.39	0	6.68	4.67	—	51.3	4.8	74	321	95.303	1.87	2.31	1.16
HC_92	36	1	23.71	0	4.4	3.68	—	50.6	3.97	46	218	123.284	0.76	2.2	1.6
HC_94	36	1	22.22	0	5.2	4.82	—	48	2.85	54	184	116.949	0.91	2.08	1.13
HC_95	57	1	20.17	0	4	2.96	—	43	7.49	109	450	49.007	1.18	2.51	1.16
HC_96	53	0	25.18	0	8.8	4.77	—	46.6	5.45	58	265	110.649	1.04	2.47	1.32
HC_97	45	1	19.72	0	4.8	4.01	—	49.6	2.6	51	172	111.869	1.32	2.28	1.21
HC_98	43	0	21.05	0	4.8	4.56	—	50.1	3.36	77	348	105.651	0.68	2.21	1.35
HC_101	56	0	24.92	0	6.47	4.91	—	44.8	5.2	86	352	86.598	0.91	2.5	1.45
HC_104	50	0	22.15	0	4.7	4.79	—	47.4	7.44	76	314	101.124	0.66	2.11	1.36
HC_107	45	1	24.54	0	6.1	4.2	—	43.9	4.94	49	276	113.351	1.13	2.23	1.46
HC_108	41	1	25.28	0	4.96	4.5	—	45.8	4.21	53	318	113.61	0.58	2.3	1.43
HC_109	36	0	22.47	0	5.45	4.7	—	49.7	6.39	81	388	107.145	1.63	2.16	1.57
HC_112	37	0	25.38	0	5.7	5.04	—	47.4	4.62	84	392	101.819	1.04	2.47	1.64
HC_113	46	1	23.8	0	4.6	4.26	—	46	4.56	58	242	106.483	0.97	2.41	1.53
HC_117	55	1	26.78	0	4.78	4.18	—	44	4.78	58	218	99.959	1.56	2.3	1.43
HC_118	40	0	21.16	0	7.77	5.29	—	49.4	4.15	73	327	110.293	2.24	2.46	1.53
HC_119	42	1	23.74	0	5.3	4.26	—	44.5	4.74	54	189	112.123	0.83	2.54	0.99
HC_120	46	0	25.8	0	4.31	4.75	—	46.9	4.65	68	304	108.87	1.46	2.21	0.92
HC_122	53	1	25.15	0	5.44	4.75	—	45.2	5.26	53	199	105.161	0.78	2.39	1.46
HC_123	55	0	26.78	0	7.63	4.82	—	46.4	4.46	79	224	96.092	1.6	2.1	1.35
HC_125	35	1	24.09	0	5.5	4.2	—	44.8	4	58	214	115.037	1.05	1.99	1.27
HC_126	56	0	23.85	0	4.3	4.86	—	50	6.71	82	267	91.731	1.3	2.06	1.74
HC_127	50	0	22.47	0	5	4.7	—	45.3	4.41	76	338	101.836	1.61	2.43	1.5
HC_128	44	1	23.34	0	4.2	4.3	—	45.1	6.57	60	223	106.792	0.89	2.5	1.57
HC_129	63	0	26.08	0	4.49	5.05	—	47.4	5.68	80	322	89.976	1.67	2.2	1.11
HC_130	54	1	23.34	0	4.1	4.12	—	44	4.82	50	144	106.447	0.9	2.17	1.4
HC_132	36	1	21.34	0	5.7	4.37	—	47	4.55	55	200	116.246	0.79	2.29	1.15
HC_133	38	0	24.38	0	4.95	5.12	—	52	4.62	71	274	113.138	0.77	1.89	1.34
HC_134	37	1	18.59	0	4.4	4.48	—	50.7	3.75	54	231	116.949	0.82	2.42	1.11
HC_138	39	1	24.86	0	4.5	4.37	—	49	3.88	55	210	113.821	0.57	2.31	1.17
HC_140	49	1	21.87	0	7	4.73	—	49.8	3.98	61	222	102.547	0.97	2.01	1.5
HC_142	51	1	25.71	0	5.79	4.25	—	44.8	3.5	55	202	104.62	1.62	2.2	1.3
HC_143	41	1	23.03	0	4.89	4.66	—	47.9	3.84	69	222	95.312	1.07	2.37	1.32
HC_145	46	1	21.91	0	4.2	3.94	—	49.4	2.96	47	153	114.111	0.85	2.45	1.26

## Sheet: discovery CKD-ZZ
number	age	gender(male=0，female=1）	BMI (kg/㎡)	hypertension (no=0;yes=1)	WBC	RBC	24hUTP	ALB	BUN	Scr	UA	eGFR	TG	calcium	phosphate
CKD_1	56	0	26.12	0	4.9	4.37	8.89	30.1	6.9	58	314	108.341	6.01	2.09	1.05
CKD_2	23	1	18.43	0	7.5	4.54	1.44	46.7	5.8	83	369	85.904	0.73	2.29	0.97
CKD_3	30	1	30.84	1	5.7	3.95	3.85	39	8.7	199	579	28.413	11.11	2.4	1.39
CKD_4	55	1	22.17	1	6.6	5.41	0.58	43.6	7	97	479	56.826	1.3	2.33	1.03
CKD_5	58	1	24.08	1	8.3	3.88	1.28	44.5	4.5	74	287	77.18	3.05	2.38	1.13
CKD_6	52	0	17.57	1	6.6	3.25	1.3	40.4	26.9	616	345	8.24	0.17	1.75	2.72
CKD_8	27	1	21.09	0	5.4	4.63	1.89	46.7	3.9	60	381	120.337	1.16	2.51	1.65
CKD_10	30	0	23.24	1	5.2	4.28	2.76	39.4	7.7	198	460	37.929	0.78	2.27	1.12
CKD_11	35	1	21.33	1	4.3	3.87	0.92	44.3	13.3	239	311	22.138	1.86	2.15	1.18
CKD_15	33	0	24.11	0	5.9	4.32	2.89	29	4	65	436	121.513	8.08	2.06	1.34
CKD_17	42	0	24.85	1	6.2	2.76	3.56	39.7	35.3	849	687	5.998	1.4	2.22	2.22
CKD_18	34	0	29.05	1	6.9	4.26	0.1	46	11.6	169	641	44.66	2.23	2.35	1.46
CKD_19	56	0	27.04	1	7.2	2.84	6.47	28.5	23.3	501	325	10.285	1.45	1.97	1.73
CKD_20	45	0	26.12	1	6.53	3.76	0.64	40	32.9	396	446	15.23	1.92	2.24	1.73
CKD_21	53	0	22.38	1	4.8	3.32	3.94	37.4	13.3	202	419	30.404	0.92	2.33	1.04
CKD_25	49	0	32.82	1	6.7	5.28	0.83	47.9	6.8	99	568	76.727	1.84	2.39	1.01
CKD_27	39	0	30.69	0	8.2	5.28	1.9	40.8	6.1	79	358	107.532	2.13	2.34	1.49
CKD_28	72	1	19.53	1	5.8	3.37	6.69	31.7	8.5	101	322	48.025	1	2.08	1.01
CKD_29	56	1	23.24	1	5.2	4.62	0.26	46.2	4	39	182	113.105	1.72	2.43	1.14
CKD_30	41	1	22.03	1	4.2	3.91	2.43	30	4.6	49	254	116.581	1.25	2.12	1.34
CKD_31	51	0	17.24	1	5.3	4.98	2.87	42.7	6.7	120	612	59.957	3.7	2.34	0.85
CKD_32	14	1	18.83	0	6.1	4.6	4.47	21.8	2.2	47	301	111.972	1.29	2.08	1.46
CKD_34	58	0	19.92	0	5.6	4.46	2.95	29.1	5.1	75	313	96.119	1.5	2.13	1.24
CKD_36	61	1	19.29	0	6.2	4.36	4.69	22.9	3.3	30	174	119.046	3.18	2.18	1.07
CKD_37	68	0	24.7	0	5.3	4.09	5.07	23.5	7.6	70	293	92.176	1.15	2.1	1.08
CKD_38	56	0	31.34	1	7.9	5.07	9.2	25.1	6.6	76	357	97.634	2.6	2.13	1.26
CKD_39	27	0	27.75	0	7	4.84	8.23	24.4	4.2	87	351	104.691	2.22	2.03	1.43
CKD_40	49	1	26.49	0	7.2	3.96	0.14	41.9	4.1	49	257	110.21	1.9	2.42	1.21
CKD_43	56	0	26.12	0	4.9	4.37	8.89	30.1	6.9	58	314	108.341	6.01	2.09	1.05
CKD_44	23	1	18.43	0	7.5	4.54	1.44	46.7	5.8	83	369	85.904	0.73	2.29	0.97
CKD_45	30	1	30.84	1	5.7	3.95	3.85	39	8.7	199	579	28.413	11.11	2.4	1.39
CKD_46	55	1	22.17	1	6.6	5.41	0.58	43.6	7	97	479	56.826	1.3	2.33	1.03
CKD_47	58	1	24.08	1	8.3	3.88	1.28	44.5	4.5	74	287	77.18	3.05	2.38	1.13
CKD_48	52	0	17.57	1	6.6	3.25	1.3	40.4	26.9	616	345	8.24	0.17	1.75	2.72
CKD_50	27	1	21.09	0	5.4	4.63	1.89	46.7	3.9	60	381	120.337	1.16	2.51	1.65
CKD_51	67	0	19.15	0	6.5	2.32	2.82	43.4	39.4	654	383	6.16	1.04	2.31	1.85
CKD_52	30	0	23.24	1	5.2	4.28	2.76	39.4	7.7	198	460	37.929	0.78	2.27	1.12
CKD_54	27	0	29.05	1	9.6	5.55	1.32	44.4	9.8	194	500	39.704	2.91	2.45	1.1
CKD_57	33	0	24.11	0	5.9	4.32	2.89	29	4	65	436	121.513	8.08	2.06	1.34
CKD_58	29	0	24.22	1	6.2	3.89	7.31	41.9	16.3	515	474	13.022	1.97	2.35	1.05
CKD_59	42	0	24.85	1	6.2	2.76	3.56	39.7	35.3	849	687	5.998	1.4	2.22	2.22
CKD_61	56	0	27.04	1	7.2	2.84	6.47	28.5	23.3	501	325	10.285	1.45	1.97	1.73
CKD_64	48	0	29.06	0	7.9	5.45	5	27.4	6.2	95	383	81.219	3.81	2.06	1.01
CKD_66	11	0	19.391	0	8.2	4.39	0.95	45.3	3.7	42	161	133.772	0.52	2.3	1.64

## Sheet: validation HC-HZ
number	age	gender(male=0，female=1）	BMI (kg/㎡)	hypertension (no=0;yes=1)	WBC	RBC	24hUTP	ALB	BUN	Scr	UA	eGFR	TG	calcium	phosphate
HC_100	65	1	20.12	0	4.3	4.11	—	47.9	3.75	54	215	109.016	0.97	2.12	1.1
HC_102	45	1	23.24	0	4.85	4.04	—	44.5	3.69	57	268	113.285	1.07	2.35	1.23
HC_103	47	1	21.22	0	5.4	4.4	—	52.9	4.84	52	253	117.582	1.02	2.41	0.92
HC_105	68	0	25.26	0	6.2	5.18	—	47.3	4.43	74	407	112.014	1.44	2.33	0.87
HC_106	58	1	20.31	0	4.09	4.65	—	47.7	3.66	66	175	100.575	0.8	2.42	1.54
HC_11	47	0	23.12	0	4.2	4.8	—	48	4.58	79	226	101.647	1.04	1.94	1.33
HC_110	58	0	19.62	0	5.07	4.7	—	48.9	4.65	85	311	100.372	1.75	2.14	1.32
HC_114	54	0	24.33	0	5.5	4.72	—	47.2	5.53	85	349	89.074	0.82	2.06	1.26
HC_115	67	1	21.01	0	5.1	4.49	—	48.6	4.75	65	215	95.499	1.8	2.15	1.41
HC_116	63	1	23.02	0	4.4	4.04	—	47.9	3.59	57	256	113.285	0.68	2.53	1.35
HC_121	62	1	24.44	0	4.43	4.49	—	48	4.68	49	297	107.156	0.59	2.47	1.4
HC_124	65	1	21.19	0	5.97	4.88	—	41.1	4.41	53	270	105.903	1.39	1.99	0.81
HC_135	48	0	24.62	0	6.9	5.05	—	50.8	5.21	81	276	104.911	0.77	2.14	1.32
HC_137	45	1	19.13	0	4.5	3.63	—	45.4	5.1	65	192	99.61	0.7	2.54	1.19
HC_141	59	1	23.71	0	6.1	4.48	—	50.5	4.08	61	253	110.009	1.21	2.05	0.91
HC_146	49	1	26.5	0	4.4	4.14	—	46.6	3.68	47	174	111.731	1.5	2.11	1.25
HC_147	61	1	21.78	0	6.8	4.15	—	48.2	4.57	58	206	110.289	0.9	1.99	1.3
HC_22	54	1	19.11	0	5.4	4.58	—	50.3	4.65	48	141	115.737	0.71	2.43	1.36
HC_25	60	0	25.84	0	4.2	4.74	—	46.7	5.25	82	213	93.685	1.08	2.45	1.41
HC_30	67	1	22.22	0	5.1	4.48	—	48.9	4.23	58	209	109.517	0.57	2.43	0.94
HC_33	59	1	20.16	0	5.5	4.54	—	45.5	4.72	51	252	113.451	0.75	2.37	1.36
HC_34	52	1	18.11	0	6.2	4.3	—	45.6	3.68	51	187	120.01	1.5	2.2	0.91
HC_46	69	1	19.18	0	4.9	4.22	—	48.7	3.02	46	179	119.869	0.66	2.43	1.1
HC_48	47	1	23.85	0	6.5	4.47	—	50.8	5.15	57	268	106.344	0.66	1.95	1.31
HC_49	70	1	19.68	0	4.9	4.56	—	52.2	3.4	56	269	106.217	0.68	2.54	0.91
HC_54	64	1	23.64	0	7.2	4.61	—	47.4	5.07	65	300	86.554	1.73	2.2	0.96
HC_56	47	0	22.97	0	5.5	5.03	—	53.2	5.63	80	315	105.753	1.69	2.05	1.32
HC_60	68	0	26.13	0	4.1	4.05	—	46.9	6.7	61	241	97.54	1.65	2.16	1.48
HC_62	64	0	26.88	0	5.1	5.29	—	52.4	3.66	67	302	115.056	1.37	2.06	1.4
HC_63	69	0	21.48	0	4.3	5.01	—	47.1	4.86	68	260	108.87	0.99	2.48	0.93
HC_69	64	0	24.8	0	7.4	4.99	—	46.4	4.14	61	223	108.379	1.45	2.32	1.12
HC_70	69	1	21.06	0	5.3	3.89	—	44.2	3.64	55	193	106.1	0.58	1.94	1.07
HC_73	67	0	25.01	0	4.8	4.8	—	47.5	5.3	70	334	109.103	1.3	2.06	1.25
HC_74	59	0	23.65	0	7.4	5.13	—	50.1	4.02	74	304	111.23	2.14	2.3	1.02
HC_78	60	0	19.72	0	5.4	4.24	—	48.3	4.33	60	251	103.882	1.16	2.48	1.09
HC_81	71	0	20.68	0	4.8	4.41	—	48.3	4.72	86	302	92.25	0.95	1.95	0.92
HC_83	67	0	23.73	0	4.9	4.67	—	47.4	4.08	64	428	114.798	1.65	2.07	1.34
HC_84	59	0	24.28	0	6.05	4.76	—	51	5.21	80	296	102.823	1.33	2.43	1.51
HC_88	72	0	26.46	0	4.13	5.11	—	49.1	5	70	295	103.141	1.59	2.44	1.34
HC_9	50	0	18.29	0	5.1	4.22	—	45.4	5.44	77	275	101.291	1.17	2.01	1.26
HC_90	71	0	23.02	0	5.8	4.93	—	46.9	4.15	87	385	92.256	1.08	2.33	1.29
HC_91	61	0	25.98	0	4.5	4.66	—	50.3	4.05	86	424	88.442	1.5	2.51	0.89
HC_93	66	0	26.53	0	5.4	5.36	—	46.4	4.53	84	360	95.581	2.23	2.32	1.2
HC_99	62	1	24.97	0	4.2	4.22	—	47.8	3.35	44	184	115.798	0.96	1.95	1.37

## Sheet: validation CKD-HZ
number	age	gender(male=0，female=1）	BMI (kg/㎡)	hypertension (no=0;yes=1)	WBC	RBC	24hUTP	ALB	BUN	Scr	UA	eGFR	TG	calcium	phosphate
hzCKD_1	57	1	24.2382	1	2.81	6.15	11.1006	23.6		745	369	5	2.88	1.98	2.93
hzCKD_2	57	1	20.8325	1	4.93	20.79	2.62	24.6		82	387	68	2.19	2.49	1.25
hzCKD_3	73	0	23.5102	1	3.19	5.33	2.19575	25.6		692	483	6	1.31	2.07	1.3
hzCKD_4	77	0	22.67	0	3.78	7.9	4.78	26.6		191	415	28	1.53	1.85	1.01
hzCKD_5	56	1	22.2137	1	4.5	15.67	0.85	27.6		48	219	105	4.15	2.21	1.37
hzCKD_6	66	0	22.8571	0	4.19	4.5	0.199	28.6		77	325	90	1.31	2.3	0.99
hzCKD_7	71	1	23.42	0	1.91	3.89	3.4	29.6		108	249	44	1.13	2.3	1.18
hzCKD_8	77	1	24.09	0	3.21	4.52	0.0192	30.6		124	180	36	1.43	2.33	1.21
hzCKD_9	73	1	21.8211	0	2.22	4.84	5.7056	31.6		166	355	26	1.89	2.16	0.72
hzCKD_10	68	0	25.9516	0	4.32	5.99	0.675	32.6		102	336	65	2.14	2.15	0.93
hzCKD_11	64	1	23.52	0	4.07	4.79	1.4	33.6		60	274	92	1.46	2.37	1.21
hzCKD_12	73	0	26.1286	1	3.9	6.07	0.65	34.6		132	469	46	1.48	2.48	0.98
hzCKD_13	66	1	28.9993	0	2.62	6.72	0.82	35.6		174	364	26	3.41	2.34	1.04
hzCKD_14	81	1	24.76	1	2.59	6.49	0.47	36.6		163	419	25	1.32	2.17	1.28
hzCKD_15	78	1	24.81	1	2.28	6.19	0.58	37.6		251	396	15	1.35	2.04	1.13
hzCKD_16	70	1	22.6003	0	3.78	8.02	0.0154	38.6		132	573	35	2.42	2.33	1.18
hzCKD_17	57	1	17.6254	1	3.71	6.02	0.35	39.6		66	336	89	1.24	2.3	1.38
hzCKD_18	59	0	21.83	0	3.69	3.75	0.61	40.6		249	452	23	1.04	2.13	0.79
hzCKD_19	50	0	28.2284	0	4.88	5.83	0.23	41.6		56	567	115	2.74	2.34	1.15
hzCKD_20	68	0	26.4463	0	4.43	7.9	0.36	42.6		111	564	58	3.47	2.5	1.16
hzCKD_21	54	1	22.31	0	4	3.84	0.11	43.6		87	278	65	0.91	2.41	1.13
hzCKD_22	78	1	20.9275	1	2.76	5.31	0.19	44.6		138	219	31	1.13	2.27	0.96
hzCKD_23	67	1	25.2363	1	3.62	6.01	0.27	45.6		785	478	4	2.12	1.82	1.7
hzCKD_24	53	0	28.0277	1	4.99	8.71	0.432	46.6		141	423	47	1.67	2.33	1.34
hzCKD_25	43	0	22.94	0	4.23	5.42	1.45	47.6		110	401	70	4.02	2.51	1.1
hzCKD_26	36	1	24.03	0	4.11	7.45	0.243	48.6		51	341	119	2.9	2.33	0.57
hzCKD_27	74	1	29.865	0	4.16	5.24	0.31	49.6		72	356	71	0.91	2.38	1.12
hzCKD_28	55	0	25.94	0	4.81	5.42	0.29	50.6		41	285	126	1.07	2.02	1.06
hzCKD_29	42	1	23.86	0	3.29	4.59	0.42	51.6		110	345	53	2.05	2.53	1.54
hzCKD_30	59	1	20.7756	0	2.92	6.98	0.29	52.6		126	513	40	1.26	2.26	1.27
hzCKD_31	33	1	24.85	0	4.49	6.25	0.3221	53.6		65	286	107	1.64	2.69	1.38
hzCKD_32	67	1	29.63	0	4.49	4.83	0.27	54.6		64	265	86	1.83	2.41	1.22
hzCKD_33	76	0	26.28	1	4.27	8.3	0.31	55.6		204	466	26	3.08	2.19	0.92
hzCKD_34	22	0	21.6333	0	5.19	4.48	0.26	56.6		74	422	124	2.56	2.48	1.21
hzCKD_35	54	0	30.0712	1	4.58	5.33	1.778	57.6		61	433	108	0.94	2.15	1.01
hzCKD_36	54	0	26.46	1	3.71	6.39	0.3714	58.6		71	309	99	1.12	1.96	0.98
hzCKD_37	57	1	24.1415	1	3.47	4.26	0.21	59.6		183	290	26	1.6	2.21	1.25
hzCKD_38	52	1	20.95	0	3.75	4	1.101	35.5		65	272	88.24	0.81	2.21	1.31
hzCKD_39	63	0	21.79	1	4.58	5.3	0.151	40.2		111	468	61.68	1.59	2.23	0.94
hzCKD_40	53	1	24	1	3.42	7.5	4.289	32.1		453	458	9.35	1.7	2.37	1.7
hzCKD_41	52	1	24.6	1	5.09	7.8	1.263	45		47	267	128.28	1.55	2.26	0.94
hzCKD_42	48	0	19.89	1	4.05	13.8	10.355	20.2		187	355	51.37	1.42	1.89	1.31
hzCKD_43	47	0	21.5	1	3.78	8.1	3.124	39.1		393	685	15.22	1.31	2.31	1.52
hzCKD_44	53	1	22.08	0	4.14	5.7	0.228	42.7		75	301	74.5	3.19	2.34	1.2
hzCKD_45	68	1	24.58	1	4.05	8.4	1.044	45.4		123	454	40.03	2.13	2.44	1.33
hzCKD_46	48	1	23.73	1	4.59	5.7	1.496	45.9		68	253	85.13	3.84	2.51	1.32
hzCKD_47	55	0	24.77	0	4.65	6.9	6.065	30.4		62	400	124.1	2.25	2.21	1.27
hzCKD_48	67	1	29.8	1	3.83	4.6	0.717	44		106	462	47.66	1.67	2.29	1.06
hzCKD_49	71	1	36.8	1	4.37	8.7	0.78	45.8		151	419	31.3	2	2.66	1.21
hzCKD_50	58	1	18.1	1	4.25	6	1.018	45.3		197	412	32.35	1.08	2.56	1.5
hzCKD_51	27	0	21.67	1	4.5	6.9	8.69	12.5		74	437	116.96	3.25	1.83	1.55
hzCKD_52	72	1	18.93	0	4.39	8.6	3.71	37		72	467	74.3	3.47	2.26	1.3
hzCKD_53	71	0	22.23	1	4.03	5.7	0.325	37		71	295	100.8	0.77	2.26	1.05
hzCKD_54	73	0	19.56	0	3.11	8.7	0.249	32.8		133	439	48.59	1.14	2.17	0.96
hzCKD_55	89	0	25.4	0	3.46	5.4	0.172	42.3		233	1071	24.44	1.16	2.35	1.68
hzCKD_56	83	1	23.3	0	4.04	5.1	0.342	40.4		155	418	29.4	0.95	2.34	1.33
hzCKD_57	73	1	26.42	1	3.04	6.2	0.358	35.3		194	417	23.32	1.83	2.88	1.25
hzCKD_58	38	0	27	1	5.23	8.3	0.869	44.7		106	656	72.08	4.55	2.53	1.23
hzCKD_59	64	0	26.13	1	4.49	7.2	0.24	41.3		84	314	84.8	0.61	2.24	0.71
