# Supplementary material for: Characteristics of human oral microbiome and its non-invasive diagnostic value in chronic kidney disease
Source: Biosci Rep. 2022 May 10;42(5):BSR20210694. doi: 10.1042/BSR20210694 (PMC9093701; doi:10.1042/BSR20210694)
Supplement: Supplementary Data S1-S21 [file BSR-2021-0694_supp1.zip › BSR-2021-0694_suppSD10.xls]

Biomaker_names	Logarithm value	Groups	LDA_value	P_value
L1_Metabolism.L2_Amino_Acid_Metabolism.L3_Valine__leucine_and_isoleucine_degradation	3.46662415908	CKD	2.14748754966	0.0015420230344
L1_Unclassified.L2_Cellular_Processes_and_Signaling.L3_Germination	1.12144022092			-
L1_Unclassified.L2_Metabolism.L3_Others	3.92042396755	CKD	2.57287893848	0.00139530792533
L1_Human_Diseases.L2_Infectious_Diseases.L3_Tuberculosis	3.13471298487			0.00144271818245
L1_Metabolism.L2_Amino_Acid_Metabolism.L3_Arginine_and_proline_metabolism	4.01225381817	CKD	2.48843917144	0.0207645397609
L1_Cellular_Processes.L2_Cell_Growth_and_Death.L3_Cell_cycle___Caulobacter	3.76378467117	HC	2.60363490188	9.49200152236e-09
L1_Genetic_Information_Processing.L2_Translation.L3_Aminoacyl_tRNA_biosynthesis	4.14298620727	HC	2.79536753352	0.000166394569803
L1_Metabolism.L2_Glycan_Biosynthesis_and_Metabolism.L3_Glycosphingolipid_biosynthesis___globo_series	2.83661410924			0.0284114329616
L1_Metabolism.L2_Metabolism_of_Other_Amino_Acids.L3_D_Arginine_and_D_ornithine_metabolism	1.51240758366			-
L1_Metabolism.L2_Enzyme_Families.L3_Protein_kinases	3.42413903748	CKD	2.57810316025	1.59700395162e-11
L1_Genetic_Information_Processing.L2_Transcription.L3_Basal_transcription_factors	1.35676953901			-
L1_Metabolism.L2_Xenobiotics_Biodegradation_and_Metabolism.L3_Drug_metabolism___other_enzymes	3.49913650308	HC	2.10119173557	0.0229887952412
L1_Metabolism.L2_Xenobiotics_Biodegradation_and_Metabolism.L3_Naphthalene_degradation	3.20548242051			-
L1_Human_Diseases.L2_Metabolic_Diseases	3.02309998847			0.00104662991764
L1_Metabolism.L2_Energy_Metabolism.L3_Sulfur_metabolism	3.50217524265			-
L1_Environmental_Information_Processing.L2_Membrane_Transport.L3_Phosphotransferase_system__PTS_	3.76792760474	CKD	3.14426979416	5.99846306681e-09
L1_Metabolism.L2_Lipid_Metabolism.L3_Biosynthesis_of_unsaturated_fatty_acids	3.15017424184	CKD	2.15087630874	2.06625484213e-05
L1_Metabolism.L2_Amino_Acid_Metabolism.L3_Tyrosine_metabolism	3.60937179934			-
L1_Cellular_Processes.L2_Cell_Growth_and_Death.L3_Apoptosis	1.51651069155			0.010226318264
L1_Cellular_Processes.L2_Cell_Motility.L3_Cytoskeleton_proteins	3.43190555251	HC	2.28049423951	4.91374138578e-05
L1_Metabolism.L2_Biosynthesis_of_Other_Secondary_Metabolites	3.89690023688			0.048895023047
L1_Metabolism.L2_Metabolism_of_Terpenoids_and_Polyketides.L3_Biosynthesis_of_type_II_polyketide_products	0.0	CKD	2.19873945376	0.0035028579473
L1_Organismal_Systems.L2_Environmental_Adaptation.L3_Plant_pathogen_interaction	3.11515325837			3.63225223544e-08
L1_Metabolism.L2_Metabolism_of_Terpenoids_and_Polyketides.L3_Polyketide_sugar_unit_biosynthesis	3.32485726169	HC	2.17345926941	2.03431864246e-06
L1_Metabolism.L2_Energy_Metabolism.L3_Nitrogen_metabolism	3.86132393567			-
L1_Cellular_Processes	4.26204455824	HC	2.53467751578	0.0155873264522
L1_Metabolism.L2_Glycan_Biosynthesis_and_Metabolism.L3_Lipopolysaccharide_biosynthesis_proteins	3.90008055822	HC	2.64010536219	3.26969035118e-07
L1_Metabolism.L2_Metabolism_of_Terpenoids_and_Polyketides.L3_Zeatin_biosynthesis	2.86328728573			3.18721264409e-07
L1_Metabolism.L2_Metabolism_of_Other_Amino_Acids.L3_Taurine_and_hypotaurine_metabolism	3.13341889649			-
L1_Genetic_Information_Processing.L2_Replication_and_Repair.L3_DNA_replication	3.89382332186	HC	2.64584431279	1.9030072509e-07
L1_Human_Diseases.L2_Neurodegenerative_Diseases.L3_Parkinsons_disease	2.68543014545			-
L1_Human_Diseases.L2_Neurodegenerative_Diseases.L3_Alzheimers_disease	3.07721387672			-
L1_Metabolism.L2_Biosynthesis_of_Other_Secondary_Metabolites.L3_Penicillin_and_cephalosporin_biosynthesis	2.28950532932			0.00816144722936
L1_Metabolism	5.68253532975	HC	3.61300126242	4.52122838961e-06
L1_Human_Diseases.L2_Infectious_Diseases	3.59571417325	CKD	2.0282142325	0.0263833957341
L1_Environmental_Information_Processing	5.13662263689	CKD	4.14374177868	2.15149135097e-11
L1_Metabolism.L2_Amino_Acid_Metabolism.L3_Lysine_degradation	3.23752964354	CKD	2.05838055049	0.00259374020011
L1_Metabolism.L2_Metabolism_of_Terpenoids_and_Polyketides	4.25772278501	HC	2.72623865303	1.66322757556e-05
L1_Unclassified.L2_Poorly_Characterized.L3_Function_unknown	4.27717351174			-
L1_Metabolism.L2_Lipid_Metabolism.L3_Steroid_hormone_biosynthesis	2.00005141725			-
L1_Human_Diseases.L2_Cancers.L3_Colorectal_cancer	0.387210992162			2.93357624211e-09
L1_Cellular_Processes.L2_Cell_Motility	3.99720598695			-
L1_Metabolism.L2_Xenobiotics_Biodegradation_and_Metabolism.L3_Polycyclic_aromatic_hydrocarbon_degradation	3.09302278985			0.00130476886665
L1_Metabolism.L2_Enzyme_Families.L3_Cytochrome_P450	0.0			-
L1_Environmental_Information_Processing.L2_Signal_Transduction.L3_Calcium_signaling_pathway	0.0			-
L1_Human_Diseases.L2_Infectious_Diseases.L3_Chagas_disease__American_trypanosomiasis_	1.88611947026			3.90752118931e-07
L1_Human_Diseases.L2_Neurodegenerative_Diseases.L3_Prion_diseases	1.65675842115			0.0229887952412
L1_Organismal_Systems.L2_Environmental_Adaptation.L3_Circadian_rhythm___plant	0.0	HC	2.46276222745	1.38550559802e-11
L1_Organismal_Systems.L2_Digestive_System.L3_Protein_digestion_and_absorption	2.57916083062			3.18721264409e-07
L1_Organismal_Systems.L2_Immune_System.L3_RIG_I_like_receptor_signaling_pathway	1.54198830375			5.31209474369e-06
L1_Metabolism.L2_Xenobiotics_Biodegradation_and_Metabolism	4.2484773277	CKD	2.96585462477	8.75368793933e-06
L1_Human_Diseases.L2_Infectious_Diseases.L3_Vibrio_cholerae_infection	0.0			-
L1_Metabolism.L2_Biosynthesis_of_Other_Secondary_Metabolites.L3_Tropane__piperidine_and_pyridine_alkaloid_biosynthesis	3.05984844917			-
L1_Organismal_Systems.L2_Excretory_System	2.28289194939			6.14769670664e-07
L1_Organismal_Systems.L2_Digestive_System.L3_Carbohydrate_digestion_and_absorption	2.34272201043			-
L1_Human_Diseases.L2_Neurodegenerative_Diseases.L3_Amyotrophic_lateral_sclerosis__ALS_	2.43451641483			0.00717175823374
L1_Environmental_Information_Processing.L2_Signaling_Molecules_and_Interaction.L3_Cellular_antigens	2.87317990669			0.00011942930042
L1_Unclassified.L2_Cellular_Processes_and_Signaling.L3_Other_transporters	3.431954774			-
L1_Metabolism.L2_Enzyme_Families	4.32788671077	HC	2.54745675442	0.0177801380545
L1_Human_Diseases.L2_Infectious_Diseases.L3_Staphylococcus_aureus_infection	2.36096087259			0.00194125545687
L1_Metabolism.L2_Energy_Metabolism.L3_Photosynthesis_proteins	3.61282268597	HC	2.30722911174	0.000322801334751
L1_Organismal_Systems.L2_Endocrine_System.L3_PPAR_signaling_pathway	3.08478611202			0.000243798856947
L1_Metabolism.L2_Metabolism_of_Cofactors_and_Vitamins.L3_Thiamine_metabolism	3.67270920278	HC	2.1024886262	3.90902932157e-05
L1_Human_Diseases.L2_Cancers.L3_Renal_cell_carcinoma	2.40102839403			-
L1_Organismal_Systems.L2_Endocrine_System.L3_Insulin_signaling_pathway	2.82861367402			-
L1_Human_Diseases.L2_Cancers.L3_Bladder_cancer	1.7809297479			3.5339900293e-08
L1_Metabolism.L2_Energy_Metabolism.L3_Oxidative_phosphorylation	4.14130693494	HC	2.71925435291	0.00106466917845
L1_Metabolism.L2_Metabolism_of_Terpenoids_and_Polyketides.L3_Limonene_and_pinene_degradation	2.8813854436			-
L1_Organismal_Systems.L2_Endocrine_System	3.49797982971	HC	2.18883252277	2.84915021336e-05
L1_Unclassified.L2_Genetic_Information_Processing	4.4863913482	HC	2.95472243301	5.69015109032e-06
L1_Metabolism.L2_Carbohydrate_Metabolism.L3_Pentose_phosphate_pathway	3.8903232863	CKD	2.41554239317	2.8940613829e-10
L1_Metabolism.L2_Carbohydrate_Metabolism.L3_Ascorbate_and_aldarate_metabolism	3.19990875626	CKD	2.55206380066	3.44087104555e-07
L1_Genetic_Information_Processing.L2_Translation.L3_Ribosome_biogenesis_in_eukaryotes	2.87724292273			0.0192217695037
L1_Metabolism.L2_Biosynthesis_of_Other_Secondary_Metabolites.L3_beta_Lactam_resistance	2.11391302512			-
L1_Organismal_Systems.L2_Circulatory_System	2.68246964534			-
L1_Metabolism.L2_Lipid_Metabolism.L3_Glycerophospholipid_metabolism	3.77443681888			-
L1_Metabolism.L2_Amino_Acid_Metabolism	4.97280447237			-
L1_Unclassified.L2_Poorly_Characterized.L3_General_function_prediction_only	4.53654617649	HC	2.7862876021	5.56135821573e-06
L1_Organismal_Systems.L2_Excretory_System.L3_Proximal_tubule_bicarbonate_reclamation	2.28288767076			6.14769670664e-07
L1_Metabolism.L2_Amino_Acid_Metabolism.L3_Cysteine_and_methionine_metabolism	3.98987182413			-
L1_Environmental_Information_Processing.L2_Membrane_Transport.L3_Transporters	4.76521737587	CKD	3.81987327986	2.53845572495e-08
L1_Human_Diseases.L2_Infectious_Diseases.L3_Influenza_A	0.387210992162			2.93357624211e-09
L1_Metabolism.L2_Biosynthesis_of_Other_Secondary_Metabolites.L3_Stilbenoid__diarylheptanoid_and_gingerol_biosynthesis	1.85394358276			-
L1_Organismal_Systems	3.86059152544	HC	2.59556098043	9.86184503667e-08
L1_Unclassified.L2_Metabolism.L3_Energy_metabolism	3.98877121215	HC	2.67377223125	2.64945677888e-09
L1_Human_Diseases.L2_Metabolic_Diseases.L3_Type_II_diabetes_mellitus	2.69360396485			-
L1_Metabolism.L2_Energy_Metabolism.L3_Photosynthesis___antenna_proteins	1.19901004433			-
L1_Cellular_Processes.L2_Cell_Growth_and_Death.L3_p53_signaling_pathway	0.387317133333			2.93357624211e-09
L1_Metabolism.L2_Carbohydrate_Metabolism.L3_Propanoate_metabolism	3.74711462527	CKD	2.29637407468	7.10319755899e-05
L1_Metabolism.L2_Metabolism_of_Cofactors_and_Vitamins.L3_Retinol_metabolism	2.88791521591			-
L1_Unclassified.L2_Cellular_Processes_and_Signaling.L3_Inorganic_ion_transport_and_metabolism	3.57453413792	CKD	2.34235613699	0.0313233708409
L1_Metabolism.L2_Metabolism_of_Cofactors_and_Vitamins.L3_Biotin_metabolism	3.29665272014	HC	2.03825636526	0.00101139687501
L1_Unclassified.L2_Cellular_Processes_and_Signaling.L3_Cell_division	3.14316489565			0.00426704155277
L1_Unclassified.L2_Poorly_Characterized	4.7195518133			-
L1_Genetic_Information_Processing.L2_Folding__Sorting_and_Degradation.L3_RNA_degradation	3.74999951312	HC	2.51165477003	1.59430037335e-10
L1_Metabolism.L2_Lipid_Metabolism.L3_Ether_lipid_metabolism	1.11603172149			0.000367355787655
L1_Metabolism.L2_Amino_Acid_Metabolism.L3_Histidine_metabolism	3.69710185957	HC	2.12205466619	0.00243346425065
L1_Unclassified.L2_Genetic_Information_Processing.L3_Translation_proteins	4.0605266305	HC	2.67660816588	3.30433862329e-05
L1_Unclassified.L2_Genetic_Information_Processing.L3_Transcription_related_proteins	2.02801470314			2.08344002752e-06
L1_Metabolism.L2_Metabolism_of_Terpenoids_and_Polyketides.L3_Carotenoid_biosynthesis	2.21087831616			-
L1_Metabolism.L2_Energy_Metabolism.L3_Carbon_fixation_in_photosynthetic_organisms	3.82311181308	HC	2.17984778886	0.000753320641412
L1_Genetic_Information_Processing.L2_Replication_and_Repair.L3_Non_homologous_end_joining	2.25624853888			-
L1_Human_Diseases.L2_Cancers.L3_Pathways_in_cancer	2.69562811421			2.68297917783e-08
L1_Genetic_Information_Processing.L2_Replication_and_Repair.L3_Mismatch_repair	3.97190195066	HC	2.74912824753	1.80201652563e-09
L1_Metabolism.L2_Metabolism_of_Other_Amino_Acids.L3_D_Alanine_metabolism	3.09351122938			-
L1_Metabolism.L2_Metabolism_of_Cofactors_and_Vitamins.L3_Nicotinate_and_nicotinamide_metabolism	3.7191901893	HC	2.37638917808	3.83678835959e-08
L1_Metabolism.L2_Glycan_Biosynthesis_and_Metabolism.L3_Lipopolysaccharide_biosynthesis	3.84374836857	HC	2.7891945022	8.28243193699e-07
L1_Cellular_Processes.L2_Transport_and_Catabolism.L3_Endocytosis	0.188331401164			-
L1_Metabolism.L2_Metabolism_of_Terpenoids_and_Polyketides.L3_Tetracycline_biosynthesis	3.12673832337			-
L1_Environmental_Information_Processing.L2_Membrane_Transport.L3_ABC_transporters	4.5165635788	CKD	3.51834995691	1.97636690833e-08
L1_Human_Diseases.L2_Immune_System_Diseases.L3_Systemic_lupus_erythematosus	2.18518689574			-
L1_Organismal_Systems.L2_Endocrine_System.L3_Progesterone_mediated_oocyte_maturation	2.40646780847			1.49098034783e-05
L1_Metabolism.L2_Xenobiotics_Biodegradation_and_Metabolism.L3_Benzoate_degradation	3.32069050379	CKD	2.4682303385	0.000381104562941
L1_Metabolism.L2_Lipid_Metabolism.L3_Glycerolipid_metabolism	3.50147370622	CKD	2.41563539171	2.80200836084e-13
L1_Metabolism.L2_Carbohydrate_Metabolism.L3_Fructose_and_mannose_metabolism	3.82858025812	CKD	2.62058723398	0.00738187296061
L1_Metabolism.L2_Glycan_Biosynthesis_and_Metabolism.L3_Glycosphingolipid_biosynthesis___lacto_and_neolacto_series	0.0			-
L1_Metabolism.L2_Amino_Acid_Metabolism.L3_Lysine_biosynthesis	3.85047208731			-
L1_Metabolism.L2_Xenobiotics_Biodegradation_and_Metabolism.L3_Chloroalkane_and_chloroalkene_degradation	3.11940258634	CKD	2.01686631519	8.1817890684e-05
L1_Genetic_Information_Processing.L2_Folding__Sorting_and_Degradation.L3_Sulfur_relay_system	3.43146622019	CKD	2.12090222628	0.00251243333771
L1_Cellular_Processes.L2_Cell_Growth_and_Death	3.76962647225	HC	2.58714671362	3.80955588336e-07
L1_Metabolism.L2_Metabolism_of_Cofactors_and_Vitamins.L3_Porphyrin_and_chlorophyll_metabolism	3.94758965857			-
L1_Metabolism.L2_Energy_Metabolism.L3_Photosynthesis	3.6042899146	HC	2.3268571433	0.000851126894164
L1_Metabolism.L2_Metabolism_of_Cofactors_and_Vitamins.L3_One_carbon_pool_by_folate	3.86315644351	HC	2.70005775548	2.03431864246e-06
L1_Genetic_Information_Processing.L2_Translation.L3_mRNA_surveillance_pathway	0.0			-
L1_Metabolism.L2_Glycan_Biosynthesis_and_Metabolism.L3_Glycosylphosphatidylinositol_GPI__anchor_biosynthesis	0.0			-
L1_Metabolism.L2_Xenobiotics_Biodegradation_and_Metabolism.L3_Ethylbenzene_degradation	2.55035606717			0.00793151750761
L1_Human_Diseases.L2_Infectious_Diseases.L3_Bacterial_invasion_of_epithelial_cells	0.896838959724			6.26252834224e-10
L1_Metabolism.L2_Carbohydrate_Metabolism.L3_Pentose_and_glucuronate_interconversions	3.51789182993	CKD	2.7633373393	7.52168924804e-10
L1_Environmental_Information_Processing.L2_Signal_Transduction.L3_Two_component_system	4.06392260335	CKD	3.14228738863	1.59430037335e-10
L1_Metabolism.L2_Lipid_Metabolism.L3_Sphingolipid_metabolism	2.93948787069			-
L1_Metabolism.L2_Xenobiotics_Biodegradation_and_Metabolism.L3_Drug_metabolism___cytochrome_P450	3.00690479092			-
L1_Genetic_Information_Processing.L2_Translation.L3_Ribosome_Biogenesis	4.24481403352	HC	2.7844698249	0.000433105406568
L1_Metabolism.L2_Metabolism_of_Terpenoids_and_Polyketides.L3_Biosynthesis_of_siderophore_group_nonribosomal_peptides	2.87064688287	CKD	2.2067194309	0.000145267931615
L1_Organismal_Systems.L2_Endocrine_System.L3_Adipocytokine_signaling_pathway	3.0141872688			1.08226730914e-09
L1_Metabolism.L2_Lipid_Metabolism	4.44262036905			-
L1_Metabolism.L2_Nucleotide_Metabolism.L3_Purine_metabolism	4.42055130114	HC	2.98245886557	4.24941429727e-05
L1_Human_Diseases.L2_Metabolic_Diseases.L3_Type_I_diabetes_mellitus	2.74878442297			7.24858842344e-05
L1_Human_Diseases.L2_Infectious_Diseases.L3_Epithelial_cell_signaling_in_Helicobacter_pylori_infection	2.96880171884			4.75810755079e-09
L1_Metabolism.L2_Metabolism_of_Other_Amino_Acids	4.2189457195	CKD	2.17817573296	0.000322801334751
L1_Metabolism.L2_Xenobiotics_Biodegradation_and_Metabolism.L3_Aminobenzoate_degradation	3.18428946923			0.00338828093805
L1_Metabolism.L2_Xenobiotics_Biodegradation_and_Metabolism.L3_Fluorobenzoate_degradation	2.0772726574			1.51713571211e-13
L1_Organismal_Systems.L2_Immune_System.L3_Antigen_processing_and_presentation	2.40646780847			1.49098034783e-05
L1_Genetic_Information_Processing.L2_Folding__Sorting_and_Degradation.L3_Protein_export	3.86186294732	HC	2.47215082007	0.000205520353183
L1_Genetic_Information_Processing.L2_Transcription	4.36451952817	CKD	3.04958914225	2.4975369409e-09
L1_Environmental_Information_Processing.L2_Signal_Transduction.L3_Phosphatidylinositol_signaling_system	3.13595475897			-
L1_Genetic_Information_Processing.L2_Translation.L3_RNA_transport	3.06792089335			-
L1_Metabolism.L2_Biosynthesis_of_Other_Secondary_Metabolites.L3_Streptomycin_biosynthesis	3.52988658231	HC	2.09840726255	0.000142464652844
L1_Metabolism.L2_Lipid_Metabolism.L3_Secondary_bile_acid_biosynthesis	0.611456378193	CKD	2.0021395325	7.52168924804e-10
L1_Cellular_Processes.L2_Cell_Motility.L3_Bacterial_motility_proteins	3.76185666377			-
L1_Organismal_Systems.L2_Circulatory_System.L3_Cardiac_muscle_contraction	2.68246964534			-
L1_Human_Diseases.L2_Infectious_Diseases.L3_Toxoplasmosis	0.387210992162			2.93357624211e-09
L1_Organismal_Systems.L2_Endocrine_System.L3_GnRH_signaling_pathway	0.188331401164			-
L1_Unclassified.L2_Metabolism.L3_Lipid_metabolism	3.20570607402			0.0180136224811
L1_Metabolism.L2_Biosynthesis_of_Other_Secondary_Metabolites.L3_Butirosin_and_neomycin_biosynthesis	2.69436199288			-
L1_Organismal_Systems.L2_Digestive_System.L3_Bile_secretion	0.343504653904			3.00785847273e-13
L1_Environmental_Information_Processing.L2_Signaling_Molecules_and_Interaction.L3_Bacterial_toxins	2.94091166788			-
L1_Genetic_Information_Processing	5.3470387049	HC	3.93951725418	4.8995940798e-10
L1_Metabolism.L2_Amino_Acid_Metabolism.L3_Amino_acid_related_enzymes	4.22548787259	HC	2.84118156785	8.22890685179e-09
L1_Cellular_Processes.L2_Transport_and_Catabolism	3.44064756648	HC	2.11674885441	0.000160080627162
L1_Metabolism.L2_Biosynthesis_of_Other_Secondary_Metabolites.L3_Betalain_biosynthesis	0.0			-
L1_Metabolism.L2_Metabolism_of_Cofactors_and_Vitamins.L3_Ubiquinone_and_other_terpenoid_quinone_biosynthesis	3.59275598884			-
L1_Metabolism.L2_Amino_Acid_Metabolism.L3_Alanine__aspartate_and_glutamate_metabolism	3.99634364015	HC	2.53633301707	1.16993710461e-05
L1_Cellular_Processes.L2_Transport_and_Catabolism.L3_Peroxisome	3.32183596273			0.00584516931433
L1_Human_Diseases.L2_Immune_System_Diseases.L3_Primary_immunodeficiency	2.85444490459			-
L1_Metabolism.L2_Lipid_Metabolism.L3_Steroid_biosynthesis	0.447212747448			-
L1_Genetic_Information_Processing.L2_Translation.L3_Translation_factors	3.82879706517	HC	2.61410979375	2.11675358874e-10
L1_Genetic_Information_Processing.L2_Translation	4.83902858071	HC	3.53521319473	3.99544872662e-09
L1_Metabolism.L2_Biosynthesis_of_Other_Secondary_Metabolites.L3_Flavonoid_biosynthesis	1.74233578406			-
L1_Metabolism.L2_Metabolism_of_Terpenoids_and_Polyketides.L3_Biosynthesis_of_vancomycin_group_antibiotics	2.83935038984			2.28179353986e-07
L1_Metabolism.L2_Glycan_Biosynthesis_and_Metabolism.L3_Peptidoglycan_biosynthesis	3.99224624601	HC	2.71327600167	1.80645691945e-07
L1_Unclassified.L2_Cellular_Processes_and_Signaling.L3_Signal_transduction_mechanisms	3.61242283211	CKD	2.15624506336	0.000367355787655
L1_Metabolism.L2_Xenobiotics_Biodegradation_and_Metabolism.L3_Chlorocyclohexane_and_chlorobenzene_degradation	1.99054725304			1.38451869566e-06
L1_Environmental_Information_Processing.L2_Membrane_Transport.L3_Bacterial_secretion_system	3.92306214898	CKD	2.49919484275	0.00328448303895
L1_Genetic_Information_Processing.L2_Folding__Sorting_and_Degradation	4.46168638947	HC	3.06352860742	2.39814809796e-12
L1_Genetic_Information_Processing.L2_Replication_and_Repair.L3_DNA_replication_proteins	4.14334404801	HC	2.91759123185	1.29661294413e-09
L1_Metabolism.L2_Carbohydrate_Metabolism.L3_Starch_and_sucrose_metabolism	3.85301925503	CKD	2.4373275725	0.00389332701003
L1_Genetic_Information_Processing.L2_Replication_and_Repair.L3_Base_excision_repair	3.70232377367	HC	2.1532166541	0.0392817596586
L1_Metabolism.L2_Xenobiotics_Biodegradation_and_Metabolism.L3_Metabolism_of_xenobiotics_by_cytochrome_P450	3.00663516118			-
L1_Metabolism.L2_Carbohydrate_Metabolism.L3_Amino_sugar_and_nucleotide_sugar_metabolism	4.07885460178			-
L1_Metabolism.L2_Lipid_Metabolism.L3_Lipid_biosynthesis_proteins	3.85120978608	HC	2.10523913692	0.0494514363916
L1_Cellular_Processes.L2_Cell_Growth_and_Death.L3_Meiosis___yeast	1.89571211486			0.0302026943268
L1_Metabolism.L2_Glycan_Biosynthesis_and_Metabolism.L3_Various_types_of_N_glycan_biosynthesis	1.35546685052			-
L1_Unclassified.L2_Cellular_Processes_and_Signaling.L3_Cell_motility_and_secretion	3.35729108514			0.00144271818245
L1_Metabolism.L2_Amino_Acid_Metabolism.L3_Tryptophan_metabolism	3.36488566577	CKD	2.39853670072	7.85878163517e-05
L1_Human_Diseases.L2_Immune_System_Diseases	2.93872146652			-
L1_Unclassified.L2_Cellular_Processes_and_Signaling.L3_Other_ion_coupled_transporters	4.14027063929			-
L1_Environmental_Information_Processing.L2_Membrane_Transport	5.0855028093	CKD	4.10130400514	3.52108751177e-11
L1_Metabolism.L2_Lipid_Metabolism.L3_alpha_Linolenic_acid_metabolism	2.40005234179			0.0153817167742
L1_Genetic_Information_Processing.L2_Replication_and_Repair.L3_DNA_repair_and_recombination_proteins	4.51907885571	HC	3.16729846565	9.49200152236e-09
L1_Genetic_Information_Processing.L2_Folding__Sorting_and_Degradation.L3_Proteasome	2.52749369224			-
L1_Unclassified.L2_Cellular_Processes_and_Signaling	4.64699024208			-
L1_Human_Diseases.L2_Infectious_Diseases.L3_African_trypanosomiasis	1.88614363252			3.90752118931e-07
L1_Unclassified.L2_Cellular_Processes_and_Signaling.L3_Pores_ion_channels	3.91726024915			-
L1_Metabolism.L2_Carbohydrate_Metabolism.L3_Inositol_phosphate_metabolism	3.17853893845	CKD	2.21299894828	0.000137010242462
L1_Metabolism.L2_Lipid_Metabolism.L3_Fatty_acid_metabolism	3.46123878701	CKD	2.25549706646	0.000702225622226
L1_Metabolism.L2_Metabolism_of_Cofactors_and_Vitamins.L3_Vitamin_B6_metabolism	3.35901807666			4.64439799034e-08
L1_Organismal_Systems.L2_Digestive_System.L3_Mineral_absorption	2.55308892024			2.34663070106e-06
L1_Human_Diseases.L2_Neurodegenerative_Diseases.L3_Huntingtons_disease	2.95055649991			-
L1_Metabolism.L2_Carbohydrate_Metabolism.L3_Butanoate_metabolism	3.81279875972	CKD	2.44558514956	0.000836468016648
L1_Metabolism.L2_Glycan_Biosynthesis_and_Metabolism.L3_N_Glycan_biosynthesis	2.5426867189			0.000221777858484
L1_Genetic_Information_Processing.L2_Replication_and_Repair	5.01489399438	HC	3.71892755654	5.20259681075e-11
L1_Metabolism.L2_Amino_Acid_Metabolism.L3_Phenylalanine_metabolism	3.30068680314	CKD	2.26842605161	0.000474225951997
L1_Unclassified.L2_Metabolism.L3_Biosynthesis_and_biodegradation_of_secondary_metabolites	2.91116605165	CKD	2.2530740716	1.85433829526e-05
L1_Organismal_Systems.L2_Endocrine_System.L3_Renin_angiotensin_system	0.0			-
L1_Unclassified.L2_Metabolism.L3_Glycan_biosynthesis_and_metabolism	2.97522922524			-
L1_Metabolism.L2_Xenobiotics_Biodegradation_and_Metabolism.L3_Atrazine_degradation	2.11898215866			5.14090086847e-13
L1_Unclassified.L2_Metabolism.L3_Nucleotide_metabolism	2.90155132411	CKD	2.12200118845	2.42479288887e-09
L1_Organismal_Systems.L2_Immune_System.L3_NOD_like_receptor_signaling_pathway	2.52793228036			4.54838879859e-07
L1_Human_Diseases.L2_Cancers	3.00606439699			1.04690252552e-05
L1_Metabolism.L2_Carbohydrate_Metabolism	4.97998422987	CKD	3.53663613366	5.95635343139e-06
L1_Metabolism.L2_Lipid_Metabolism.L3_Synthesis_and_degradation_of_ketone_bodies	2.55581346422			0.0031342096129
L1_Metabolism.L2_Nucleotide_Metabolism.L3_Pyrimidine_metabolism	4.32663202037	HC	3.05231591726	3.420818519e-06
L1_Metabolism.L2_Metabolism_of_Cofactors_and_Vitamins.L3_Pantothenate_and_CoA_biosynthesis	3.82463665334			-
L1_Unclassified.L2_Cellular_Processes_and_Signaling.L3_Electron_transfer_carriers	2.55732237874	CKD	2.00121976688	6.54876292556e-05
L1_Metabolism.L2_Metabolism_of_Terpenoids_and_Polyketides.L3_Geraniol_degradation	2.88284271945			0.000807850277862
L1_Unclassified.L2_Cellular_Processes_and_Signaling.L3_Sporulation	2.55518064283			-
L1_Metabolism.L2_Energy_Metabolism	4.78479420828	HC	3.20988730697	3.18721264409e-07
L1_Metabolism.L2_Carbohydrate_Metabolism.L3_Glyoxylate_and_dicarboxylate_metabolism	3.68143760884	CKD	2.39514395224	0.000528372832165
L1_Genetic_Information_Processing.L2_Folding__Sorting_and_Degradation.L3_Chaperones_and_folding_catalysts	4.10215441823	HC	2.76555370377	1.4933169985e-08
L1_Metabolism.L2_Carbohydrate_Metabolism.L3_Citrate_cycle__TCA_cycle_	3.94101984335	HC	2.42270808911	3.16768310573e-05
L1_Genetic_Information_Processing.L2_Transcription.L3_RNA_polymerase	3.29183264131			0.00213978387011
L1_Organismal_Systems.L2_Immune_System	2.78498129928			2.02210771554e-05
L1_Metabolism.L2_Energy_Metabolism.L3_Carbon_fixation_pathways_in_prokaryotes	4.06868374581	HC	2.70541134232	4.77245388426e-08
L1_Metabolism.L2_Metabolism_of_Terpenoids_and_Polyketides.L3_Prenyltransferases	3.62409571355	HC	2.46451592439	1.35135919212e-06
L1_Environmental_Information_Processing.L2_Signaling_Molecules_and_Interaction	3.28711709856			-
L1_Metabolism.L2_Biosynthesis_of_Other_Secondary_Metabolites.L3_Caffeine_metabolism	0.0			-
L1_Metabolism.L2_Lipid_Metabolism.L3_Linoleic_acid_metabolism	2.30439501493			0.00029413052688
L1_Human_Diseases.L2_Neurodegenerative_Diseases	3.45134494988			-
L1_Environmental_Information_Processing.L2_Signal_Transduction.L3_MAPK_signaling_pathway___yeast	2.69738777873			-
L1_Environmental_Information_Processing.L2_Signal_Transduction	4.12644016631	CKD	3.1327956507	2.81036198757e-09
L1_Metabolism.L2_Glycan_Biosynthesis_and_Metabolism.L3_Glycosphingolipid_biosynthesis___ganglio_series	2.66300574291			0.000176306243356
L1_Genetic_Information_Processing.L2_Transcription.L3_Transcription_machinery	3.92044968669	HC	2.77245414965	5.92130444836e-11
L1_Metabolism.L2_Carbohydrate_Metabolism.L3_Galactose_metabolism	3.69188781251	CKD	2.48078852409	0.00827863434915
L1_Human_Diseases.L2_Cancers.L3_Small_cell_lung_cancer	0.387210992162			2.93357624211e-09
L1_Metabolism.L2_Glycan_Biosynthesis_and_Metabolism.L3_Glycosyltransferases	3.65686660129	HC	2.1513268599	2.9727263479e-05
L1_Genetic_Information_Processing.L2_Replication_and_Repair.L3_Chromosome	4.26608414793	HC	2.93871252045	1.54437800614e-07
L1_Genetic_Information_Processing.L2_Folding__Sorting_and_Degradation.L3_Protein_processing_in_endoplasmic_reticulum	2.68659093173			8.34795986671e-05
L1_Metabolism.L2_Xenobiotics_Biodegradation_and_Metabolism.L3_Bisphenol_degradation	2.47729390095			0.00121967911557
L1_Environmental_Information_Processing.L2_Signaling_Molecules_and_Interaction.L3_Ion_channels	2.55922733134			0.000689965037746
L1_Human_Diseases.L2_Infectious_Diseases.L3_Pertussis	2.79535815815	CKD	2.33433123897	4.89829008269e-09
L1_Unclassified.L2_Cellular_Processes_and_Signaling.L3_Membrane_and_intracellular_structural_molecules	3.94647183888	HC	2.5564823142	3.03640856579e-05
L1_Genetic_Information_Processing.L2_Transcription.L3_Transcription_factors	4.15110272543	CKD	3.25235992493	2.17823657272e-13
L1_Environmental_Information_Processing.L2_Membrane_Transport.L3_Secretion_system	4.21566379596	CKD	3.00789814442	0.000305300064589
L1_Metabolism.L2_Biosynthesis_of_Other_Secondary_Metabolites.L3_Flavone_and_flavonol_biosynthesis	1.13654452997			1.72032893242e-06
L1_Organismal_Systems.L2_Environmental_Adaptation	3.11542106795			2.68297917783e-08
L1_Genetic_Information_Processing.L2_Replication_and_Repair.L3_Nucleotide_excision_repair	3.64979386878	HC	2.45859364509	5.82179615296e-06
L1_Metabolism.L2_Nucleotide_Metabolism	4.67715556386	HC	3.31957693178	1.39594286078e-05
L1_Unclassified.L2_Metabolism.L3_Metabolism_of_cofactors_and_vitamins	3.22905888254			0.0130944082003
L1_Metabolism.L2_Metabolism_of_Other_Amino_Acids.L3_Selenocompound_metabolism	3.56858562417			-
L1_Metabolism.L2_Metabolism_of_Cofactors_and_Vitamins	4.70912414064	HC	3.26060282365	4.9039295016e-08
L1_Unclassified.L2_Genetic_Information_Processing.L3_Replication__recombination_and_repair_proteins	3.95664530266	HC	2.46182119026	0.00550911865735
L1_Metabolism.L2_Metabolism_of_Other_Amino_Acids.L3_Phosphonate_and_phosphinate_metabolism	2.78725437278			1.737303457e-05
L1_Metabolism.L2_Lipid_Metabolism.L3_Primary_bile_acid_biosynthesis	0.636576687123	CKD	2.00087499695	1.80201652563e-09
L1_Metabolism.L2_Biosynthesis_of_Other_Secondary_Metabolites.L3_Indole_alkaloid_biosynthesis	0.0			-
L1_Metabolism.L2_Metabolism_of_Terpenoids_and_Polyketides.L3_Biosynthesis_of_ansamycins	2.96875616945			0.000740232823862
L1_Metabolism.L2_Metabolism_of_Other_Amino_Acids.L3_D_Glutamine_and_D_glutamate_metabolism	3.26803770975			2.15390634025e-09
L1_Human_Diseases.L2_Infectious_Diseases.L3_Vibrio_cholerae_pathogenic_cycle	2.98000855254			1.55213830443e-09
L1_Metabolism.L2_Xenobiotics_Biodegradation_and_Metabolism.L3_Toluene_degradation	3.25860997922			-
L1_Human_Diseases.L2_Cardiovascular_Diseases.L3_Hypertrophic_cardiomyopathy__HCM_	0.0			-
L1_Metabolism.L2_Metabolism_of_Cofactors_and_Vitamins.L3_Lipoic_acid_metabolism	2.83821747713			-
L1_Metabolism.L2_Glycan_Biosynthesis_and_Metabolism.L3_Other_glycan_degradation	3.15716940227	HC	2.1777600612	0.0189746252258
L1_Metabolism.L2_Glycan_Biosynthesis_and_Metabolism.L3_Glycosaminoglycan_degradation	2.73750398202			0.000395333107274
L1_Genetic_Information_Processing.L2_Folding__Sorting_and_Degradation.L3_Ubiquitin_system	2.23559856385			0.016872513555
L1_Metabolism.L2_Lipid_Metabolism.L3_Fatty_acid_elongation_in_mitochondria	0.0			-
L1_Metabolism.L2_Energy_Metabolism.L3_Methane_metabolism	4.00986530295			-
L1_Organismal_Systems.L2_Nervous_System.L3_Glutamatergic_synapse	2.83873029759			-
L1_Human_Diseases.L2_Cardiovascular_Diseases.L3_Viral_myocarditis	0.387210992162			2.93357624211e-09
L1_Cellular_Processes.L2_Transport_and_Catabolism.L3_Lysosome	2.81865364969			0.00401445877412
L1_Human_Diseases.L2_Cancers.L3_Prostate_cancer	2.40649279467			1.49098034783e-05
L1_Metabolism.L2_Xenobiotics_Biodegradation_and_Metabolism.L3_Dioxin_degradation	2.82865071964	CKD	2.13268130102	1.22564574875e-08
L1_Metabolism.L2_Carbohydrate_Metabolism.L3_Glycolysis___Gluconeogenesis	4.05046488575	CKD	2.44075811885	1.95313446485e-07
L1_Metabolism.L2_Metabolism_of_Cofactors_and_Vitamins.L3_Riboflavin_metabolism	3.54453448549	HC	2.32176686505	5.92431190856e-13
L1_Organismal_Systems.L2_Excretory_System.L3_Vasopressin_regulated_water_reabsorption	0.0			-
L1_Metabolism.L2_Xenobiotics_Biodegradation_and_Metabolism.L3_Xylene_degradation	2.56295189125			6.46226145209e-07
L1_Metabolism.L2_Carbohydrate_Metabolism.L3_C5_Branched_dibasic_acid_metabolism	3.49986318192			-
L1_Unclassified.L2_Metabolism.L3_Carbohydrate_metabolism	3.02903070976	CKD	2.23242343266	2.13369956645e-06
L1_Metabolism.L2_Carbohydrate_Metabolism.L3_Pyruvate_metabolism	4.04445956781	CKD	2.51751662453	0.000163208872618
L1_Genetic_Information_Processing.L2_Translation.L3_Ribosome	4.46126439711	HC	3.25054581848	9.84050107176e-07
L1_Metabolism.L2_Lipid_Metabolism.L3_Arachidonic_acid_metabolism	2.84828844533			0.00026785859905
L1_Metabolism.L2_Amino_Acid_Metabolism.L3_Glycine__serine_and_threonine_metabolism	3.94985942285	HC	2.0281022891	3.93431029696e-06
L1_Metabolism.L2_Amino_Acid_Metabolism.L3_Phenylalanine__tyrosine_and_tryptophan_biosynthesis	3.91851318251			-
L1_Organismal_Systems.L2_Nervous_System	2.83873029759			-
L1_Metabolism.L2_Lipid_Metabolism.L3_Fatty_acid_biosynthesis	3.73105937684			-
L1_Metabolism.L2_Metabolism_of_Cofactors_and_Vitamins.L3_Folate_biosynthesis	3.72897885613	HC	2.45622082201	6.54040101066e-09
L1_Metabolism.L2_Biosynthesis_of_Other_Secondary_Metabolites.L3_Phenylpropanoid_biosynthesis	2.73543271401	CKD	2.05762151439	0.000360656628443
L1_Metabolism.L2_Xenobiotics_Biodegradation_and_Metabolism.L3_Nitrotoluene_degradation	2.71123040339			0.0023567728706
L1_Metabolism.L2_Biosynthesis_of_Other_Secondary_Metabolites.L3_Isoquinoline_alkaloid_biosynthesis	2.87553130841			0.000567614122673
L1_Metabolism.L2_Xenobiotics_Biodegradation_and_Metabolism.L3_Styrene_degradation	2.75273712043			0.0120678312321
L1_Metabolism.L2_Glycan_Biosynthesis_and_Metabolism	4.51567846226	HC	3.33331057804	5.92130444836e-11
L1_Human_Diseases	3.97708200258			-
L1_Metabolism.L2_Xenobiotics_Biodegradation_and_Metabolism.L3_1_1_1_Trichloro_2_2_bis_4_chlorophenyl_ethane__DDT__degradation	0.611651546543			0.0284112263405
L1_Organismal_Systems.L2_Digestive_System	2.97291468203	HC	2.1052620247	5.56225373112e-07
L1_Unclassified.L2_Metabolism	4.41419911262	CKD	2.83733692383	0.0173211127184
L1_Genetic_Information_Processing.L2_Replication_and_Repair.L3_Homologous_recombination	4.04895553453	HC	2.80119291105	5.21041600535e-10
L1_Organismal_Systems.L2_Immune_System.L3_Fc_gamma_R_mediated_phagocytosis	0.188331401164			-
L1_Cellular_Processes.L2_Cell_Motility.L3_Bacterial_chemotaxis	3.08185573333	CKD	2.00049390538	0.010810283452
L1_Metabolism.L2_Metabolism_of_Other_Amino_Acids.L3_beta_Alanine_metabolism	3.33149972874			-
L1_Unclassified.L2_Genetic_Information_Processing.L3_Protein_folding_and_associated_processing	3.91546235217			0.00228230044332
L1_Metabolism.L2_Amino_Acid_Metabolism.L3_Valine__leucine_and_isoleucine_biosynthesis	3.8546051815			-
L1_Metabolism.L2_Metabolism_of_Other_Amino_Acids.L3_Glutathione_metabolism	3.56357890329			-
L1_Metabolism.L2_Biosynthesis_of_Other_Secondary_Metabolites.L3_Novobiocin_biosynthesis	3.13960481703			0.0328729641491
L1_Metabolism.L2_Enzyme_Families.L3_Peptidases	4.28742629391	HC	2.86288426116	8.36883648661e-06
L1_Unclassified.L2_Genetic_Information_Processing.L3_Restriction_enzyme	3.26408984957	HC	2.08012964216	0.00439866258137
L1_Cellular_Processes.L2_Cell_Motility.L3_Flagellar_assembly	2.80359285795			-
L1_Unclassified	5.18187257322			-
L1_Metabolism.L2_Xenobiotics_Biodegradation_and_Metabolism.L3_Caprolactam_degradation	2.60675585639	CKD	2.09475787571	3.26969035118e-07
L1_Human_Diseases.L2_Cardiovascular_Diseases	0.388441294569			3.50388929597e-09
L1_Metabolism.L2_Metabolism_of_Other_Amino_Acids.L3_Cyanoamino_acid_metabolism	3.33997883041	CKD	2.07151002293	3.52967389327e-07
L1_Metabolism.L2_Metabolism_of_Terpenoids_and_Polyketides.L3_Terpenoid_backbone_biosynthesis	3.81795633807	HC	2.60826001984	1.0945557611e-05
L1_Unclassified.L2_Metabolism.L3_Amino_acid_metabolism	3.27975825863	CKD	2.24301438663	0.00102887382911
L1_Human_Diseases.L2_Infectious_Diseases.L3_Amoebiasis	1.75233373271			0.00980694795219
L1_Metabolism.L2_Biosynthesis_of_Other_Secondary_Metabolites.L3_Isoflavonoid_biosynthesis	0.0			-
