# Supplementary material for: Characteristics of human oral microbiome and its non-invasive diagnostic value in chronic kidney disease
Source: Biosci Rep. 2022 May 10;42(5):BSR20210694. doi: 10.1042/BSR20210694 (PMC9093701; doi:10.1042/BSR20210694)
Supplement: Supplementary Data S1-S21 [file BSR-2021-0694_supp1.zip › BSR-2021-0694_suppSD11.xls]

rownames(Data)	OTU199 (Citrobacter)	OTU1471 (Actinomyces)	OTU1602 (Klebsiella)	OTU1181 (Prevotella)	OTU1558 (Actinomyces)	OTU1791 (Campylobacter)	OTU548 (Prevotella)	group
HC_2	0	0	0	0.011055	1.34e-4	5.2e-5	0.001442	HC
HC_3	0	0	0	0.019845	0	1.36e-4	0.001471	HC
HC_5	0	0	0	0.008251	1.74e-4	3.16e-4	0.001638	HC
HC_6	0	1.34e-4	0	0.009877	6.3e-5	4.74e-4	0.001164	HC
HC_7	0	9e-5	0	0.043508	2.7e-5	5.07e-4	8.92e-4	HC
HC_8	0	2.4e-5	0	0.008552	5.7e-5	3.1e-5	6.62e-4	HC
HC_10	0	0.001019	0	0.001003	2.13e-4	1.81e-4	7.29e-4	HC
HC_12	0	2.31e-4	0	1.67e-4	1.21e-4	0	3e-5	HC
HC_13	0	8.8e-5	0	0.012345	2.06e-4	0.002226	0.001454	HC
HC_14	0	1.95e-4	0	0.006095	7.7e-5	4.51e-4	0.001464	HC
HC_15	0	0.001255	0	0.015308	3.26e-4	0.002441	5.81e-4	HC
HC_16	0	4.13e-4	0	0.00764	0	2.44e-4	0.002007	HC
HC_18	0	2.32e-4	0	0.003994	5.63e-4	3.1e-5	6.37e-4	HC
HC_20	0	0.001878	0	0	5.65e-4	0	0	HC
HC_21	1.9e-5	9.3e-5	0	0.043963	5.4e-5	3.55e-4	0.002001	HC
HC_23	1.5e-5	6.74e-4	0	0.028121	7.4e-5	6.47e-4	3.63e-4	HC
HC_24	0	3.15e-4	0	0.007117	4.8e-5	3.04e-4	0.001078	HC
HC_26	0	1.27e-4	0	0.032947	1.01e-4	6.55e-4	0.002235	HC
HC_27	0	1.54e-4	0	0.020985	2.8e-5	0.001013	3.81e-4	HC
HC_28	1.2e-5	1.59e-4	0	0.015747	6.2e-5	5.86e-4	0.001347	HC
HC_29	0	0	0	0.003239	5.8e-5	2.7e-5	6.03e-4	HC
HC_31	0	2.4e-5	0	0.014879	2.4e-5	5.54e-4	0.002769	HC
HC_32	0	5e-5	0	2.2e-5	2.3e-5	2.59e-4	0	HC
HC_35	0	2.91e-4	0	0.008678	5.2e-5	3.76e-4	4.6e-4	HC
HC_36	0	6.6e-5	0	0.009143	7.5e-5	3.12e-4	0.001067	HC
HC_37	0	4.02e-4	0	0.004704	1.56e-4	6e-5	8.31e-4	HC
HC_38	0	5.18e-4	0	0.012402	3.04e-4	5.76e-4	0.002283	HC
HC_39	0	1.62e-4	0	0.015032	2.9e-5	0.005719	0.001724	HC
HC_40	0	5.89e-4	4.6e-5	0.01947	4.2e-5	9.04e-4	0.001225	HC
HC_41	0	6e-5	0	0.046058	7.4e-5	1.1e-4	0.001271	HC
HC_42	0	2.22e-4	0	0.030337	0	3.63e-4	9.71e-4	HC
HC_45	0	8.3e-5	1.5e-5	0.003407	4.9e-5	2.26e-4	6.43e-4	HC
HC_47	0	3.99e-4	0	0.019016	0	7.75e-4	0.00111	HC
HC_50	0	1.7e-4	0	0.011945	1.38e-4	2.3e-5	0.002698	HC
HC_51	0	2.31e-4	0	0.012276	1.04e-4	0	0.001954	HC
HC_52	0	1.12e-4	0	0.045414	0	3.34e-4	0.004365	HC
HC_53	0	8.8e-5	0	0.060542	2.5e-5	1.92e-4	0.009991	HC
HC_55	0	2.27e-4	0	0.047406	0	1.77e-4	0.005787	HC
HC_57	0	9.48e-4	0	0.028708	1.18e-4	2.13e-4	0.00273	HC
HC_59	0	2.75e-4	0	0.010557	6e-5	5.7e-4	3.38e-4	HC
HC_61	0	9.03e-4	0	0.001406	1.61e-4	0	4.06e-4	HC
HC_64	0	6.48e-4	0	0.019438	1.94e-4	5.8e-5	0.002845	HC
HC_65	0	3.8e-4	0	0.006131	5.61e-4	8.4e-5	0.001494	HC
HC_66	0	2.48e-4	0	0.022041	8e-5	7.05e-4	0.001796	HC
HC_67	0	1.15e-4	0	0.017251	0	1.85e-4	0.002644	HC
HC_68	0	2.26e-4	0	0.006163	1.03e-4	4.37e-4	4.91e-4	HC
HC_71	0	5.44e-4	0	0.006159	1.17e-4	2.23e-4	0.001052	HC
HC_76	0	6.7e-4	0	0.004949	2.54e-4	5.17e-4	6.84e-4	HC
HC_77	0	1.07e-4	0	0.008914	1.68e-4	1.52e-4	7.96e-4	HC
HC_79	3.3e-5	3.61e-4	2.7e-5	0.020514	2.74e-4	1.1e-4	0.003132	HC
HC_82	0	1.55e-4	0	0.008973	2.95e-4	3.41e-4	0.001574	HC
HC_85	0	4.47e-4	0	0.007406	1.48e-4	6.9e-5	8.08e-4	HC
HC_86	0	1.16e-4	0	0.030895	4.1e-5	8.2e-4	0.003696	HC
HC_87	0	1.18e-4	0	0.047065	6.8e-5	6.19e-4	0.00232	HC
HC_89	0	1.72e-4	0	0.00327	2.9e-5	1.8e-4	3.93e-4	HC
HC_92	0	7e-5	0	0.021384	7.6e-5	1.37e-4	0.002766	HC
HC_94	0	6.2e-5	0	0.006477	9.1e-5	6.5e-5	0.001283	HC
HC_95	0	3.08e-4	0	0.019331	0	7.8e-5	0.004717	HC
HC_96	0	2.67e-4	0	0.015396	7.4e-5	2.17e-4	3.06e-4	HC
HC_97	0	5.2e-4	0	0.01308	5e-5	3.21e-4	0.001001	HC
HC_98	0	0	0	0.011086	1.37e-4	5.7e-5	0.001479	HC
HC_101	0	9.51e-4	0	9.84e-4	1.87e-4	1.68e-4	6.97e-4	HC
HC_104	0	0.001313	0	0.015351	3.24e-4	0.002386	5.55e-4	HC
HC_107	0	6.8e-5	0	0.008959	5.7e-5	3.09e-4	0.001007	HC
HC_108	0	3.89e-4	0	0.004612	1.35e-4	6.6e-5	8.4e-4	HC
HC_109	0	6.7e-5	1.5e-5	0.003385	5.1e-5	2.29e-4	6.51e-4	HC
HC_112	0	7.9e-5	0	0.061229	2.8e-5	1.88e-4	0.010101	HC
HC_113	0	3.76e-4	0	0.010809	1.14e-4	2.35e-4	0.003239	HC
HC_117	0	2.42e-4	0	0.00609	1.05e-4	4.08e-4	5e-4	HC
HC_118	0	6.15e-4	0	0.009422	3.4e-5	0.001461	8.05e-4	HC
HC_119	0	1.14e-4	0	0.008985	1.85e-4	1.32e-4	8.49e-4	HC
HC_120	0	1.33e-4	0	0.032536	4.6e-5	0.001135	0.001621	HC
HC_122	0	1.14e-4	0	0.047226	7.2e-5	6.24e-4	0.002341	HC
HC_123	0	4.03e-4	0	0.043318	1.62e-4	6.8e-5	0.004367	HC
HC_125	0	6.96e-4	4.5e-5	0.051619	0.002501	9.3e-5	0.002574	HC
HC_126	0.023271	0.002978	0.009263	0.003031	0.001229	0	7.5e-5	HC
HC_127	0.019097	0.001598	0.007839	0.009104	3.69e-4	2.4e-5	0.001392	HC
HC_128	0.044666	2.23e-4	0.018749	0.008301	4.12e-4	0	2.1e-5	HC
HC_129	0.023801	0.001882	0.011081	0.007402	0.003136	0	5.6e-4	HC
HC_130	0.001628	0	3.44e-4	0.039252	7.8e-5	4.4e-5	0.001255	HC
HC_132	0.002845	4.74e-4	0.001175	0.037545	5.27e-4	0	0.012724	HC
HC_133	0.010604	0.002085	0.005121	0.004449	8.08e-4	1.8e-5	0.001386	HC
HC_134	0.015676	0.006591	0.006934	0.014937	8.45e-4	0	6.3e-4	HC
HC_138	0.002294	4.87e-4	8.38e-4	0.005301	8.9e-5	0	0.001181	HC
HC_140	0.001482	1.36e-4	6.78e-4	0.009238	8.2e-5	2.79e-4	0.001251	HC
HC_142	6.46e-4	3.81e-4	1.79e-4	0.004338	2.55e-4	0.00204	0.001547	HC
HC_143	0.002854	0.001165	0.001389	0.005329	2.97e-4	6.8e-4	5.11e-4	HC
HC_145	0.003324	2.82e-4	0.001626	0.009868	4.99e-4	3.9e-5	0.002387	HC
CKD_1	0.033703	0.003348	0.01786	0.001903	0.00217	0.001146	5.03e-4	CKD
CKD_2	0.013047	5.47e-4	0.006985	7.72e-4	8.4e-4	0.002126	1.89e-4	CKD
CKD_3	0.004294	0.001248	0.002097	0.004414	0.001157	3.93e-4	9.36e-4	CKD
CKD_4	0.001136	0.001751	3.18e-4	0.002379	5.36e-4	1.42e-4	4.6e-5	CKD
CKD_5	0.005798	0.003268	0.002622	0.002799	1.11e-4	4.31e-4	2.81e-4	CKD
CKD_6	0.002171	0.002087	8.48e-4	0.0025	6.1e-5	9.4e-5	1.44e-4	CKD
CKD_8	0.006569	0.005146	0.002598	0.002452	5.38e-4	9.06e-4	4.74e-4	CKD
CKD_10	0.012998	0.001569	0.006002	0.005137	5.53e-4	5.04e-4	1.08e-4	CKD
CKD_11	0.001097	0.002206	5.26e-4	0.001249	0.00187	0.002064	1.14e-4	CKD
CKD_15	0.001643	0.001013	2.17e-4	0.019175	0.001496	3.88e-4	9.08e-4	CKD
CKD_17	0.004099	0.001756	0.001208	0.002062	3e-5	0.001219	0	CKD
CKD_18	0.003332	4.55e-4	0.001069	0.001004	2.5e-5	1.59e-4	0	CKD
CKD_19	0.013071	1.99e-4	0.006538	0.003988	2.64e-4	3.15e-4	0	CKD
CKD_20	0.002835	4.46e-4	9.57e-4	0.003123	2.78e-4	1.8e-4	0	CKD
CKD_21	0.004593	7.74e-4	0.00154	0.003324	3.84e-4	4.5e-4	4.7e-5	CKD
CKD_25	5.62e-4	0.002859	2.06e-4	0.004974	5.25e-4	0.001302	1.16e-4	CKD
CKD_27	2.66e-4	0.002569	2.68e-4	0.003619	0.002346	0.001158	6.86e-4	CKD
CKD_28	2.07e-4	0	0	0.01345	0	2.07e-4	6.6e-5	CKD
CKD_29	6.82e-4	0.002055	4.13e-4	0.010617	0.00125	6.98e-4	0.001141	CKD
CKD_30	9.03e-4	0.009248	4.85e-4	0.003945	0.005514	3.23e-4	1.53e-4	CKD
CKD_31	7.49e-4	0.003465	4.28e-4	0.007198	0.001792	0.001583	2.09e-4	CKD
CKD_32	8.6e-5	0.003638	1.17e-4	0.023165	0.002204	4.96e-4	0.003221	CKD
CKD_34	9.8e-5	9.4e-4	2.08e-4	0.002912	7.23e-4	8.86e-4	4.03e-4	CKD
CKD_36	0.002144	0.001346	8.12e-4	3.76e-4	7.27e-4	0.001237	4.9e-5	CKD
CKD_37	3.55e-4	6.72e-4	1.43e-4	0.002811	3.27e-4	1.01e-4	0.002405	CKD
CKD_38	4.55e-4	0.003224	1.93e-4	0.003596	0.001288	9.79e-4	5.15e-4	CKD
CKD_39	0.001819	0.003194	6.92e-4	0.009234	0.001649	7.23e-4	0.003264	CKD
CKD_40	0.001078	0.017043	4.62e-4	0.002005	0.001488	0.002372	4.4e-5	CKD
CKD_43	0.003022	0.012262	6.85e-4	1.92e-4	0.010275	7.2e-5	4.56e-4	CKD
CKD_44	9.05e-4	0.002856	5.78e-4	8.32e-4	0.002566	8e-5	4.62e-4	CKD
CKD_45	8.82e-4	4.23e-4	5.44e-4	4.3e-4	2.19e-4	0	0.00184	CKD
CKD_46	0.019095	0.014228	0.006622	0.003365	0.00132	0.001323	0	CKD
CKD_47	0.106506	0.011418	0.043653	8.8e-4	2.82e-4	2.7e-4	3.3e-5	CKD
CKD_48	0.01399	0.014607	0.006283	0.003364	2.85e-4	0.002067	1.17e-4	CKD
CKD_50	0.065526	0.016547	0.024237	0.00229	0.002557	0.001421	2.38e-4	CKD
CKD_51	0.021329999999999998	0.006307	0.007103	0.001422	0.006623	7.07e-4	3.71e-4	CKD
CKD_52	0.122796	0.011092	0.051251	0.004255	0.003013	0.00165	3.8e-5	CKD
CKD_54	0.123769	0.004876	0.044245	7.11e-4	0.001138	0.004001	0	CKD
CKD_57	0.073452	0.00725	0.028526	0.014232	0.005352	2.96e-4	9.8e-5	CKD
CKD_58	0.078825	0.008877	0.033005	0.001372	0.00388	0.001406	9.5e-5	CKD
CKD_59	0.092294	0.004197	0.037413	0.002914	7.89e-4	0.003657	0	CKD
CKD_61	0.100606	0.001688	0.046515	0.003425	0.002194	2.53e-4	0	CKD
CKD_64	0.126887	0.004059	0.051037	0.001226	0.006671	3.17e-4	2.6e-5	CKD
CKD_66	0.070872	0.016866	0.029798	0.001588	0.006803	0.003956	5.2e-5	CKD
