# Supplementary material for: Characteristics of human oral microbiome and its non-invasive diagnostic value in chronic kidney disease
Source: Biosci Rep. 2022 May 10;42(5):BSR20210694. doi: 10.1042/BSR20210694 (PMC9093701; doi:10.1042/BSR20210694)
Supplement: Supplementary Data S1-S21 [file BSR-2021-0694_supp1.zip › BSR-2021-0694_suppSD12.unk]

## Sheet: HC-CKD_train_probability
HC_2	0
HC_3	0.0469613
HC_5	0.00536193
HC_6	0
HC_7	0
HC_8	0.0026455
HC_10	0.0576923
HC_12	0.0824742
HC_13	0.00253165
HC_14	0
HC_15	0.0647887
HC_16	0.0109589
HC_18	0.0437158
HC_20	0.192
HC_21	0
HC_23	0.0320856
HC_24	0
HC_26	0
HC_27	0.0142045
HC_28	0
HC_29	0.0233766
HC_31	0.00533333
HC_32	0.156499
HC_35	0.00547945
HC_36	0
HC_37	0
HC_38	0.0127551
HC_39	0
HC_40	0
HC_41	0
HC_42	0
HC_45	0.00547945
HC_47	0
HC_50	0
HC_51	0.0111111
HC_52	0
HC_53	0.00276243
HC_55	0.00258398
HC_57	0.0193906
HC_59	0.0104439
HC_61	0.0592992
HC_64	0.00304878
HC_65	0.0428954
HC_66	0
HC_67	0.00527704
HC_68	0.00539084
HC_71	0
HC_76	0.0236842
HC_77	0
HC_79	0.0101266
HC_82	0.011236
HC_85	0.00516796
HC_86	0
HC_87	0
HC_89	0.0357143
HC_92	0
HC_94	0
HC_95	0.0025641
HC_96	0.04
HC_97	0.00280112
HC_98	0
HC_101	0.0303867
HC_104	0.071618
HC_107	0
HC_108	0
HC_109	0.004914
HC_112	0.00280899
HC_113	0
HC_117	0.0058651
HC_118	0.0025974
HC_119	0
HC_120	0.00297619
HC_122	0
HC_123	0
HC_125	0.174603
HC_126	0.608696
HC_127	0.0755814
HC_128	0.409214
HC_129	0.372973
HC_130	0.211699
HC_132	0.19697
HC_133	0.380435
HC_134	0.343324
HC_138	0.244186
HC_140	0.304734
HC_142	0.61126
HC_143	0.742547
HC_145	0.11658
CKD_1	0.846797
CKD_2	0.91411
CKD_3	0.634085
CKD_4	0.961538
CKD_5	0.940722
CKD_6	0.916418
CKD_8	0.942623
CKD_10	0.778667
CKD_11	0.989305
CKD_15	0.612466
CKD_17	0.961877
CKD_18	0.86413
CKD_19	0.629944
CKD_20	0.840206
CKD_21	0.912568
CKD_25	0.883008
CKD_27	0.91989
CKD_28	0.173913
CKD_29	0.73743
CKD_30	0.997368
CKD_31	0.92033
CKD_32	0.596817
CKD_34	0.655914
CKD_36	0.962865
CKD_37	0.464481
CKD_38	0.933148
CKD_39	0.846575
CKD_40	0.991935
CKD_43	0.899441
CKD_44	0.927171
CKD_45	0.256345
CKD_46	0.938028
CKD_47	0.953039
CKD_48	0.967213
CKD_50	0.989362
CKD_51	0.930636
CKD_52	0.963061
CKD_54	0.968912
CKD_57	0.76781
CKD_58	0.991803
CKD_59	0.961538
CKD_61	0.879412
CKD_64	0.992248
CKD_66	0.997519
