# Supplementary material for: Characteristics of human oral microbiome and its non-invasive diagnostic value in chronic kidney disease
Source: Biosci Rep. 2022 May 10;42(5):BSR20210694. doi: 10.1042/BSR20210694 (PMC9093701; doi:10.1042/BSR20210694)
Supplement: Supplementary Data S1-S21 [file BSR-2021-0694_supp1.zip › BSR-2021-0694_suppSD13.unk]

## Sheet: test_output
SampleID	OTU199 (Citrobacter)	OTU1471 (Actinomyces)	OTU1602 (Klebsiella)	OTU1181 (Prevotella)	OTU1558 (Actinomyces)	OTU1791 (Campylobacter)	OTU548 (Prevotella)
HC_100	0	0.000172	0	0.008575	0	0.00027	0.001061
HC_102	0	0.000322	0	0.018564	0	3.2e-05	0.002975
HC_103	0	6.9e-05	0	0.000188	3.7e-05	0	2.9e-05
HC_105	0	0.000144	0	0.00796	0	0.000243	0.001978
HC_106	0	0	0	0.014993	0	0.000533	0.002715
HC_11	0	0.000319	0	0.018549	0	3.8e-05	0.002979
HC_110	0	0.000229	0	0.019109	0	0.000746	0.001043
HC_114	0	5.5e-05	0	0.004069	2.8e-05	0.002793	0.000628
HC_115	0	0.000331	0	0.019763	0	6.8e-05	0.002738
HC_116	0	0.000193	0	0.006348	0	9e-05	0.001445
HC_121	0	0.000178	0	0.009153	8.9e-05	0.000326	0.001512
HC_124	0	6.6e-05	0	0.022382	0	0.000144	0.003055
HC_135	0.008347	0.000133	0	0.039729	0	0	0.001795
HC_137	0.004627	0.00019	0	0.022153	0	0	0.005242
HC_141	0.00501	8.3e-05	0	0.000227	0	4e-05	6.4e-05
HC_146	0.004334	0.001323	0	0.004571	0	0.000207	0.000781
HC_147	0.143371	0.000306	2.9e-05	0.005925	3.7e-05	0	0.000313
HC_22	0	0.000208	0	0.014825	0	0.001103	0.001542
HC_25	0	8.9e-05	0	0.023522	0	0.000185	0.002346
HC_30	0	4e-05	0	0.011503	0	0.000243	0.002243
HC_33	0	0.000199	0	0.031364	0	9.3e-05	0.004004
HC_44	0	0	0	0.036515	0	0.000364	0.003488
HC_46	0	7.2e-05	0	0.003021	3.9e-05	0.000778	0.000181
HC_48	0	8e-05	0	0.01417	0	5.2e-05	0.001547
HC_49	0	5.8e-05	0	0.0175	0	0.001187	0.000754
HC_54	0	8.8e-05	0	0	0	7.5e-05	0
HC_56	0	0.000188	0	0.050967	0	0.000161	0.003532
HC_60	0	0.000258	0	0.010988	0	0.000207	0.003173
HC_62	0	5.6e-05	0	0.00403	4.3e-05	0.002893	0.000622
HC_63	0	0	0	0.006071	0	0.000403	3.5e-05
HC_69	0	0	0	0.006202	0	0.002898	0.000442
HC_70	0	2.1e-05	0	0.02669	0	0.000154	0.006104
HC_73	0	0.000154	0	0.002636	0	0.000407	0.000488
HC_74	0	8.1e-05	0	0.041025	4.7e-05	0	0.006188
HC_78	0	0.000109	0	0.033262	0	0.001111	0.001498
HC_81	0	0.000749	0	0.008119	3.4e-05	0.003269	0.000455
HC_83	0	8.4e-05	0	0.029155	0	3.3e-05	0.004935
HC_84	0	9.9e-05	0	0.044806	0	0.000389	0.003218
HC_88	0	5.9e-05	0	0.045063	0	0.000279	0.001591
HC_9	0	0.00015	0	0.008435	0	0.000256	0.001051
HC_90	0	0.000127	0	0.044283	0	7.3e-05	0.004487
HC_91	0	0	1.3e-05	0.010717	0	0.000904	1.5e-05
HC_93	0	9.7e-05	0	0.01389	0	0.000345	0.000799
HC_99	0	0.000171	0	0.043465	0	0.000464	0.000938
hzCKD_1	0	0.000284	0.001265	0.000831	0	0.000772	6.1e-05
hzCKD_10	0	0	0.000102	0.004496	0	0.000154	0.001073
hzCKD_11	0	3.3e-05	0	0.006366	3.8e-05	0.0013	0.001274
hzCKD_12	0	3.4e-05	0	0.004028	0	0.002261	0.000946
hzCKD_13	0	0.00069	0.00011	0.000994	2.4e-05	0.001227	0.000172
hzCKD_14	0	0.000231	0	0.002148	0	0.001637	0.000506
hzCKD_15	3.2e-05	2.8e-05	0	0	0	6.5e-05	0
hzCKD_16	0	0.000565	0	0.007463	0	0.00033	0.000697
hzCKD_17	0	0.000164	7.5e-05	0.000725	8.9e-05	0.002686	3.5e-05
hzCKD_18	0	0	0	0.003525	0	0.000413	0.00125
hzCKD_19	4.5e-05	0	0.000375	0.001522	0	0.003572	0
hzCKD_2	0	0.000151	0	0.032473	0	0.000431	0.000745
hzCKD_20	0	0.000451	0.000133	0.004693	5.8e-05	0.00461	7.9e-05
hzCKD_21	0	0.000254	3.2e-05	0.007144	0	0.000213	0.001874
hzCKD_22	0	0.000145	4e-05	0.002521	0	0.00474	0.000525
hzCKD_23	0	5.8e-05	3.9e-05	0.011293	8.4e-05	0.001301	0.00048
hzCKD_24	0	0.000615	2.5e-05	0.004047	0	0.000679	0.000412
hzCKD_25	0	0.000214	0	0.007289	0	0.002723	0.000759
hzCKD_26	0	0.001132	0	0.002423	0	0.000378	0.000254
hzCKD_27	0	0	4.1e-05	0.001146	0	3.8e-05	0.000367
hzCKD_28	0	4.2e-05	0	0.007777	0	0	0.00339
hzCKD_29	0	4.8e-05	5.1e-05	0	0	0.001891	0
hzCKD_3	3e-05	0	7.2e-05	0.00281	0	0.001091	0.000861
hzCKD_30	0	0.000548	0	0.004742	0	0.004087	0.000313
hzCKD_31	0	0.000126	5.9e-05	0.009723	0	0.000463	0.000665
hzCKD_32	4e-05	0	0.000126	0.001978	4.9e-05	0.00148	0.000401
hzCKD_33	0	1.3e-05	9.9e-05	0.00345	0	0.001398	6.6e-05
hzCKD_34	0	0	0	0.001471	0	0.002568	0.000344
hzCKD_35	0	0.000148	0.000141	0.002454	0	0.000146	0.001321
hzCKD_36	0	0	0	0.000215	0	4.2e-05	0
hzCKD_37	9.6e-05	0	0.00043	0	0.000448	0.008243	0
hzCKD_38	0	0.000805	0	0.001521	0	0.000224	8e-05
hzCKD_39	2.9e-05	0	0.00017	0.003258	2e-05	0.001206	0
hzCKD_4	4.1e-05	7.8e-05	0	0.011818	0	0.00029	0.001212
hzCKD_40	0.0001	0.000177	0.000867	0	2e-05	0.000105	0
hzCKD_41	9.3e-05	0.000161	0.000279	0.007028	1.8e-05	0.000412	0.000145
hzCKD_42	0	0	0.00014	0.003903	0	0.000585	0
hzCKD_43	0	0.000296	0.0002	0.000597	0.000652	0.002108	5.6e-05
hzCKD_44	1.7e-05	0.000106	0.000247	0.004648	0	0.000741	7.9e-05
hzCKD_45	0	0.00026	0	0.001925	9.3e-05	0.000276	4e-05
hzCKD_46	0	0.000841	0.000173	0.006858	0	4.8e-05	0.000561
hzCKD_47	0	9.8e-05	4.8e-05	0.006261	0	0.000351	0.000224
hzCKD_48	0	0	6.1e-05	0.001093	0	0	0.000518
hzCKD_49	7.6e-05	0.000454	0.000133	0.000597	0.000304	0.002802	0
hzCKD_5	0	8e-05	8.3e-05	0.020843	2.7e-05	0.000888	0.001308
hzCKD_50	4.7e-05	0.000295	0	0.004144	0	0.002198	0.000317
hzCKD_51	6.4e-05	0.000103	0.000272	0.004774	0	0.003535	2.1e-05
hzCKD_52	0	0.000221	0.000161	0.00776	0	0.004731	0.00014
hzCKD_53	0	0.000263	0	0.005607	0.000177	0.000826	0.000117
hzCKD_54	0	0.000226	2.4e-05	0.00331	7.2e-05	0.000544	4.1e-05
hzCKD_55	0.000142	0	0.000263	2.6e-05	4.9e-05	0.000986	0
hzCKD_56	6.8e-05	3.4e-05	3.4e-05	0.006098	0	0.002414	0.000187
hzCKD_57	0.000233	0	0.00073	0.001101	0	0.012187	2.2e-05
hzCKD_58	0.000511	0	0.000846	0.003	0	0.001211	0
hzCKD_59	1.9e-05	0	3.8e-05	0.002897	0	0.000935	0
hzCKD_6	0	0.000264	0	0.012414	0	0.001922	0.000341
hzCKD_7	0	0.00011	5.4e-05	0.013797	5.2e-05	0.000632	0.002188
hzCKD_8	4.3e-05	3.4e-05	4.9e-05	0.005089	0	0.002884	0.000726
hzCKD_9	1.2e-05	0	7.7e-05	0.001874	0	0.001386	0.000134
