# Supplementary material for: Characteristics of human oral microbiome and its non-invasive diagnostic value in chronic kidney disease
Source: Biosci Rep. 2022 May 10;42(5):BSR20210694. doi: 10.1042/BSR20210694 (PMC9093701; doi:10.1042/BSR20210694)
Supplement: Supplementary Data S1-S21 [file BSR-2021-0694_supp1.zip › BSR-2021-0694_suppSD14.unk]

## Sheet: HC-CKD_test_probability
HC_100	0.004
HC_102	0.001
HC_103	0.044
HC_105	0.004
HC_106	0.031
HC_11	0.001
HC_110	0
HC_114	0.01
HC_115	0.001
HC_116	0.009
HC_121	0
HC_124	0.001
HC_135	0.183
HC_137	0.192
HC_141	0.472
HC_146	0.366
HC_147	0.233
HC_22	0.004
HC_25	0.002
HC_30	0.012
HC_33	0.001
HC_44	0.024
HC_46	0.128
HC_48	0.013
HC_49	0.005
HC_54	0.082
HC_56	0.001
HC_60	0.014
HC_62	0.01
HC_63	0.215
HC_69	0.059
HC_70	0.006
HC_73	0.043
HC_74	0.004
HC_78	0.001
HC_81	0.01
HC_83	0.001
HC_84	0.001
HC_88	0
HC_9	0.004
HC_90	0.001
HC_91	0.221
HC_93	0.013
HC_99	0
hzCKD_1	0.431
hzCKD_10	0.12
hzCKD_11	0.001
hzCKD_12	0.02
hzCKD_13	0.375
hzCKD_14	0.04
hzCKD_15	0.082
hzCKD_16	0.01
hzCKD_17	0.131
hzCKD_18	0.031
hzCKD_19	0.396
hzCKD_2	0.004
hzCKD_20	0.327
hzCKD_21	0.009
hzCKD_22	0.035
hzCKD_23	0.005
hzCKD_24	0.043
hzCKD_25	0.009
hzCKD_26	0.124
hzCKD_27	0.061
hzCKD_28	0.017
hzCKD_29	0.101
hzCKD_3	0.053
hzCKD_30	0.042
hzCKD_31	0.012
hzCKD_32	0.244
hzCKD_33	0.306
hzCKD_34	0.074
hzCKD_35	0.198
hzCKD_36	0.117
hzCKD_37	0.647
hzCKD_38	0.157
hzCKD_39	0.343
hzCKD_4	0.005
hzCKD_40	0.6
hzCKD_41	0.491
hzCKD_42	0.355
hzCKD_43	0.468
hzCKD_44	0.348
hzCKD_45	0.114
hzCKD_46	0.13
hzCKD_47	0.102
hzCKD_48	0.053
hzCKD_49	0.695
hzCKD_5	0.063
hzCKD_50	0.048
hzCKD_51	0.477
hzCKD_52	0.284
hzCKD_53	0.135
hzCKD_54	0.118
hzCKD_55	0.68
hzCKD_56	0.347
hzCKD_57	0.758
hzCKD_58	0.783
hzCKD_59	0.181
hzCKD_6	0.027
hzCKD_7	0.006
hzCKD_8	0.019
hzCKD_9	0.206
