# Supplementary material for: Characteristics of human oral microbiome and its non-invasive diagnostic value in chronic kidney disease
Source: Biosci Rep. 2022 May 10;42(5):BSR20210694. doi: 10.1042/BSR20210694 (PMC9093701; doi:10.1042/BSR20210694)
Supplement: Supplementary Data S1-S21 [file BSR-2021-0694_supp1.zip › BSR-2021-0694_suppSD15.xls]

ID	CKD.median	CKD.mean	CKD.se	HC.median	HC.mean	HC.se	p-value	z-score	Sig_mark	q-value	fixp	fixps
OTU938 (Neisseria)	0.0621(0.0204,0.1888)	0.123876522727273	0.021647832422887	0.0623(0.0139,0.1902)	0.119316943181818	0.0139310360763567	0.5954222878684031	-0.5309949367055237		0.7221844539223211	0.7222	0.7222
OTU1207 (Neisseria)	0.074(0.0137,0.1411)	0.108027613636364	0.0179619340717385	0.0365(0.0088,0.167)	0.0974706818181818	0.0119026541510271	0.4286140620585654	-0.7915655135966447		0.5959022294671047	0.5959	0.5959
OTU196 (Fusobacterium)	0.0509(0.0313,0.1003)	0.0753184090909091	0.0093185570194224	0.0806(0.0386,0.1339)	0.104213409090909	0.00987168555631391	0.14603519347730687	-1.4536794669391733		0.4739841253500624	0.474	0.474
OTU1119 (Prevotella)	0.0267(0.0074,0.0769)	0.0558947954545455	0.00996782068322445	0.0777(0.0423,0.1148)	0.0892747045454545	0.00681323790673816	1.8146426716355253e-4	-3.743514303773942	***	0.0036413829610819543	0.0036	***0.0036
OTU1498 (Haemophilus)	0.0239(0.0098,0.0466)	0.0297083863636364	0.0038292102580058	0.0344(0.0167,0.0639)	0.0497822840909091	0.00496366347580936	0.021034371776549106	-2.307366955434421	*	0.14781352306788983	0.1478	* 0.1478
OTU510 (Porphyromonas)	0.022(0.0054,0.0393)	0.0329365454545455	0.00586539147246083	0.0232(0.0036,0.0615)	0.0453621590909091	0.00628349119464892	0.7418596352592207	-0.32939170697362946		0.8255511015558823	0.8256	0.8256
OTU1123 (Streptococcus)	0.0425(0.0174,0.0679)	0.0524495909090909	0.00702840794327124	0.0147(0.0087,0.0278)	0.0196167159090909	0.00151956434327452	1.1709777451546845e-6	-4.860486254764762	***	6.408441841664728e-5	<0.0001	***<0.0001
OTU1311 (Veillonella)	0.0108(0.0024,0.0301)	0.0241927727272727	0.00495133465828921	0.0168(0.0046,0.0426)	0.0273266022727273	0.00304402008348968	0.23698846910856122	-1.1825476529603662		0.4739841253500624	0.474	0.474
OTU1163 (Prevotella)	0.0017(<0.0001,0.0253)	0.0134199545454545	0.00310437636629817	0.0109(0.001,0.0342)	0.0324795113636364	0.00595016524381314	0.008330684807551048	-2.6383650583612335	**	0.07610529095882415	0.0761	** 0.0761
OTU1661 (Prevotella)	0.007(0.0004,0.0171)	0.0116684318181818	0.00206512815828597	0.0262(0.0074,0.0454)	0.0330521818181818	0.00327014450929756	2.9374195391132328e-5	-4.178264484504646	***	8.556418851029836e-4	0.0009	***0.0009
OTU957 (Rothia)	0.0216(0.0088,0.038)	0.0289597954545455	0.00421576314088217	0.0097(0.0058,0.0183)	0.0200394318181818	0.00318973315604783	0.0014188100582623669	-3.1907968469304655	**	0.019411901251680564	0.0194	** 0.0194
OTU1292 (Actinomyces)	0.0279(0.0104,0.0523)	0.0384794545454545	0.00540686559386891	0.0091(0.0053,0.0176)	0.0145644431818182	0.00182314870959798	6.59762111349109e-6	-4.506272945983033	***	2.7080235752192976e-4	0.0003	***0.0003
OTU1403 (Alloprevotella)	0.0031(0.0013,0.0096)	0.00847704545454545	0.00201814833101991	0.0173(0.0059,0.0275)	0.0211363636363636	0.00228529406338886	8.641883747564352e-6	-4.448632237592728	***	3.320689797468345e-4	0.0003	***0.0003
OTU588 (Veillonella)	0.0124(0.0078,0.0203)	0.0155889772727273	0.00199512139957362	0.0136(0.0039,0.0258)	0.0167286022727273	0.00176684708029775	0.9518845787915569	-0.06034033371653673		0.9971598313790903	0.9972	0.9972
OTU1181 (Prevotella)	0.0029(0.0014,0.0041)	0.00424275	7.37148178973719e-4	0.0107(0.0062,0.0206)	0.0165875454545455	0.00160462726947956	9.565560944558107e-12	-6.812892519513656	***	2.1307488481494245e-9	<0.0001	***<0.0001
OTU1391 (Prevotella)	0.0006(0.0001,0.0114)	0.00687906818181818	0.0015458850815665	0.0038(0.0006,0.0175)	0.0143892727272727	0.00283686571474988	0.03637487414808675	-2.092711969181464	*	0.213983787333696	0.214	* 0.214
OTU881 (Veillonella)	0.0046(0.001,0.0166)	0.0136997045454545	0.0030429231155738	0.0056(0.0007,0.0139)	0.0107511931818182	0.00159596034928292	0.7119097324473281	-0.36929247689978273		0.8167186458833849	0.8167	0.8167
OTU223 (Leptotrichia)	0.0027(0.0011,0.0128)	0.01594075	0.00505688612333744	0.0024(0.0005,0.0064)	0.00887706818181818	0.00189854986773064	0.1803882238897971	-1.3395606506639044		0.4739841253500624	0.474	0.474
OTU199 (Citrobacter)	0.0037(0.0009,0.0244)	0.0259215227272727	0.00611237967152981	<0.0001(<0.0001,<0.0001)	0.00173030681818182	6.85754411349239e-4	1.1808740524590688e-17	-8.554786186805236	***	2.1326585387410782e-14	<0.0001	***<0.0001
OTU1046 (Granulicatella)	0.0081(0.004,0.0201)	0.0114670681818182	0.00135756525950845	0.0043(0.0027,0.0086)	0.00707471590909091	8.29820182166373e-4	0.0035510626254582353	-2.9155112866261153	**	0.03983365901600977	0.0398	** 0.0398
OTU729 (Candidate_division_TM7_norank)	0.0073(0.0029,0.0145)	0.0116886136363636	0.00217298237156228	0.0035(0.002,0.0086)	0.00605061363636364	7.05947641638942e-4	0.02494504806219748	-2.2422526507012535	*	0.16419004153169578	0.1642	* 0.1642
OTU982 (Streptococcus)	0.0037(0.0005,0.0129)	0.0143912727272727	0.00484003968808135	0.0013(0.0004,0.0039)	0.00407370454545455	7.79084375734663e-4	0.02509112913889774	-2.2399968227883145	*	0.16419004153169578	0.1642	* 0.1642
OTU430 (Prevotella)	0.0038(0.0008,0.0121)	0.0101533409090909	0.00193391111064399	0.0037(0.002,0.0063)	0.00582802272727273	7.32918579690761e-4	0.5589308174285287	-0.5844303426363227		0.6866864328407638	0.6867	0.6867
OTU493 (Prevotella)	0.0014(0.0003,0.0063)	0.00514509090909091	0.00165278714079847	0.0024(0.0007,0.0087)	0.00777363636363636	0.00133958452861144	0.06988587721206654	-1.8126496345355256		0.33478486537133206	0.3348	0.3348
OTU1761 (Lachnoanaerobaculum)	0.0062(0.0031,0.0091)	0.00751586363636364	0.00103573959010481	0.0054(0.003,0.0079)	0.00599556818181818	4.27304594532682e-4	0.30727412636215956	-1.0209584464838026		0.4739841253500624	0.474	0.474
OTU114 (Leptotrichia)	0.0012(0.0004,0.0036)	0.00459215909090909	0.00155968165964486	0.0012(0.0001,0.0052)	0.00702859090909091	0.00203676068608501	0.6567743776572312	-0.44437099850285594		0.7662367739334365	0.7662	0.7662
OTU1097 (Streptococcus)	0.0082(0.003,0.0132)	0.01010725	0.00142623242100886	0.0014(0.0007,0.0029)	0.00281657954545455	4.57696307108377e-4	5.1772882063611485e-8	-5.445111714580279	***	4.675091250344117e-6	<0.0001	***<0.0001
OTU807 (Porphyromonas)	0.0019(0.0007,0.0048)	0.00381756818181818	8.17194997054637e-4	0.0015(0.0003,0.0061)	0.00572381818181818	0.00154364299865619	0.6121768556118096	-0.5069685929424482		0.7375526359138946	0.7376	0.7376
OTU961 (Leptotrichia)	0.0034(0.0016,0.0062)	0.00489202272727273	6.94347678939038e-4	0.0019(0.0004,0.0058)	0.00454821590909091	8.78223194569495e-4	0.024633048941661396	-2.2471092026230486	*	0.16419004153169578	0.1642	* 0.1642
OTU1199 (Prevotella)	0.0007(0.0002,0.0117)	0.00616986363636364	0.00139301991504476	0.0013(0.0001,0.004)	0.00365357954545455	5.29815090109592e-4	0.8981627236876114	-0.12798262438020352		0.9547274155266782	0.9547	0.9547
OTU140 (Alloprevotella)	0.0005(0.0001,0.0017)	0.00154209090909091	4.04901155711611e-4	0.0015(0.0002,0.0058)	0.00571779545454545	0.00108548304777701	0.02437694961572677	-2.2511356099350692	*	0.16366085875837377	0.1637	* 0.1637
OTU148 (Prevotella)	0.0005(<0.0001,0.0014)	0.00114206818181818	2.92279288076682e-4	0.0002(<0.0001,0.0045)	0.00591535227272727	0.00152148383600641	0.9980349044269712	-0.002462884552745176		1	1	1
OTU1425 (Solobacterium)	0.0022(0.0011,0.0035)	0.00297531818181818	3.88197235745043e-4	0.0044(0.0025,0.0062)	0.00498846590909091	3.5340583787734e-4	1.0398706819091901e-4	-3.8810953273233983	***	0.0021972596166741527	0.0022	***0.0022
OTU1055 (Oribacterium)	0.0038(0.0018,0.0057)	0.00477379545454546	6.53760523407228e-4	0.0032(0.0021,0.0051)	0.00383142045454545	3.0346590770184e-4	0.4370960952189421	-0.7771062358424778		0.6039751705932742	0.604	0.604
OTU589 (Family_XIII_Incertae_Sedis)	0.0023(0.001,0.0043)	0.00304059090909091	5.31608978521422e-4	0.0034(0.002,0.0059)	0.00453618181818182	4.12217098945285e-4	0.011189930690419406	-2.53671093844334	*	0.09577732145449026	0.0958	* 0.0958
OTU1602 (Klebsiella)	0.0011(0.0005,0.0098)	0.0106206136363636	0.00248483712318724	<0.0001(<0.0001,<0.0001)	7.42772727272727e-4	2.92404835293552e-4	7.14116181774806e-17	-8.344672306132786	***	6.448469121426499e-14	<0.0001	***<0.0001
OTU610 (Candidate_division_SR1_norank)	0.0005(0.0001,0.001)	8.02409090909091e-4	1.54006827359511e-4	0.0006(<0.0001,0.0044)	0.00556047727272727	0.00127837318709364	0.1751786996446147	-1.355750079152502		0.4739841253500624	0.474	0.474
OTU136 (Prevotella)	0.0003(<0.0001,0.0029)	0.002665	7.14987459048195e-4	0.0032(0.0004,0.0072)	0.0045367727272727296	5.26950167005996e-4	0.001722354307295065	-3.134349753800769	**	0.022540375934600634	0.0225	** 0.0225
OTU789 (Actinomyces)	0.0021(0.0012,0.0044)	0.00339454545454545	4.92927965669268e-4	0.0019(0.0007,0.0044)	0.00409867045454545	8.0520211279902e-4	0.4572438347016381	-0.7433929113877332		0.6223212977770365	0.6223	0.6223
OTU307 (Campylobacter)	0.0017(0.0008,0.0032)	0.00218581818181818	2.6438215755879e-4	0.0031(0.0009,0.0056)	0.0042915	5.30790805846878e-4	0.05749566448596727	-1.899523616713009		0.28843658350460244	0.2884	0.2884
OTU1169 (Actinomyces)	0.0029(0.0008,0.0091)	0.00697631818181818	0.0013124643950764	0.0008(0.0004,0.0016)	0.00183354545454545	3.25869517205513e-4	2.702834541617737e-4	-3.642232814951656	***	0.005032287816661477	0.005	***0.005
OTU620 (Veillonella)	0.0021(0.0011,0.0036)	0.00280886363636364	3.92624063142693e-4	0.0016(0.0005,0.0047)	0.00327348863636364	4.16342539549888e-4	0.6054912779335069	-0.5165199943728229		0.7314496641792063	0.7314	0.7314
OTU1647 (Prevotella)	0.0003(<0.0001,0.0019)	0.0021665	6.00829761429869e-4	0.0027(0.0011,0.0046)	0.00357760227272727	3.94466181800237e-4	4.604734406642921e-5	-4.074833178297429	***	0.0010800195244671578	0.0011	***0.0011
OTU1129 (Gemella)	0.0034(0.001,0.0069)	0.00514136363636364	8.69242424340695e-4	0.0012(0.0005,0.0025)	0.00200220454545455	2.91235984078058e-4	3.7413149801047714e-4	-3.557689280039152	***	0.006435061765780206	0.0064	***0.0064
OTU168 (Peptostreptococcus)	0.0014(0.0008,0.0025)	0.00186140909090909	2.25028934757274e-4	0.0025(0.0014,0.0045)	0.0035065	3.4491830541241e-4	5.564107675131571e-4	-3.4520179220216396	***	0.009209183888003866	0.0092	***0.0092
OTU1644 (Capnocytophaga)	0.0006(0.0003,0.0019)	0.00126486363636364	2.19506816970501e-4	0.0013(0.0003,0.0028)	0.00354409090909091	9.22373010438659e-4	0.11059619305367638	-1.595519141445898		0.42227637347767344	0.4223	0.4223
OTU680 (Leptotrichia)	<0.0001(<0.0001,0.0018)	0.00391893181818182	0.00131283503582409	<0.0001(<0.0001,0.0006)	0.00221529545454545	7.0512646178207e-4	0.8448008026828652	-0.19575644447537863		0.9092432953785783	0.9092	0.9092
OTU1452 (Leptotrichia)	0.0012(0.0004,0.0035)	0.00242565909090909	4.21028203751619e-4	0.0008(<0.0001,0.0032)	0.00290401136363636	5.81667487452972e-4	0.20469888160890395	-1.2682774651662003		0.4739841253500624	0.474	0.474
OTU143 (Alloprevotella)	0.0002(<0.0001,0.0005)	9.33318181818182e-4	3.50083091575573e-4	0.0004(<0.0001,0.0017)	0.00319646590909091	8.03437796490093e-4	0.022427020263103455	-2.2830568429958604	*	0.15453373825383449	0.1545	* 0.1545
OTU492 (Capnocytophaga)	0.0014(0.0003,0.0037)	0.00298409090909091	6.21771705466732e-4	0.0009(0.0002,0.0024)	0.00190257954545455	3.09268959179908e-4	0.19911367572681302	-1.2840808273381823		0.4739841253500624	0.474	0.474
OTU1084 (Moraxella)	<0.0001(<0.0001,<0.0001)	0.00115881818181818	6.1006822416173e-4	<0.0001(<0.0001,<0.0001)	0.00275285227272727	0.00126487321927992	0.39952032371281077	-0.8424782239664375		0.560196975640789	0.5602	0.5602
OTU216 (Neisseria)	0.0005(0.0001,0.0022)	0.00389722727272727	0.00142641135918303	0.0005(0.0002,0.0017)	0.00129086363636364	2.2482766137694e-4	0.5350303015189954	-0.6203455663412947		0.6655151299921113	0.6655	0.6655
OTU1150 (Lautropia)	0.0007(0.0003,0.002)	0.00438181818181818	0.00178935330992237	0.0004(0.0001,0.0009)	9.70681818181818e-4	2.18520464015827e-4	0.003011334975221913	-2.96657847896151	**	0.03577941424507088	0.0358	** 0.0358
OTU1523 (Haemophilus)	0.001(0.0004,0.0025)	0.00214070454545455	4.08022628942203e-4	0.0017(0.0004,0.0029)	0.00198717045454545	1.88915303667181e-4	0.43277855722050235	-0.7844458271919916		0.5993850263345302	0.5994	0.5994
OTU255 (Proteobacteria_unclassified)	0.0007(0.0002,0.002)	0.00170186363636364	3.90693654005323e-4	0.0016(0.0004,0.003)	0.00211918181818182	2.27849303271757e-4	0.05873622408730372	-1.890162546568061		0.29222485041782514	0.2922	0.2922
OTU1471 (Actinomyces)	0.003(0.0013,0.0065)	0.00485497727272727	7.60759204421953e-4	0.0002(0.0001,0.0005)	4.80420454545455e-4	8.93316539034755e-5	1.1474921713684048e-14	-7.721743407678093	***	6.9079028716377965e-12	<0.0001	***<0.0001
OTU575 (Proteobacteria_unclassified)	0.0003(<0.0001,0.001)	0.00196634090909091	6.61246861771075e-4	0.0003(<0.0001,0.0021)	0.00192047727272727	3.17175210907356e-4	0.8562458861940471	-0.18115503660292787		0.919916758159696	0.9199	0.9199
OTU1340 (Atopobium)	0.0011(0.0004,0.0029)	0.00205577272727273	3.97941079046698e-4	0.001(0.0004,0.0019)	0.001780875	2.6695607196809e-4	0.5705763812197746	-0.5672028363698783		0.697671594098113	0.6977	0.6977
OTU1513 (Capnocytophaga)	0.0019(0.0005,0.0033)	0.00254172727272727	4.0600269654542e-4	0.0008(0.0003,0.0018)	0.00143569318181818	1.81518648314673e-4	0.00676705728514781	-2.7080953726376022	**	0.06432266029987865	0.0643	** 0.0643
OTU1802 (Stomatobaculum)	0.0014(0.0003,0.0033)	0.00225840909090909	3.90274789784606e-4	0.0006(0.0001,0.0017)	0.00151081818181818	2.34745410875771e-4	0.05397951093098762	-1.9270009549102811		0.2777407314568765	0.2777	0.2777
OTU1392 (Leptotrichia)	<0.0001(<0.0001,0.0014)	0.00259454545454545	9.41195810304431e-4	<0.0001(<0.0001,0.0002)	0.00115179545454545	5.37891460123068e-4	0.15310544329108236	-1.4286479558966774		0.4739841253500624	0.474	0.474
OTU1350 (Parvimonas)	0.0009(0.0003,0.0021)	0.00154043181818182	2.61401152997257e-4	0.0006(<0.0001,0.002)	0.00163545454545455	3.5782842690401e-4	0.15582401174576238	-1.4192573147657919		0.4739841253500624	0.474	0.474
OTU1414 (Alloprevotella)	0.0004(<0.0001,0.0011)	6.67477272727273e-4	1.20395786208758e-4	0.0002(<0.0001,0.0013)	0.00201825	8.12549732301616e-4	0.22283926988614924	-1.2190129697073993		0.4739841253500624	0.474	0.474
OTU1314 (Leptotrichia)	0.0007(0.0003,0.002)	0.00177352272727273	3.73467298336383e-4	0.0006(<0.0001,0.0017)	0.00144615909090909	3.05649080173078e-4	0.17089448366699508	-1.369335315404129		0.4739841253500624	0.474	0.474
OTU1247 (Candidate_division_SR1_norank)	0.0002(<0.0001,0.0006)	4.45636363636364e-4	1.00339777359842e-4	0.0003(<0.0001,0.0015)	0.00210836363636364	7.43663952668749e-4	0.5936361265316714	-0.5335742515728772		0.720986445538802	0.721	0.721
OTU127 (Megasphaera)	0.0002(<0.0001,0.001)	0.00124334090909091	3.89577317355447e-4	0.0002(<0.0001,0.0022)	0.00170943181818182	3.05961854953159e-4	0.4350752144297763	-0.7805363938153951		0.602104089854541	0.6021	0.6021
OTU933 (Porphyromonas)	0.0005(0.0001,0.0029)	0.00262613636363636	6.42256069629234e-4	0.0002(<0.0001,0.0006)	9.74181818181818e-4	2.28279622586323e-4	0.006078086474681632	-2.7435388006479493	**	0.0587006640282087	0.0587	** 0.0587
OTU308 (Leptotrichia)	0.0013(0.0008,0.003)	0.00324784090909091	7.3338596706245e-4	0.0004(0.0002,0.0008)	6.01193181818182e-4	7.0090875960303e-5	8.697735089782774e-9	-5.754346973421883	***	8.72672754008205e-7	<0.0001	***<0.0001
OTU1290 (Prevotella)	0.0009(0.0003,0.0028)	0.00169418181818182	0.00027711133052629603	0.0011(0.0008,0.0014)	0.00132275	1.10643602875931e-4	0.697576296078253	-0.38859428364064014		0.806544680356802	0.8065	0.8065
OTU894 (Lachnospiraceae_uncultured)	0.0002(<0.0001,0.0009)	0.00126075	4.43124090930523e-4	0.0001(<0.0001,0.0008)	0.00153260227272727	4.17338169519231e-4	0.8912866126993148	-0.13667636435068603		0.9485348394431129	0.9485	0.9485
OTU124 (Alloprevotella)	0.0002(<0.0001,0.0007)	6.00886363636364e-4	1.4245337954753e-4	0.0003(<0.0001,0.0024)	0.00185818181818182	3.6651166425913e-4	0.27365775528883884	-1.0946779426365318		0.4739841253500624	0.474	0.474
OTU946 (Ruminococcaceae_uncultured)	0.0011(0.0003,0.0033)	0.00322131818181818	8.15619781311568e-4	0.0002(<0.0001,0.0005)	4.95011363636364e-4	8.96257959837778e-5	6.289761878647349e-7	-4.98210090713965	***	3.786436650945704e-5	<0.0001	***<0.0001
OTU561 (Selenomonas)	0.0005(<0.0001,0.0015)	0.00114718181818182	2.65814698195317e-4	0.0003(0.0001,0.0013)	0.00146135227272727	3.62439270681338e-4	0.9115762590619697	-0.11105055306037631		0.9640645311583768	0.9641	0.9641
OTU548 (Prevotella)	0.0001(<0.0001,0.0005)	4.51090909090909e-4	1.18417158750116e-4	0.0012(0.0006,0.0021)	0.00176302272727273	2.20772648141751e-4	1.656670541937598e-10	-6.390201728706714	***	2.493289165616085e-8	<0.0001	***<0.0001
OTU137 (Prevotella)	0.0011(0.0003,0.0029)	0.00222672727272727	5.88440273035291e-4	0.0004(<0.0001,0.0012)	8.31954545454545e-4	1.13749233705195e-4	0.0018730760140659034	-3.109652443229188	**	0.023169693708239875	0.0232	** 0.0232
OTU257 (Porphyromonas)	0.0004(0.0002,0.0009)	6.26227272727273e-4	9.79679849312887e-5	0.0009(0.0002,0.0022)	0.001620875	2.11281204414138e-4	0.014074390647572268	-2.4553591215341934	*	0.11297044226451342	0.113	* 0.113
OTU1399 (Prevotella)	0.0002(<0.0001,0.0004)	4.06636363636364e-4	1.07555969455177e-4	0.0011(0.0005,0.0022)	0.00173039772727273	2.31124115975187e-4	6.837941196249475e-9	-5.794857019331588	***	7.264306941427383e-7	<0.0001	***<0.0001
OTU618 (Prevotella)	0.0003(0.0001,0.0005)	4.36090909090909e-4	9.22883317188016e-5	0.0014(0.0005,0.0025)	0.00169656818181818	1.68266241889846e-4	3.457825445000826e-7	-5.0966139039905	***	2.4018587514121127e-5	<0.0001	***<0.0001
OTU1201 (Prevotella)	<0.0001(<0.0001,0.0013)	0.00116636363636364	4.23674301103262e-4	0.0003(<0.0001,0.001)	0.00128401136363636	2.43996124563626e-4	0.21961176265014887	-1.2275611251943954		0.4739841253500624	0.474	0.474
OTU855 (Proteobacteria_unclassified)	0.0004(0.0001,0.0012)	9.08727272727273e-4	1.80387975590002e-4	0.001(0.0003,0.0019)	0.00140836363636364	1.51498426715381e-4	0.017828030557368587	-2.3691705446030316	*	0.13471725182681032	0.1347	* 0.1347
OTU757 (Actinobacillus)	<0.0001(<0.0001,0.0002)	1.92295454545455e-4	5.5058843973797e-5	<0.0001(<0.0001,0.0002)	0.00173488636363636	0.00140407673021238	0.6144754724191204	-0.503695355819356		0.739053462237968	0.7391	0.7391
OTU1227 (Porphyromonas)	0.0001(<0.0001,0.0023)	0.00230584090909091	7.05656443176264e-4	0.0003(0.0001,0.0006)	6.42863636363636e-4	1.15067183344408e-4	0.4525350442054092	-0.751195439868472		0.6223212977770365	0.6223	0.6223
OTU12 (Candidate_division_TM7_norank)	0.0005(0.0002,0.0021)	0.00144277272727273	3.04485994400539e-4	0.0002(<0.0001,0.0011)	0.00102086363636364	2.30955798865785e-4	0.03262994070230844	-2.136607357406798	*	0.19708920705140145	0.1971	* 0.1971
OTU1570 (Neisseriaceae_unclassified)	0.0011(0.0005,0.0019)	0.00129913636363636	1.61986105917991e-4	0.0006(0.0003,0.0016)	0.0010614431818181801	1.18288026329483e-4	0.10074184088577626	-1.6412677818362438		0.4083959164920341	0.4084	0.4084
OTU714 (Tannerella)	0.0008(0.0003,0.0027)	0.00206527272727273	4.11830383355826e-4	0.0002(<0.0001,0.0004)	6.23022727272727e-4	1.58593273928429e-4	2.2712049688317823e-6	-4.727661414802637	***	1.0794200457132103e-4	0.0001	***0.0001
OTU1622 (Catonella)	0.0012(0.0006,0.0022)	0.00172277272727273	2.7329587669683e-4	0.0007(0.0004,0.001)	7.87409090909091e-4	7.04498061910925e-5	3.26927176253207e-5	-4.153850246967076	***	8.797602319578164e-4	0.0009	***0.0009
OTU900 (Prevotella)	0.0003(<0.0001,0.0007)	6.01340909090909e-4	1.41145914121277e-4	0.0008(0.0001,0.0017)	0.0013205	2.07452688138987e-4	0.0050305267683979004	-2.8050724713641126	**	0.0531294230627287	0.0531	** 0.0531
OTU495 (Corynebacterium)	<0.0001(<0.0001,<0.0001)	2.08204545454545e-4	1.74712402094437e-4	<0.0001(<0.0001,<0.0001)	0.00147321590909091	4.79995143884587e-4	0.003482186683697149	-2.921617706735166	**	0.03941541070920277	0.0394	** 0.0394
OTU1317 (Lachnoanaerobaculum)	0.0013(0.0008,0.0022)	0.00184543181818182	2.82700962959954e-4	0.0004(0.0002,0.0008)	6.41625e-4	7.09071285258661e-5	5.498550511378263e-9	-5.831335490456727	***	6.206488889718215e-7	<0.0001	***<0.0001
OTU1468 (Prevotella)	<0.0001(<0.0001,0.0004)	4.35159090909091e-4	1.20487952356171e-4	<0.0001(<0.0001,0.0006)	0.00118703409090909	3.49027367557762e-4	0.11244855121536076	-1.5872830552213943		0.42754122841040326	0.4275	0.4275
OTU895 (P5D1-392_norank)	0.0013(0.0007,0.0031)	0.00187009090909091	2.36506023546027e-4	0.0003(0.0001,0.0005)	4.68897727272727e-4	8.90530835079913e-5	2.0529115881557072e-8	-5.607482165892283	***	1.9513464885311616e-6	<0.0001	***<0.0001
OTU1124 (Gemella)	0.0008(0.0003,0.0024)	0.00209945454545455	4.6261504192283e-4	0.0001(<0.0001,0.0004)	3.35886363636364e-4	5.93299851234495e-5	9.465882798343894e-8	-5.336689704836945	***	7.4327757973082925e-6	<0.0001	***<0.0001
OTU365 (Aggregatibacter)	0.0002(<0.0001,0.0006)	4.13409090909091e-4	8.31600148760687e-5	0.0003(<0.0001,0.0009)	0.00110436363636364	3.73666229321957e-4	0.21484882651026246	-1.2403422633356826		0.4739841253500624	0.474	0.474
OTU1114 (Bergeyella)	0.0006(0.0002,0.0013)	0.00126377272727273	2.43948916479709e-4	0.0004(0.0001,0.0009)	6.71386363636364e-4	7.62127042451175e-5	0.1376978814806801	-1.4844186823479248		0.4739841253500624	0.474	0.474
OTU400 (Prevotella)	<0.0001(<0.0001,0.0008)	5.53181818181818e-4	1.31746309778694e-4	0.0002(<0.0001,0.001)	0.00102298863636364	2.80270775408622e-4	0.06150508115434388	-1.8698469016428039		0.3018428710998507	0.3018	0.3018
OTU1651 (Ruminococcaceae_uncultured)	0.0006(0.0002,0.001)	8.57613636363636e-4	1.3969431371862e-4	0.0005(0.0002,0.0012)	8.58284090909091e-4	1.15836547712777e-4	0.4854349209957786	-0.6975879477395962		0.6223212977770365	0.6223	0.6223
OTU878 (Prevotella)	0.0001(<0.0001,0.0005)	6.05977272727273e-4	1.61995610074927e-4	0.0006(0.0003,0.0012)	9.24079545454545e-4	1.32070842644789e-4	5.74203728881561e-4	-3.443515476445347	***	0.009342449859099993	0.0093	***0.0093
OTU1562 (Stomatobaculum)	<0.0001(<0.0001,0.0006)	3.97090909090909e-4	9.09289782686857e-5	0.0001(<0.0001,0.0008)	9.93772727272727e-4	2.43435127643405e-4	0.35313106266901423	-0.9285331840871992		0.5155656420212124	0.5156	0.5156
OTU1558 (Actinomyces)	0.0012(0.0004,0.0022)	0.00191165909090909	3.41969811457671e-4	<0.0001(<0.0001,0.0002)	2.24681818181818e-4	4.80048993533626e-5	1.0618349741608429e-11	-6.797861446893622	***	2.1307488481494245e-9	<0.0001	***<0.0001
OTU397 (Haemophilus)	<0.0001(<0.0001,0.0002)	2.01909090909091e-4	6.41149438387652e-5	<0.0001(<0.0001,0.0001)	0.00107039772727273	8.01297815918762e-4	0.8141561966006546	-0.23506768890343654		0.8811802734257724	0.8812	0.8812
OTU1170 (Candidatus_Saccharimonas)	0.0007(0.0003,0.0012)	9.69704545454545e-4	1.67416488851837e-4	0.0004(0.0001,0.0008)	6.71534090909091e-4	8.99624122554826e-5	0.020757563026287385	-2.3123652617385004	*	0.14781352306788983	0.1478	* 0.1478
OTU1086 (Rothia)	0.0003(<0.0001,0.0023)	0.00199204545454545	5.11451599716518e-4	<0.0001(<0.0001,0.0001)	1.46079545454545e-4	3.99388613923634e-5	6.262534327403289e-7	-4.982940095282677	***	3.786436650945704e-5	<0.0001	***<0.0001
OTU391 (Neisseria)	0.0002(<0.0001,0.0006)	5.82681818181818e-4	1.72457001328803e-4	0.0001(<0.0001,0.0008)	8.50477272727273e-4	1.6425970289168e-4	0.6107226969886048	-0.5090421254445348		0.7362918496404675	0.7363	0.7363
OTU629 (Porphyromonas)	<0.0001(<0.0001,0.0001)	1.11681818181818e-4	3.08821974471057e-5	<0.0001(<0.0001,<0.0001)	0.001083375	9.81784999686452e-4	0.03057272311045721	-2.1625900644857414	*	0.18590686174237614	0.1859	* 0.1859
OTU80 (Prevotella)	0.0001(<0.0001,0.0005)	7.19704545454545e-4	2.70963938957132e-4	0.0002(<0.0001,0.0009)	7.61215909090909e-4	1.47263016013129e-4	0.10195131467744475	-1.6354663907711282		0.41099123729344916	0.411	0.411
OTU265 (Actinomyces)	0.0003(<0.0001,0.0007)	5.73909090909091e-4	1.21433369519051e-4	0.0001(<0.0001,0.0003)	7.92670454545455e-4	2.3039060394695e-4	0.15600235095836684	-1.4186456462992088		0.4739841253500624	0.474	0.474
OTU89 (Porphyromonas)	0.0002(<0.0001,0.0003)	3.86136363636364e-4	1.1109724037591e-4	0.0005(<0.0001,0.0012)	8.76659090909091e-4	1.39600721763227e-4	0.02135960324520963	-2.3015669944473056	*	0.14951722271646742	0.1495	* 0.1495
OTU1461 (Sphingomonas)	<0.0001(<0.0001,<0.0001)	1.62045454545455e-5	5.34364331073888e-6	0.0002(<0.0001,0.0007)	9.97238636363636e-4	3.60991527916315e-4	5.687745298301937e-12	-6.8872594040738795	***	1.4674382869618997e-9	<0.0001	***<0.0001
OTU648 (Bacteroidales_unclassified)	0.0001(<0.0001,0.0004)	3.51954545454545e-4	9.15295672750943e-5	0.0003(<0.0001,0.0009)	8.23579545454545e-4	1.59510930238712e-4	0.038918056968264204	-2.065052247716827	*	0.22600003499898763	0.226	* 0.226
OTU1715 (Fusobacterium)	0.0003(<0.0001,0.0009)	5.68227272727273e-4	1.07299662696756e-4	0.0003(<0.0001,0.0011)	7.12670454545455e-4	1.021360164804e-4	0.7930320237689754	-0.26237541647752155		0.8641936899231081	0.8642	0.8642
OTU1117 (Filifactor)	0.0005(0.0001,0.0013)	0.00102709090909091	2.09065566301285e-4	0.0001(<0.0001,0.0006)	4.40806818181818e-4	7.82346944344947e-5	0.0021967169685634313	-3.062261168398604	**	0.02644847230150371	0.0264	** 0.0264
OTU1803 (Neisseriaceae_unclassified)	0.0003(0.0001,0.0009)	6.76909090909091e-4	1.33559643810313e-4	0.0003(<0.0001,0.0009)	5.99204545454545e-4	7.75102197041925e-5	0.7924412321646673	-0.2631418713085699		0.8641936899231081	0.8642	0.8642
OTU1791 (Campylobacter)	0.0007(0.0003,0.0013)	0.00100131818181818	1.52293924718139e-4	0.0002(<0.0001,0.0005)	4.36602272727273e-4	8.11762784102237e-5	1.1375777977603483e-5	-4.389220311442317	***	4.192786740316712e-4	0.0004	***0.0004
OTU1653 (ASCC02_norank)	0.0008(0.0004,0.0012)	9.44090909090909e-4	1.0303072684695e-4	0.0004(0.0002,0.0006)	4.57727272727273e-4	4.66157023003991e-5	1.367106796837114e-6	-4.829741113771294	***	7.261749632611259e-5	<0.0001	***<0.0001
OTU1730 (Bacteria_unclassified)	0.0007(0.0003,0.0012)	8.64136363636364e-4	1.07419213908952e-4	0.0004(0.0002,0.0006)	4.88636363636364e-4	5.10518621450692e-5	0.001009980517446848	-3.2877316723439014	**	0.014362400114244151	0.0144	** 0.0144
OTU463 (Rothia)	0.0007(0.0001,0.0017)	0.00111122727272727	1.72927503977103e-4	0.0001(<0.0001,0.0003)	3.51897727272727e-4	6.48254590094185e-5	1.2861268923620288e-5	-4.362452204585278	***	4.554402289423185e-4	0.0005	***0.0005
OTU1733 (Prevotella)	<0.0001(<0.0001,0.0001)	1.47863636363636e-4	3.99505718776339e-5	0.0004(0.0001,0.0013)	8.22409090909091e-4	1.17096988482598e-4	1.692437319736974e-7	-5.230290656842904	***	1.2226167197779899e-5	<0.0001	***<0.0001
OTU877 (Porphyromonas)	<0.0001(<0.0001,0.0008)	9.82386363636364e-4	3.18139444834041e-4	<0.0001(<0.0001,0.0002)	4.03602272727273e-4	1.9713156946351e-4	0.6478638295645966	-0.45673180205967756		0.7607555761987396	0.7608	0.7608
OTU623 (Tannerella)	0.0003(<0.0001,0.0006)	0.00113609090909091	4.65220264068063e-4	<0.0001(<0.0001,<0.0001)	3.10068181818182e-4	9.16837389755838e-5	5.75833992340895e-5	-4.022501042624217	***	0.0013332771668816106	0.0013	***0.0013
OTU219 (Neisseria)	0.0001(<0.0001,0.0004)	3.38022727272727e-4	8.46819662044396e-5	0.0003(<0.0001,0.0011)	7.02636363636364e-4	9.2304304812914e-5	0.008343769440668428	-2.637832861829795	**	0.07610529095882415	0.0761	** 0.0761
OTU806 (Porphyromonas)	0.0002(<0.0001,0.0006)	4.00931818181818e-4	8.47204855635891e-5	0.0005(<0.0001,0.0009)	6.59568181818182e-4	7.91501073735543e-5	0.050806716017174514	-1.9531087023715072		0.2651934367832866	0.2652	0.2652
OTU1698 (Prevotella)	0.0002(<0.0001,0.0006)	4.64818181818182e-4	1.04034020663023e-4	0.0001(<0.0001,0.0008)	6.24375e-4	1.14810106624821e-4	0.9117509519482323	-0.11083025647849896		0.9640645311583768	0.9641	0.9641
OTU192 (Fusobacterium)	0.0002(<0.0001,0.0005)	4.5425e-4	9.06824497135279e-5	0.0002(<0.0001,0.0007)	6.19318181818182e-4	9.44671543232833e-5	0.8561374704489724	-0.18129316529046535		0.919916758159696	0.9199	0.9199
OTU234 (Prevotella)	<0.0001(<0.0001,0.0002)	1.28954545454545e-4	3.43125319124449e-5	0.0004(0.0002,0.001)	7.81647727272727e-4	1.11452118521963e-4	9.133749186080873e-11	-6.480634827654574	***	1.4995955481874598e-8	<0.0001	***<0.0001
OTU1467 (Actinomyces)	0.0002(<0.0001,0.0007)	0.0015345	5.36161285826014e-4	<0.0001(<0.0001,<0.0001)	6.37159090909091e-5	1.34124249237926e-5	6.036849380863863e-7	-4.990034550686965	***	3.786436650945704e-5	<0.0001	***<0.0001
OTU1512 (Bacteria_unclassified)	0.0003(<0.0001,0.0008)	6.06931818181818e-4	1.30442706100282e-4	0.0005(<0.0001,0.0007)	5.18909090909091e-4	5.19288095705831e-5	0.8733201158392767	-0.15944267918797797		0.9348196399294175	0.9348	0.9348
OTU927 (Neisseria)	0.0004(0.0001,0.0008)	7.76863636363636e-4	1.77116603745425e-4	0.0002(<0.0001,0.0006)	4.32875e-4	5.92950396525995e-5	0.06300150590617926	-1.859180866676123		0.30641927356149756	0.3064	0.3064
OTU1789 (Prevotella)	<0.0001(<0.0001,0.0003)	4.06340909090909e-4	1.50162121490861e-4	0.0001(<0.0001,0.0006)	6.14375e-4	1.38701706378374e-4	0.04293330892285102	-2.0243582040220587	*	0.2378452635419293	0.2378	* 0.2378
OTU1266 (Prevotella)	<0.0001(<0.0001,0.0002)	2.71022727272727e-4	9.39022674011807e-5	0.0003(<0.0001,0.0007)	6.74431818181818e-4	1.56014340192593e-4	3.47516260282969e-5	-4.139861043872034	***	9.049101416156957e-4	0.0009	***0.0009
OTU1259 (Prevotellaceae_unclassified)	<0.0001(<0.0001,0.0002)	1.63636363636364e-4	4.82220692296779e-5	0.0003(<0.0001,0.0009)	7.10352272727273e-4	1.27531782503539e-4	2.3823672104255605e-4	-3.6745845753520014	***	0.0045771863638601725	0.0046	***0.0046
OTU343 (Johnsonella)	0.0002(<0.0001,0.0008)	7.06659090909091e-4	1.60502698478899e-4	<0.0001(<0.0001,0.0003)	4.34079545454545e-4	9.82286031132994e-5	0.0018125171949071933	-3.1193480512552587	**	0.023052155309875994	0.0231	** 0.0231
OTU1428 (Haemophilus)	<0.0001(<0.0001,0.0003)	3.14636363636364e-4	9.77415319751158e-5	<0.0001(<0.0001,0.0002)	5.88340909090909e-4	3.65682096194367e-4	0.37122438200599267	-0.8941822605149646		0.5367744066475763	0.5368	0.5368
OTU773 (Neisseria)	<0.0001(<0.0001,0.0005)	7.35909090909091e-4	2.29419878781938e-4	<0.0001(<0.0001,0.0002)	3.65784090909091e-4	1.01761894327453e-4	0.02692988441522133	-2.212532626673529	*	0.17210082101679866	0.1721	* 0.1721
OTU1547 (Alloprevotella)	<0.0001(<0.0001,0.0001)	1.53636363636364e-4	5.0835629193157e-5	0.0001(<0.0001,0.0004)	6.35977272727273e-4	1.5929004172321e-4	0.011310846754783879	-2.532945716473375	*	0.09635560961858342	0.0964	* 0.0964
OTU1642 (Alloprevotella)	<0.0001(<0.0001,0.0002)	3.21409090909091e-4	1.6710019755658e-4	<0.0001(<0.0001,0.0006)	5.51909090909091e-4	1.08926575545521e-4	0.199213601087089	-1.2837952641545936		0.4739841253500624	0.474	0.474
OTU1313 (Rothia)	0.0003(<0.0001,0.0007)	5.66977272727273e-4	1.10097182174983e-4	<0.0001(<0.0001,0.0005)	0.00042894318181818203	8.31885100370387e-5	0.1301134440436613	-1.5136546836571338		0.4739841253500624	0.474	0.474
OTU1742 (Leptotrichia)	0.0002(<0.0001,0.0005)	8.05227272727273e-4	3.20383601446337e-4	0.0001(<0.0001,0.0004)	3.09590909090909e-4	6.29645154673367e-5	0.21484222341757192	-1.2403601233615327		0.4739841253500624	0.474	0.474
OTU1397 (Actinomyces)	0.0004(<0.0001,0.0008)	6.93909090909091e-4	1.82807240345709e-4	0.0002(<0.0001,0.0004)	3.60568181818182e-4	5.39122652043154e-5	0.022813573083810046	-2.2765422795946755	*	0.1554766527900413	0.1555	* 0.1555
OTU520 (Neisseria)	0.0002(<0.0001,0.0005)	3.04545454545455e-4	4.28244419369951e-5	0.0004(0.0001,0.0006)	5.53806818181818e-4	7.97205425559923e-5	0.09046325013702804	-1.692959112924762		0.3790641061426279	0.3791	0.3791
OTU457 (Neisseria)	0.0003(0.0002,0.0005)	4.97909090909091e-4	1.28010912334554e-4	0.0003(<0.0001,0.0007)	4.53102272727273e-4	5.58019665157534e-5	0.6708670004151011	-0.4249584004346618		0.7781540158957434	0.7782	0.7782
OTU222 (Neisseria)	0.0003(<0.0001,0.0015)	0.00112679545454545	2.5250005668378e-4	<0.0001(<0.0001,<0.0001)	1.30079545454545e-4	4.95229415546725e-5	2.3307332684752337e-9	-5.972899616286944	***	3.0066459163330517e-7	<0.0001	***<0.0001
OTU1126 (Oribacterium)	0.0004(<0.0001,0.0008)	5.73159090909091e-4	9.35245326442387e-5	0.0002(<0.0001,0.0005)	4.03340909090909e-4	6.73758075858716e-5	0.11654296139379826	-1.5694506867973017		0.4415685073001501	0.4416	0.4416
OTU1093 (Dialister)	0.0001(<0.0001,0.0015)	9.72681818181818e-4	2.70200573008359e-4	<0.0001(<0.0001,0.0003)	2.01681818181818e-4	3.15755241699607e-5	0.2274993772936434	-1.2068254380861576		0.4739841253500624	0.474	0.474
OTU1398 (Family_XIII_uncultured)	0.0001(<0.0001,0.0006)	7.31227272727273e-4	2.52715745987916e-4	0.0001(<0.0001,0.0004)	3.19227272727273e-4	5.81716345091059e-5	0.36941270268170556	-0.8975740053188398		0.5361457974667015	0.5361	0.5361
OTU404 (Gammaproteobacteria_unclassified)	0.0003(<0.0001,0.0011)	8.91727272727273e-4	2.0598844967423e-4	<0.0001(<0.0001,<0.0001)	2.23886363636364e-4	8.41761513715293e-5	2.6059874043993226e-11	-6.667273754511685	***	4.7064132523451764e-9	<0.0001	***<0.0001
OTU1197 (Rothia)	0.0003(0.0002,0.0006)	5.10568181818182e-4	9.2099756318226e-5	0.0003(<0.0001,0.0005)	4.08375e-4	5.85822892744944e-5	0.28813460535772617	-1.062222681447078		0.4739841253500624	0.474	0.474
OTU888 (Prevotella)	0.0003(<0.0001,0.0005)	3.80545454545455e-4	6.05536685982232e-5	0.0003(<0.0001,0.0006)	4.72306818181818e-4	6.23528159486638e-5	0.5181845773302958	-0.6461463549441153		0.6494388248844651	0.6494	0.6494
OTU1610 (Veillonella)	<0.0001(<0.0001,0.0003)	3.9125e-4	1.32730911421278e-4	<0.0001(<0.0001,0.0005)	4.06965909090909e-4	7.40871360107386e-5	0.9100338878411067	-0.11299579642063357		0.9633770231190145	0.9634	0.9634
OTU1131 (Prevotella)	<0.0001(<0.0001,0.0004)	3.66454545454545e-4	1.03770412824387e-4	<0.0001(<0.0001,0.0002)	4.02102272727273e-4	9.92476571527326e-5	0.7204046302544537	-0.35791806624762323		0.8196429206520663	0.8196	0.8196
OTU359 (Peptococcus)	0.0004(0.0001,0.0008)	6.18409090909091e-4	1.14942771486049e-4	0.0002(<0.0001,0.0004)	2.74125e-4	4.57134572139818e-5	0.004361051792329157	-2.850791776399239	**	0.04689455880622348	0.0469	** 0.0469
OTU254 (Prevotella)	<0.0001(<0.0001,<0.0001)	1.89909090909091e-4	8.36814205548016e-5	<0.0001(<0.0001,0.0003)	4.86556818181818e-4	1.16513040580786e-4	0.23037735628930908	-1.1993873700607935		0.4739841253500624	0.474	0.474
OTU1583 (Prevotella)	<0.0001(<0.0001,0.0002)	1.88477272727273e-4	5.76298560219652e-5	<0.0001(<0.0001,0.0005)	4.82590909090909e-4	1.11799551272229e-4	0.005390196037759883	-2.782740133052046	**	0.055601174847755695	0.0556	** 0.0556
OTU983 (Alloprevotella)	<0.0001(<0.0001,0.0002)	2.64136363636364e-4	8.99583330310321e-5	0.0001(<0.0001,0.0005)	4.38829545454545e-4	9.41629892961384e-5	0.005739410912295554	-2.762309127890157	**	0.056641399495113494	0.0566	** 0.0566
OTU700 (Corynebacterium)	0.0002(<0.0001,0.0007)	9.43659090909091e-4	3.20890314625226e-4	<0.0001(<0.0001,0.0001)	9.36363636363636e-5	1.60485254046626e-5	4.018375235040706e-6	-4.610429694421143	***	1.7578235548685065e-4	0.0002	***0.0002
OTU1162 (Prevotella)	<0.0001(<0.0001,0.0002)	1.65886363636364e-4	3.51012310715291e-5	0.0003(0.0002,0.0006)	4.725e-4	4.62602893183353e-5	3.8566847851615273e-7	-5.075898826597336	***	2.579693600741377e-5	<0.0001	***<0.0001
OTU1032 (Prevotella)	<0.0001(<0.0001,0.0003)	5.02977272727273e-4	1.49311094169557e-4	0.0001(<0.0001,0.0003)	2.82352272727273e-4	4.52058742396533e-5	0.422760046766087	-0.8016420489780322		0.5886697335848521	0.5887	0.5887
OTU266 (Candidatus_Saccharimonas)	0.0001(<0.0001,0.0003)	2.84636363636364e-4	6.23657127410303e-5	0.0003(0.0001,0.0005)	3.88431818181818e-4	4.82336506630365e-5	0.046059548795549715	-1.9948471895893423	*	0.24771016785636657	0.2477	* 0.2477
OTU1140 (Prevotella)	<0.0001(<0.0001,0.0002)	3.12613636363636e-4	1.36597892999844e-4	0.0001(<0.0001,0.0004)	3.57352272727273e-4	5.7692053622161e-5	0.0010439869715777787	-3.278396347754775	**	0.014730003677105221	0.0147	** 0.0147
OTU17 (Stomatobaculum)	0.0002(<0.0001,0.0008)	6.32272727272727e-4	1.30063244347783e-4	0.0001(<0.0001,0.0003)	1.96034090909091e-4	2.57030376904385e-5	0.011891479979558603	-2.515348420406357	*	0.09988843182829227	0.0999	* 0.0999
OTU1038 (Streptococcus)	0.0004(0.0001,0.0009)	6.35022727272727e-4	9.96432457071176e-5	<0.0001(<0.0001,0.0002)	1.86306818181818e-4	3.16791952253205e-5	1.4096504477196326e-6	-4.823635330584975	***	7.273796310233304e-5	<0.0001	***<0.0001
OTU1708 (Campylobacter)	0.0001(<0.0001,0.0005)	3.39022727272727e-4	7.73879705091886e-5	<0.0001(<0.0001,0.0002)	3.33534090909091e-4	6.95580520818475e-5	0.10176225470003718	-1.636369613751891		0.41099123729344916	0.411	0.411
OTU992 (Cyanobacteria_norank)	<0.0001(<0.0001,0.0001)	9.63363636363636e-4	5.49321900925183e-4	<0.0001(<0.0001,<0.0001)	1.57954545454545e-5	8.40101811095866e-6	1.6270865859715227e-5	-4.3107406362042315	***	5.544374291065226e-4	0.0006	***0.0006
OTU1112 (Lactobacillales_unclassified)	0.0002(0.0001,0.0004)	3.80977272727273e-4	7.10056387052846e-5	0.0002(<0.0001,0.0003)	2.87534090909091e-4	3.48669809522875e-5	0.227447172747007	-1.2069609766970177		0.4739841253500624	0.474	0.474
OTU1209 (Leptotrichia)	<0.0001(<0.0001,0.0006)	5.89931818181818e-4	1.77012861890183e-4	<0.0001(<0.0001,0.0002)	1.76670454545455e-4	5.36359485260799e-5	0.022504082591782097	-2.281750366990648	*	0.15453373825383449	0.1545	* 0.1545
OTU1654 (Prevotella)	0.0001(<0.0001,0.0004)	3.05659090909091e-4	6.27606357754653e-5	0.0002(<0.0001,0.0003)	2.94556818181818e-4	4.08945871298263e-5	0.42645550411191835	-0.7952716445655799		0.5933579664299882	0.5934	0.5934
OTU1678 (Veillonella)	<0.0001(<0.0001,0.0002)	2.47772727272727e-4	6.48056768684077e-5	0.0002(<0.0001,0.0004)	3.21636363636364e-4	3.63240854007818e-5	0.00343889395651978	-2.9255124679455604	**	0.03941541070920277	0.0394	** 0.0394
OTU974 (Alloprevotella)	<0.0001(<0.0001,0.0001)	1.4725e-4	5.24691807758578e-5	<0.0001(<0.0001,0.0002)	3.69431818181818e-4	1.66896802811741e-4	0.3064854007332129	-1.0226245430634082		0.4739841253500624	0.474	0.474
OTU387 (Veillonella)	<0.0001(<0.0001,0.0002)	1.79545454545455e-4	3.39620864122479e-5	0.0002(0.0001,0.0005)	3.52715909090909e-4	3.4793291478201e-5	7.335294924465708e-5	-3.965139780834467	***	0.001635499090566058	0.0016	***0.0016
OTU1153 (Alloprevotella)	<0.0001(<0.0001,0.0001)	2.37090909090909e-4	1.33797217340485e-4	0.0002(<0.0001,0.0004)	3.23113636363636e-4	3.85662061255178e-5	1.8626961883885104e-4	-3.736945038843284	***	0.0036565536045974453	0.0037	***0.0037
OTU466 (Rothia)	0.0004(<0.0001,0.0006)	4.88159090909091e-4	9.63013348080694e-5	<0.0001(<0.0001,0.0002)	1.96340909090909e-4	3.64505751967566e-5	2.8264559227924533e-4	-3.63070729084387	***	0.005144939037721111	0.0051	***0.0051
OTU737 (Prevotella)	<0.0001(<0.0001,<0.0001)	1.51227272727273e-4	4.93294450364805e-5	<0.0001(<0.0001,0.0002)	3.57636363636364e-4	9.38905062478863e-5	0.12375895916094473	-1.5391857348471856		0.4617947938939384	0.4618	0.4618
OTU1405 (Prevotella)	<0.0001(<0.0001,0.0002)	1.33863636363636e-4	3.27764642346656e-5	0.0002(<0.0001,0.0005)	3.51965909090909e-4	4.53042208470458e-5	3.312496997404846e-5	-4.15084523926298	***	8.797602319578164e-4	0.0009	***0.0009
OTU1614 (Haemophilus)	<0.0001(<0.0001,0.0001)	1.26840909090909e-4	3.86063088861895e-5	<0.0001(<0.0001,0.0002)	3.55204545454545e-4	1.0717849197912e-4	0.05473449947063561	-1.920977854324474		0.2800297621642151	0.28	0.28
OTU277 (Prevotella)	<0.0001(<0.0001,<0.0001)	1.03113636363636e-4	3.76046561586297e-5	<0.0001(<0.0001,0.0004)	3.64943181818182e-4	6.90570981136887e-5	1.4227789820764697e-4	-3.804174435282924	***	0.0028871222939664096	0.0029	***0.0029
OTU908 (Neisseriaceae_unclassified)	0.0002(<0.0001,0.0004)	3.20545454545455e-4	6.42585081651646e-5	0.0002(<0.0001,0.0004)	2.46818181818182e-4	2.91774761822786e-5	0.714691812063489	-0.36556216449948664		0.8174372467299943	0.8174	0.8174
OTU1217 (Stomatobaculum)	0.0003(<0.0001,0.001)	6.24840909090909e-4	1.13117134855276e-4	<0.0001(<0.0001,0.0001)	8.95340909090909e-5	1.39064078362817e-5	8.934762821953506e-8	-5.347154736756744	***	7.334628025658197e-6	<0.0001	***<0.0001
OTU509 (Streptococcus)	<0.0001(<0.0001,0.0003)	6.88795454545455e-4	3.26592434004187e-4	<0.0001(<0.0001,<0.0001)	5.69431818181818e-5	1.15848868096097e-5	0.030446918489973628	-2.1642271772250234	*	0.18590686174237614	0.1859	* 0.1859
OTU583 (Prevotella)	<0.0001(<0.0001,0.0003)	4.31522727272727e-4	1.54085056165231e-4	<0.0001(<0.0001,0.0001)	1.82931818181818e-4	3.95046648683037e-5	0.49733588142335255	-0.6786875104095068		0.6303077907723331	0.6303	0.6303
OTU652 (Alloprevotella)	0.0001(<0.0001,0.0003)	2.37e-4	6.04133926599474e-5	<0.0001(<0.0001,0.0003)	2.71443181818182e-4	6.02970092582084e-5	0.15481501730841626	-1.422728010741489		0.4739841253500624	0.474	0.474
OTU1625 (Neisseria)	<0.0001(<0.0001,0.0006)	4.02068181818182e-4	8.31458917870557e-5	<0.0001(<0.0001,0.0002)	1.77943181818182e-4	3.96824692952898e-5	0.042631183778115235	-2.027305457084168	*	0.23719471416332452	0.2372	* 0.2372
OTU772 (Lactobacillus)	<0.0001(<0.0001,<0.0001)	8.86818181818182e-5	6.879647015079e-5	<0.0001(<0.0001,<0.0001)	3.30965909090909e-4	2.06911685945453e-4	0.39038524859524476	-0.8589189229983548		0.5557030472474402	0.5557	0.5557
OTU554 (Peptostreptococcaceae_Incertae_Sedis)	<0.0001(<0.0001,0.0003)	2.56886363636364e-4	7.27387387730715e-5	<0.0001(<0.0001,0.0004)	2.44647727272727e-4	3.79775171341298e-5	0.5330167932539206	-0.6234074656082489		0.664339771301988	0.6643	0.6643
OTU1305 (Prevotellaceae_unclassified)	<0.0001(<0.0001,<0.0001)	1.19931818181818e-4	4.12923419399161e-5	<0.0001(<0.0001,0.0002)	3.13079545454545e-4	7.73798867332075e-5	0.10347459626487349	-1.6282372164144903		0.4152780463430256	0.4153	0.4153
OTU1520 (Oribacterium)	0.0003(0.0002,0.0007)	5.14090909090909e-4	7.74028602031867e-5	<0.0001(<0.0001,0.0002)	1.12181818181818e-4	1.53504562188588e-5	3.1102951465743e-10	-6.2931789035432235	***	4.320917719010143e-8	<0.0001	***<0.0001
OTU1603 (Selenomonas)	<0.0001(<0.0001,0.0005)	0.00052075000000000005	1.63117948884892e-4	<0.0001(<0.0001,0.0002)	1.05352272727273e-4	1.67641769241681e-5	0.0765876372050463	-1.7708380459127924		0.34461085600628394	0.3446	0.3446
OTU1234 (Bacteria_unclassified)	0.0002(<0.0001,0.0007)	4.29022727272727e-4	7.11308942064506e-5	0.0001(<0.0001,0.0002)	1.48420454545455e-4	1.72094686216036e-5	1.9597682067032973e-4	-3.724146864430363	***	0.003805743420759306	0.0038	***0.0038
OTU102 (Porphyromonas)	<0.0001(<0.0001,0.0002)	1.62863636363636e-4	3.92796741614475e-5	0.0001(<0.0001,0.0003)	2.80170454545455e-4	4.96669503971515e-5	0.23552464496627543	-1.1862473173546273		0.4739841253500624	0.474	0.474
OTU298 (Alloprevotella)	<0.0001(<0.0001,<0.0001)	7.83636363636364e-5	2.7045554923686e-5	<0.0001(<0.0001,0.0003)	3.17625e-4	6.78348679396192e-5	0.061211289168516064	-1.871966132435592		0.30121958648049046	0.3012	0.3012
OTU1348 (Gemella)	0.0002(<0.0001,0.0007)	4.64590909090909e-4	8.32409536328987e-5	<0.0001(<0.0001,0.0002)	1.22295454545455e-4	1.39399664396769e-5	7.912791640576638e-5	-3.947026152760544	***	0.0017427441101074887	0.0017	***0.0017
OTU37 (Leptotrichia)	0.0001(<0.0001,0.0005)	5.84068181818182e-4	1.94758896856021e-4	<0.0001(<0.0001,<0.0001)	6.01590909090909e-5	1.11297079358167e-5	8.471890154878816e-6	-4.452898264545699	***	3.320689797468345e-4	0.0003	***0.0003
OTU332 (Streptococcus)	0.0002(0.0001,0.0004)	4.49659090909091e-4	9.42489615197403e-5	<0.0001(<0.0001,0.0001)	1.26852272727273e-4	2.48058581947203e-5	1.707179280088496e-5	-4.30010405987011	***	5.709566258962636e-4	0.0006	***0.0006
OTU498 (Leptotrichia)	<0.0001(<0.0001,<0.0001)	4.95181818181818e-4	2.65066351086987e-4	<0.0001(<0.0001,<0.0001)	1.01159090909091e-4	4.04385406654391e-5	0.04117114024068563	-2.0418023583308877	*	0.23163576098030608	0.2316	* 0.2316
OTU419 (Leptotrichia)	0.0001(<0.0001,0.0003)	5.55386363636364e-4	3.33202650905914e-4	<0.0001(<0.0001,<0.0001)	7.03977272727273e-5	1.07755012075039e-5	0.029478836399172776	-2.1770232012045203	*	0.18291717754376297	0.1829	* 0.1829
OTU935 (Micrococcales_unclassified)	<0.0001(<0.0001,0.0003)	2.83e-4	6.95456714888352e-5	<0.0001(<0.0001,0.0002)	2.04829545454545e-4	4.3732342970989e-5	0.23476028828414344	-1.1881856187540243		0.4739841253500624	0.474	0.474
OTU129 (Centipeda)	<0.0001(<0.0001,0.0004)	5.15227272727273e-4	1.56632445234855e-4	<0.0001(<0.0001,0.0001)	8.43977272727273e-5	1.27753429956053e-5	0.018751773726745167	-2.3504292185948295	*	0.13822736061429294	0.1382	* 0.1382
OTU1469 (Selenomonas)	<0.0001(<0.0001,0.0002)	5.87636363636364e-4	2.39925028130836e-4	<0.0001(<0.0001,<0.0001)	4.67840909090909e-5	8.02501393833424e-6	0.08201838201213674	-1.7390931349521408		0.35607018729307444	0.3561	0.3561
OTU984 (Rothia)	0.0001(<0.0001,0.0002)	1.98659090909091e-4	4.07625898939763e-5	0.0001(<0.0001,0.0002)	2.40875e-4	4.94986590186514e-5	0.9382721071471056	-0.0774417772058448		0.985185712504461	0.9852	0.9852
OTU692 (Veillonella)	<0.0001(<0.0001,<0.0001)	9.18181818181818e-5	7.53870511192465e-5	<0.0001(<0.0001,<0.0001)	2.84204545454545e-4	1.21864644922566e-4	0.9344257312072348	-0.08227789605489673		0.9821074175921651	0.9821	0.9821
OTU775 (Lachnoanaerobaculum)	<0.0001(<0.0001,0.0004)	2.325e-4	4.16225044328699e-5	<0.0001(<0.0001,0.0003)	2.13386363636364e-4	3.88408537565495e-5	0.16530908671122485	-1.3874352361216153		0.4739841253500624	0.474	0.474
OTU120 (Bacteria_unclassified)	0.0002(<0.0001,0.0004)	2.90454545454545e-4	4.57832291846301e-5	0.0001(<0.0001,0.0002)	1.83602272727273e-4	2.42947791851749e-5	0.016609117136068396	-2.3952482170638527	*	0.12818831430657915	0.1282	* 0.1282
OTU646 (Peptostreptococcaceae_Incertae_Sedis)	0.0001(<0.0001,0.0003)	2.48840909090909e-4	4.92755867489393e-5	<0.0001(<0.0001,0.0002)	1.94772727272727e-4	3.6071665168428e-5	0.1226938531430732	-1.5435645723420026		0.45876832044801286	0.4588	0.4588
OTU1695 (Alloprevotella)	<0.0001(<0.0001,0.0001)	1.60954545454545e-4	5.16776064152058e-5	<0.0001(<0.0001,0.0002)	2.35181818181818e-4	5.15903898445139e-5	0.12843283294410515	-1.5203109910940602		0.4739841253500624	0.474	0.474
OTU662 (Prevotella)	<0.0001(<0.0001,0.0002)	2.11727272727273e-4	6.35715571549746e-5	<0.0001(<0.0001,<0.0001)	2.08727272727273e-4	6.97069319012601e-5	0.27647223462446396	-1.0882783739525699		0.4739841253500624	0.474	0.474
OTU207 (Bacteria_unclassified)	<0.0001(<0.0001,0.0002)	1.31681818181818e-4	2.34851348046835e-5	0.0002(<0.0001,0.0004)	2.48579545454545e-4	3.30138848658715e-5	0.03116613858584572	-2.1549449977151967	*	0.18887934995314554	0.1889	* 0.1889
OTU604 (Leptotrichia)	0.0001(<0.0001,0.0002)	1.52886363636364e-4	2.88179973700422e-5	<0.0001(<0.0001,0.0003)	2.36181818181818e-4	3.82038082916753e-5	0.7394602948677791	-0.332568141802446		0.8255511015558823	0.8256	0.8256
OTU468 (Paludibacter)	0.0001(<0.0001,0.0005)	4.31386363636364e-4	1.1718579155331e-4	<0.0001(<0.0001,0.0001)	9.34659090909091e-5	1.86148749863792e-5	5.555098738509074e-4	-3.4524551224421587	***	0.009209183888003866	0.0092	***0.0092
OTU704 (Porphyromonas)	0.0002(<0.0001,0.0004)	2.83863636363636e-4	5.41265410202929e-5	<0.0001(<0.0001,0.0002)	1.66920454545455e-4	2.45978162795776e-5	0.03340764846625175	-2.127149681269637	*	0.19978216268228693	0.1998	* 0.1998
OTU19 (Neisseria)	<0.0001(<0.0001,<0.0001)	2.51522727272727e-4	1.09061921084739e-4	<0.0001(<0.0001,0.0003)	1.81875e-4	3.37034589992032e-5	0.2649930284748039	-1.1146672773682382		0.4739841253500624	0.474	0.474
OTU1623 (Prevotella)	<0.0001(<0.0001,<0.0001)	9.59090909090909e-6	4.3178813737697e-6	<0.0001(<0.0001,0.0002)	3.00159090909091e-4	1.21689464325759e-4	3.7736370222361224e-5	-4.120919238543865	***	9.335874605696489e-4	0.0009	***0.0009
OTU810 (Neisseriaceae_unclassified)	<0.0001(<0.0001,0.0003)	1.94386363636364e-4	3.75928479308062e-5	<0.0001(<0.0001,0.0003)	2.05988636363636e-4	2.82246663500959e-5	0.883466946820358	-0.1465756851290196		0.9418779846266626	0.9419	0.9419
OTU1318 (Alloprevotella)	<0.0001(<0.0001,0.0002)	1.475e-4	3.6433763642978e-5	<0.0001(<0.0001,0.0003)	2.23568181818182e-4	3.8695677855621e-5	0.12125228892395339	-1.549538645763918		0.45621173707637463	0.4562	0.4562
OTU1196 (Prevotella)	<0.0001(<0.0001,<0.0001)	8.05909090909091e-5	3.20121263721188e-5	<0.0001(<0.0001,0.0002)	2.54534090909091e-4	6.50051319187508e-5	0.021031665865708978	-2.3074155376298586	*	0.14781352306788983	0.1478	* 0.1478
OTU33 (Bacillales_unclassified)	0.0002(<0.0001,0.0005)	4.42363636363636e-4	1.04690872300468e-4	<0.0001(<0.0001,<0.0001)	7.06590909090909e-5	1.03534567390887e-5	3.132716355463259e-5	-4.163597882487078	***	8.797602319578164e-4	0.0009	***0.0009
OTU897 (Lactobacillales_unclassified)	0.0001(<0.0001,0.0003)	3.91795454545455e-4	1.23041071450919e-4	<0.0001(<0.0001,<0.0001)	8.96477272727273e-5	3.61482530198606e-5	1.1001633533742664e-6	-4.872820210785789	***	6.209046925606015e-5	<0.0001	***<0.0001
OTU41 (Treponema)	0.0001(<0.0001,0.0005)	3.90454545454545e-4	9.11957067448626e-5	<0.0001(<0.0001,<0.0001)	8.91136363636364e-5	1.68239426082171e-5	1.2827071975615657e-4	-3.8297553505816233	***	0.0026324649986320314	0.0026	***0.0026
OTU1395 (Porphyromonas)	0.0001(<0.0001,0.0003)	1.60363636363636e-4	2.2145494554861e-5	<0.0001(<0.0001,0.0003)	2.03079545454545e-4	3.50468272413373e-5	0.3212384105362549	-0.9919161903656377		0.4739841253500624	0.474	0.474
OTU774 (Bacteria_unclassified)	0.0002(<0.0001,0.0004)	2.41886363636364e-4	3.56596433634545e-5	<0.0001(<0.0001,0.0002)	1.61397727272727e-4	2.53531768982311e-5	0.014019987970888046	-2.456750857800467	*	0.11297044226451342	0.113	* 0.113
OTU1499 (Fusobacterium)	0.0001(<0.0001,0.0003)	2.04181818181818e-4	3.46014651085899e-5	<0.0001(<0.0001,0.0002)	1.68852272727273e-4	1.94949993572872e-5	0.6491326506369726	-0.45496745783397685		0.7612555630197223	0.7613	0.7613
OTU176 (Prevotella)	<0.0001(<0.0001,<0.0001)	6.975e-5	2.19485060677179e-5	<0.0001(<0.0001,0.0003)	2.31977272727273e-4	5.04264700969132e-5	0.001660207659118209	-3.145116389400962	**	0.02220988912864804	0.0222	** 0.0222
OTU1671 (Mogibacterium)	<0.0001(<0.0001,0.0001)	8.88181818181818e-5	1.98555905059942e-5	0.0002(<0.0001,0.0003)	2.20488636363636e-4	2.78924125100664e-5	2.908802191742815e-5	-4.180491082593932	***	8.556418851029836e-4	0.0009	***0.0009
OTU74 (Prevotellaceae_unclassified)	<0.0001(<0.0001,<0.0001)	9.42727272727273e-5	3.49716793247809e-5	<0.0001(<0.0001,0.0004)	2.16284090909091e-4	3.63773613849773e-5	0.005229740391801985	-2.7925313236208886	**	0.05491227411392084	0.0549	** 0.0549
OTU1211 (Lactobacillales_unclassified)	<0.0001(<0.0001,0.0005)	4.71454545454545e-4	1.44898602932033e-4	<0.0001(<0.0001,<0.0001)	2.35227272727273e-5	8.55709476171093e-6	5.989621195821573e-8	-5.419110733993037	***	5.151074228406553e-6	<0.0001	***<0.0001
OTU60 (Prevotella)	<0.0001(<0.0001,0.0004)	2.48840909090909e-4	5.34702199543643e-5	<0.0001(<0.0001,0.0001)	1.34829545454545e-4	2.70677592304441e-5	0.19868444271026706	-1.2853086670128278		0.4739841253500624	0.474	0.474
OTU452 (Neisseriaceae_unclassified)	<0.0001(<0.0001,0.0003)	3.50545454545455e-4	1.18340625533835e-4	<0.0001(<0.0001,0.0001)	7.93636363636364e-5	1.41723620780007e-5	0.07289417524063015	-1.7934927101242681		0.34461085600628394	0.3446	0.3446
OTU1258 (Prevotella)	<0.0001(<0.0001,0.0002)	2.06136363636364e-4	4.52178961244886e-5	0.0001(<0.0001,0.0002)	1.50011363636364e-4	1.76437260682403e-5	0.7132334156469624	-0.36751699719081576		0.8173220486411258	0.8173	0.8173
OTU386 (Veillonellaceae_uncultured)	<0.0001(<0.0001,<0.0001)	3.055e-4	1.9320551365683e-4	<0.0001(<0.0001,<0.0001)	9.65e-5	4.99528983995543e-5	0.13335197503921095	-1.5010138666587303		0.4739841253500624	0.474	0.474
OTU966 (Prevotellaceae_unclassified)	<0.0001(<0.0001,<0.0001)	3.88409090909091e-5	1.53967591927095e-5	<0.0001(<0.0001,<0.0001)	2.25181818181818e-4	7.12062246052446e-5	0.26059659773128746	-1.124982151450182		0.4739841253500624	0.474	0.474
OTU53 (Prevotella)	<0.0001(<0.0001,0.0002)	1.68295454545455e-4	3.84202116517763e-5	<0.0001(<0.0001,0.0002)	1.60159090909091e-4	1.90693126527406e-5	0.17310065406540243	-1.3623081582148235		0.4739841253500624	0.474	0.474
OTU299 (Leptotrichia)	<0.0001(<0.0001,0.0002)	1.63022727272727e-4	3.40653284928217e-5	<0.0001(<0.0001,0.0002)	1.58897727272727e-4	2.43618341973233e-5	0.5301092640663185	-0.6278392299738763		0.6616291160357783	0.6616	0.6616
OTU987 (Bacteria_unclassified)	<0.0001(<0.0001,0.0001)	1.44431818181818e-4	4.20843735936367e-5	<0.0001(<0.0001,0.0003)	1.67238636363636e-4	2.15731059733419e-5	0.013888390617632857	-2.4601372127526413	*	0.11297044226451342	0.113	* 0.113
OTU942 (Porphyromonas)	<0.0001(<0.0001,0.0001)	1.00454545454545e-4	2.35540280047574e-5	<0.0001(<0.0001,0.0003)	1.88852272727273e-4	3.09340001731394e-5	0.19572956198794936	-1.2938143290874446		0.4739841253500624	0.474	0.474
OTU1548 (Leptotrichia)	<0.0001(<0.0001,0.0002)	2.19909090909091e-4	7.65328752349965e-5	<0.0001(<0.0001,0.0001)	1.26977272727273e-4	2.44513515751972e-5	0.6525338676934096	-0.45024489515649996		0.7629936095822178	0.763	0.763
OTU1504 (Streptococcus)	<0.0001(<0.0001,0.0002)	2.73204545454545e-4	8.07942116091286e-5	<0.0001(<0.0001,0.0001)	9.86704545454545e-5	1.58645217897442e-5	0.05141431579624011	-1.9480054102157343		0.2668225699080737	0.2668	0.2668
OTU378 (Lachnoanaerobaculum)	<0.0001(<0.0001,0.0001)	2.02886363636364e-4	6.19565865866445e-5	<0.0001(<0.0001,0.0001)	1.33090909090909e-4	2.41925759377235e-5	0.30324687862095334	-1.0294955312467435		0.4739841253500624	0.474	0.474
OTU886 (Capnocytophaga)	<0.0001(<0.0001,<0.0001)	2.03818181818182e-4	7.76982377183164e-5	<0.0001(<0.0001,<0.0001)	1.315e-4	4.30614824967411e-5	0.47855416485721375	-0.7086299187356		0.6223212977770365	0.6223	0.6223
OTU1522 (Alloprevotella)	<0.0001(<0.0001,0.0001)	1.09022727272727e-4	3.76948845604514e-5	<0.0001(<0.0001,0.0002)	1.77261363636364e-4	2.80262113018658e-5	0.06328592970013211	-1.8571773263096913		0.30641927356149756	0.3064	0.3064
OTU131 (ASCC02_norank)	0.0001(<0.0001,0.0003)	1.81863636363636e-4	2.44824567407885e-5	0.0001(<0.0001,0.0002)	1.39988636363636e-4	1.27571306337199e-5	0.25489612440732284	-1.1385374640484165		0.4739841253500624	0.474	0.474
OTU1264 (Tannerella)	0.0001(<0.0001,0.0005)	2.91954545454545e-4	6.0999488392003e-5	<0.0001(<0.0001,<0.0001)	7.95113636363636e-5	1.61459593950101e-5	0.005644134015543757	-2.7677696069402673	**	0.056629477955955694	0.0566	** 0.0566
OTU556 (Capnocytophaga)	<0.0001(<0.0001,0.0001)	1.81704545454545e-4	6.09627618249799e-5	<0.0001(<0.0001,0.0002)	1.34147727272727e-4	3.06121562740745e-5	0.9061069998313227	-0.11795034784702838		0.9609097132679794	0.9609	0.9609
OTU1514 (Prevotella)	<0.0001(<0.0001,<0.0001)	3.375e-5	1.14428040388103e-5	<0.0001(<0.0001,0.0002)	2.01556818181818e-4	5.66961733783304e-5	3.182786865729823e-6	-4.658657212615257	***	1.437028269877015e-4	0.0001	***0.0001
OTU165 (BD1-5_norank)	<0.0001(<0.0001,0.0002)	2.11886363636364e-4	6.42323364052175e-5	<0.0001(<0.0001,<0.0001)	1.10465909090909e-4	5.3267733172154e-5	0.0057754821406537865	-2.7602631394381176	**	0.056687612750112706	0.0567	** 0.0567
OTU1408 (Alloprevotella)	<0.0001(<0.0001,<0.0001)	4.77045454545455e-5	3.37827685968004e-5	<0.0001(<0.0001,<0.0001)	1.89886363636364e-4	6.01545411177692e-5	0.0014426201632774154	-3.1859851210251606	**	0.01958926326976701	0.0196	** 0.0196
OTU905 (Haemophilus)	0.0001(<0.0001,0.0003)	1.72454545454545e-4	2.48836925497529e-5	<0.0001(<0.0001,0.0002)	1.26545454545455e-4	1.52935052658076e-5	0.09807168790082008	-1.6542748141178847		0.4025397007929115	0.4025	0.4025
OTU537 (Capnocytophaga)	<0.0001(<0.0001,0.0002)	2.56840909090909e-4	8.21847294189356e-5	<0.0001(<0.0001,<0.0001)	8.32954545454545e-5	1.46378269143343e-5	0.15466498026522843	-1.4232455675326174		0.4739841253500624	0.474	0.474
OTU1731 (Prevotellaceae_unclassified)	<0.0001(<0.0001,<0.0001)	3.29090909090909e-5	1.48306799522299e-5	<0.0001(<0.0001,0.0001)	1.93852272727273e-4	5.77273130306798e-5	0.003615321430201933	-2.909910609093006	**	0.040304138907065995	0.0403	** 0.0403
OTU566 (Veillonellaceae_unclassified)	<0.0001(<0.0001,0.0001)	1.67954545454545e-4	5.9565276383832e-5	<0.0001(<0.0001,0.0001)	1.26272727272727e-4	2.67233481682793e-5	0.2980187907173638	-1.0406914110542256		0.4739841253500624	0.474	0.474
OTU1383 (Actinomyces)	0.0002(<0.0001,0.0004)	3.30409090909091e-4	6.85020201410566e-5	<0.0001(<0.0001,<0.0001)	4.30227272727273e-5	8.11332317066585e-6	2.5469691714469037e-9	-5.958414451320854	***	3.066550882422072e-7	<0.0001	***<0.0001
OTU1274 (Family_XIII_uncultured)	<0.0001(<0.0001,0.0002)	1.53568181818182e-4	2.86615335791943e-5	<0.0001(<0.0001,0.0002)	1.3125e-4	1.79068780822936e-5	0.7497849482461489	-0.3189229401393446		0.8297252552282751	0.8297	0.8297
OTU1796 (Butyrivibrio)	<0.0001(<0.0001,0.0002)	1.85522727272727e-4	4.24664335626509e-5	<0.0001(<0.0001,0.0002)	1.11602272727273e-4	1.95542111423436e-5	0.06960731786565455	-1.8144575150559927		0.33433727676960673	0.3343	0.3343
OTU744 (Proteobacteria_unclassified)	0.0001(<0.0001,0.0005)	3.39181818181818e-4	6.86665986358043e-5	<0.0001(<0.0001,<0.0001)	3.45909090909091e-5	1.18082538075801e-5	5.368954495711394e-12	-6.895463270029156	***	1.4674382869618997e-9	<0.0001	***<0.0001
OTU798 (Prevotella)	<0.0001(<0.0001,0.0002)	1.49454545454545e-4	4.81224483637044e-5	<0.0001(<0.0001,0.0002)	1.28715909090909e-4	2.55284991893965e-5	0.24260576247501256	-1.1684984540451377		0.4739841253500624	0.474	0.474
OTU1537 (Treponema)	<0.0001(<0.0001,0.0004)	2.95727272727273e-4	7.79629008891345e-5	<0.0001(<0.0001,<0.0001)	5.08181818181818e-5	1.65658855677352e-5	1.455721137778709e-5	-4.33528391262493	***	5.055831490054516e-4	0.0005	***0.0005
OTU845 (Actinobacteria_unclassified)	<0.0001(<0.0001,0.0002)	1.57909090909091e-4	2.83072058856888e-5	<0.0001(<0.0001,0.0002)	1.19477272727273e-4	2.15382455952425e-5	0.020781723019904785	-2.3119267007239297	*	0.14781352306788983	0.1478	* 0.1478
OTU324 (Firmicutes_unclassified)	<0.0001(<0.0001,0.0003)	1.83863636363636e-4	4.35702221821655e-5	<0.0001(<0.0001,0.0002)	1.06204545454545e-4	1.31672105401762e-5	0.8732944630331207	-0.15947524157663467		0.9348196399294175	0.9348	0.9348
OTU431 (Candidate_division_TM7_norank)	<0.0001(<0.0001,0.0001)	3.06931818181818e-4	1.03249187465012e-4	<0.0001(<0.0001,<0.0001)	4.41931818181818e-5	9.21354770572329e-6	5.849787582138114e-4	-3.4384850866715504	***	0.009432782476197709	0.0094	***0.0094
OTU1656 (Bacteria_unclassified)	<0.0001(<0.0001,0.0001)	1.53386363636364e-4	4.68079520166918e-5	<0.0001(<0.0001,<0.0001)	1.19829545454545e-4	3.10785241933611e-5	0.7189587261348542	-0.3598507804106776		0.8196429206520663	0.8196	0.8196
OTU1677 (Candidate_division_TM7_norank)	<0.0001(<0.0001,<0.0001)	2.90863636363636e-4	1.59858475301426e-4	<0.0001(<0.0001,<0.0001)	4.95681818181818e-5	2.28702144125613e-5	0.03764820042571725	-2.078664474294724	*	0.21933112893175924	0.2193	* 0.2193
OTU1090 (Corynebacterium)	<0.0001(<0.0001,0.0002)	2e-4	6.44751865672001e-5	<0.0001(<0.0001,<0.0001)	9.41363636363636e-5	4.42872622093124e-5	0.014027315498115549	-2.4565631265834194	*	0.11297044226451342	0.113	* 0.113
OTU958 (Comamonas)	<0.0001(<0.0001,0.0002)	1.74704545454545e-4	4.3909509335568e-5	<0.0001(<0.0001,<0.0001)	1.05420454545455e-4	3.38308021928112e-5	0.010781139652627567	-2.5497137576149163	*	0.09271780101259706	0.0927	* 0.0927
OTU1746 (Treponema)	<0.0001(<0.0001,0.0002)	2.40113636363636e-4	7.36080645221337e-5	<0.0001(<0.0001,<0.0001)	7.19318181818182e-5	1.54182188389843e-5	0.029675931904940504	-2.1743890211800005	*	0.18291717754376297	0.1829	* 0.1829
OTU1419 (Leptotrichia)	0.0002(<0.0001,0.0004)	2.61181818181818e-4	5.13777338508863e-5	<0.0001(<0.0001,<0.0001)	5.64659090909091e-5	7.91926260353911e-6	2.413576084566857e-5	-4.222733065311231	***	7.26486401454624e-4	0.0007	***0.0007
OTU708 (RF9_norank)	<0.0001(<0.0001,<0.0001)	3.84090909090909e-5	1.1357319597398e-5	<0.0001(<0.0001,0.0003)	1.66602272727273e-4	2.88225326007373e-5	0.020576725683726847	-2.3156620927849683	*	0.14781352306788983	0.1478	* 0.1478
OTU841 (Veillonella)	<0.0001(<0.0001,<0.0001)	1.29090909090909e-4	6.05217258544699e-5	<0.0001(<0.0001,0.0001)	1.20829545454545e-4	2.97444322371336e-5	0.13532903928753018	-1.4934132784028002		0.4739841253500624	0.474	0.474
OTU447 (Prevotella)	<0.0001(<0.0001,0.0003)	2.01886363636364e-4	4.71365836914666e-5	<0.0001(<0.0001,0.0001)	8.29886363636364e-5	1.47566067799067e-5	0.09401828891242296	-1.674571734506655		0.3876644515430043	0.3877	0.3877
OTU1800 (Neisseria)	<0.0001(<0.0001,0.0001)	1.28340909090909e-4	3.99644919456168e-5	<0.0001(<0.0001,0.0001)	1.18272727272727e-4	4.61717007220159e-5	0.2888240174074037	-1.060704933077192		0.4739841253500624	0.474	0.474
OTU1640 (Cardiobacterium)	<0.0001(<0.0001,0.0002)	2.61522727272727e-4	7.2877307829285e-5	<0.0001(<0.0001,<0.0001)	5.13863636363636e-5	8.13654423539956e-6	0.05265899327159867	-1.9377068866874827		0.27249897377795756	0.2725	0.2725
OTU313 (Defluviitaleaceae_uncultured)	<0.0001(<0.0001,0.0003)	1.97931818181818e-4	3.40821572628015e-5	<0.0001(<0.0001,0.0002)	8.07954545454545e-5	1.06081798338047e-5	0.0041319500045583855	-2.8679085088006513	**	0.04495362474838822	0.045	** 0.045
OTU406 (Leptotrichia)	<0.0001(<0.0001,0.0001)	1.67090909090909e-4	5.84366339580992e-5	<0.0001(<0.0001,<0.0001)	9.59886363636364e-5	1.90921806547101e-5	0.6823274533797736	-0.4092891821708584		0.7908937860157746	0.7909	0.7909
OTU1702 (Shuttleworthia)	<0.0001(<0.0001,0.0002)	1.94909090909091e-4	5.04892953109427e-5	<0.0001(<0.0001,<0.0001)	8.1875e-5	1.9875295733294e-5	0.39828946589831543	-0.8446801130232783		0.560196975640789	0.5602	0.5602
OTU1360 (Veillonella)	<0.0001(<0.0001,0.0001)	1.10340909090909e-4	3.10905712167762e-5	<0.0001(<0.0001,0.0002)	1.21215909090909e-4	1.54914818747249e-5	0.008991955907443765	-2.612359822196015	**	0.08039342756853188	0.0804	** 0.0804
OTU1065 (Prevotella)	<0.0001(<0.0001,<0.0001)	9.07045454545455e-5	3.64555331608193e-5	<0.0001(<0.0001,0.0002)	0.00012852272727272701	2.25273024717634e-5	0.030478865135530823	-2.1638109015536338	*	0.18590686174237614	0.1859	* 0.1859
OTU741 (Streptococcus)	<0.0001(<0.0001,<0.0001)	3.385e-4	2.1548399355849e-4	<0.0001(<0.0001,<0.0001)	4.05681818181818e-6	1.33215968014842e-6	0.651258697890527	-0.4520142761363886		0.7622639069282513	0.7623	0.7623
OTU1004 (Abiotrophia)	<0.0001(<0.0001,0.0002)	2.275e-4	6.95030418973225e-5	<0.0001(<0.0001,<0.0001)	5.90454545454545e-5	2.21162084061932e-5	3.042984263321338e-4	-3.611613010311497	***	0.0053878721368218994	0.0054	***0.0054
OTU1508 (Dialister)	<0.0001(<0.0001,0.0001)	8.38409090909091e-5	1.99816761508879e-5	<0.0001(<0.0001,0.0001)	1.30863636363636e-4	3.50367406124267e-5	0.9347965951500177	-0.08181152000020503		0.9821074175921651	0.9821	0.9821
OTU901 (Firmicutes_unclassified)	0.0002(<0.0001,0.0003)	1.97159090909091e-4	2.96729876801547e-5	<0.0001(<0.0001,<0.0001)	7.34090909090909e-5	1.43878453249244e-5	4.0879617555081545e-6	-4.606859417209439	***	1.7578235548685065e-4	0.0002	***0.0002
OTU552 (Fusobacterium)	<0.0001(<0.0001,0.0001)	1.62795454545455e-4	7.04137844137092e-5	<0.0001(<0.0001,0.0001)	9.05568181818182e-5	1.68849049490852e-5	0.7687527778715582	-0.294006707581408		0.8434796578590729	0.8435	0.8435
OTU1347 (Veillonella)	<0.0001(<0.0001,0.0002)	2.55295454545455e-4	8.50303675361044e-5	<0.0001(<0.0001,<0.0001)	4.32386363636364e-5	1.14516268792405e-5	0.0018970856358413429	-3.1058879868106013	**	0.023250476383939706	0.0233	** 0.0233
OTU1412 (Capnocytophaga)	<0.0001(<0.0001,<0.0001)	2.96818181818182e-5	7.55618648904057e-6	<0.0001(<0.0001,0.0001)	1.53159090909091e-4	4.37391392292186e-5	0.009389665330119215	-2.5975309669203295	**	0.08309453163074822	0.0831	** 0.0831
OTU1187 (Neisseria)	<0.0001(<0.0001,0.0004)	2.85795454545455e-4	5.66907580674264e-5	<0.0001(<0.0001,<0.0001)	2.11590909090909e-5	1.0739796576403001e-05	2.1002285900138175e-12	-7.027662027495021	***	7.586025667129909e-10	<0.0001	***<0.0001
OTU1637 (Actinobaculum)	<0.0001(<0.0001,<0.0001)	3.14727272727273e-4	1.6657065038093e-4	<0.0001(<0.0001,<0.0001)	4.89772727272727e-6	2.28592530194742e-6	7.3148668668572e-4	-3.3774973095772522	***	0.01119546573012212	0.0112	***0.0112
OTU814 (Prevotellaceae_unclassified)	<0.0001(<0.0001,<0.0001)	1.81590909090909e-5	5.08333753435476e-6	<0.0001(<0.0001,0.0001)	1.48261363636364e-4	4.26596255322681e-5	0.013277984799334158	-2.4762250612874275	*	0.10949790204382415	0.1095	* 0.1095
OTU78 (Alysiella)	<0.0001(<0.0001,<0.0001)	1.04159090909091e-4	5.54334824440906e-5	<0.0001(<0.0001,<0.0001)	9.91022727272727e-5	4.41207733796541e-5	0.7122546330378356	-0.36882974370076443		0.8167186458833849	0.8167	0.8167
OTU295 (Dialister)	<0.0001(<0.0001,0.0002)	2.33272727272727e-4	8.92590912670681e-5	<0.0001(<0.0001,<0.0001)	3.44204545454545e-5	7.5763394826148e-6	0.09155311571289358	-1.68726131669208		0.37923148389331607	0.3792	0.3792
OTU985 (Candidate_division_TM7_norank)	<0.0001(<0.0001,0.0002)	2.11295454545455e-4	7.59650288096866e-5	<0.0001(<0.0001,<0.0001)	4.53636363636364e-5	9.38404988928015e-6	0.10085524848031407	-1.6407214582967526		0.4083959164920341	0.4084	0.4084
OTU1753 (Alloprevotella)	<0.0001(<0.0001,<0.0001)	2.89090909090909e-5	9.55997084072409e-6	<0.0001(<0.0001,<0.0001)	1.36125e-4	3.86123386910218e-5	0.21706309598987064	-1.2343752801368526		0.4739841253500624	0.474	0.474
OTU345 (Neisseria)	<0.0001(<0.0001,0.0002)	1.26613636363636e-4	2.37653748144866e-5	<0.0001(<0.0001,0.0001)	8.69886363636364e-5	1.98684380696266e-5	0.13510081071929167	-1.494286275744516		0.4739841253500624	0.474	0.474
OTU1750 (Neisseria)	<0.0001(<0.0001,0.0001)	1.405e-4	5.17679864260206e-5	<0.0001(<0.0001,0.0001)	7.89318181818182e-5	9.58193227850195e-6	0.7192284518072508	-0.3594901411460143		0.8196429206520663	0.8196	0.8196
OTU360 (Haemophilus)	<0.0001(<0.0001,<0.0001)	5.41818181818182e-5	3.58934774844588e-5	<0.0001(<0.0001,<0.0001)	1.21170454545455e-4	1.05312453977666e-4	0.3025874148566436	-1.0309006434290537		0.4739841253500624	0.474	0.474
OTU529 (Lachnospiraceae_unclassified)	<0.0001(<0.0001,<0.0001)	8.66590909090909e-5	2.4520710993649e-5	<0.0001(<0.0001,<0.0001)	1.04931818181818e-4	2.81989303854531e-5	0.980642363464495	-0.024263580072545057		1	1	1
OTU1533 (Solobacterium)	<0.0001(<0.0001,0.0001)	1.13454545454545e-4	3.17707574693286e-5	<0.0001(<0.0001,0.0001)	9.0375e-5	1.36299553363635e-5	0.767532083848284	-0.2956045691257795		0.8426522452462012	0.8427	0.8427
OTU286 (Bergeyella)	<0.0001(<0.0001,<0.0001)	1.80795454545455e-4	1.28396347989767e-4	<0.0001(<0.0001,<0.0001)	5.40795454545455e-5	2.23438282722009e-5	0.1641171400131454	-1.3913571882619502		0.4739841253500624	0.474	0.474
OTU535 (Family_XIII_Incertae_Sedis)	<0.0001(<0.0001,0.0003)	2.3375e-4	7.75863504824395e-5	<0.0001(<0.0001,<0.0001)	2.68409090909091e-5	9.44023557118165e-6	4.1800949380190564e-5	-4.097293100845633	***	9.933225602713706e-4	0.001	***0.001
OTU1039 (Streptococcus)	<0.0001(<0.0001,0.0003)	1.87227272727273e-4	3.62427781482481e-5	<0.0001(<0.0001,<0.0001)	4.99772727272727e-5	1.38308370165758e-5	3.1070342912845464e-5	-4.165476132662066	***	8.797602319578164e-4	0.0009	***0.0009
OTU887 (Leptotrichia)	<0.0001(<0.0001,<0.0001)	1.42022727272727e-4	6.44558905555665e-5	<0.0001(<0.0001,<0.0001)	7.24090909090909e-5	1.95083820125358e-5	0.37903394927651723	-0.8796776703859054		0.5450121913960113	0.545	0.545
OTU1783 (Capnocytophaga)	<0.0001(<0.0001,<0.0001)	4.88863636363636e-5	1.26301351061779e-5	<0.0001(<0.0001,<0.0001)	1.18352272727273e-4	4.95192220675225e-5	0.11983712960659403	-1.5554575811941915		0.4518285095396844	0.4518	0.4518
OTU926 (Prevotella)	<0.0001(<0.0001,<0.0001)	4.93863636363636e-5	1.44544270309082e-5	<0.0001(<0.0001,<0.0001)	1.17386363636364e-4	4.36894002811002e-5	0.669832488782873	-0.42637791871501296		0.7774533899369336	0.7775	0.7775
OTU1723 (Prevotella)	<0.0001(<0.0001,<0.0001)	2.49772727272727e-5	9.47219635796979e-6	<0.0001(<0.0001,0.0002)	1.28988636363636e-4	2.21446482888421e-5	1.9806156882184725e-6	-4.755392156109066	***	9.936088702562671e-5	<0.0001	***<0.0001
OTU149 (Treponema)	<0.0001(<0.0001,0.0001)	2.19227272727273e-4	8.93348681754221e-5	<0.0001(<0.0001,<0.0001)	3.10454545454545e-5	1.06980734050413e-5	5.609137473313539e-4	-3.449842477754931	***	0.009209183888003866	0.0092	***0.0092
OTU1648 (Candidate_division_TM7_norank)	<0.0001(<0.0001,0.0002)	2.60068181818182e-4	9.28899551125474e-5	<0.0001(<0.0001,<0.0001)	9.72727272727273e-6	2.15308381744763e-6	2.147324066731224e-6	-4.739040670208672	***	1.0481262877071868e-4	0.0001	***0.0001
OTU1132 (Prevotella)	<0.0001(<0.0001,0.0001)	2.01931818181818e-4	8.5762543986789e-5	<0.0001(<0.0001,<0.0001)	3.87727272727273e-5	9.38231744761151e-6	0.15301236009671096	-1.4289717260255848		0.4739841253500624	0.474	0.474
OTU49 (Treponema)	<0.0001(<0.0001,0.0002)	1.85772727272727e-4	5.24152175952405e-5	<0.0001(<0.0001,<0.0001)	4.01931818181818e-5	1.22630079141303e-5	0.001766614778106561	-3.126897549226256	**	0.02278933063757464	0.0228	** 0.0228
OTU1749 (Megasphaera)	<0.0001(<0.0001,0.0001)	1.07295454545455e-4	3.0634922857132e-5	<0.0001(<0.0001,0.0001)	7.88522727272727e-5	1.58757958338332e-5	0.7585825508261395	-0.307342682490179		0.8355753886830755	0.8356	0.8356
OTU939 (Neisseriaceae_unclassified)	<0.0001(<0.0001,0.0003)	1.91227272727273e-4	4.70949836817861e-5	<0.0001(<0.0001,<0.0001)	3.64318181818182e-5	8.73808780803299e-6	0.005321682722287885	-2.7868882495837113	**	0.05523539653133287	0.0552	** 0.0552
OTU284 (Veillonellaceae_unclassified)	<0.0001(<0.0001,<0.0001)	9.75909090909091e-5	3.68736531725492e-5	<0.0001(<0.0001,<0.0001)	7.85113636363636e-5	1.78911210876158e-5	0.6298218852468453	-0.4819775629090479		0.7477577078515568	0.7478	0.7478
OTU1026 (Alloprevotella)	<0.0001(<0.0001,<0.0001)	3.10227272727273e-5	1.11672130635692e-5	<0.0001(<0.0001,<0.0001)	1.09613636363636e-4	3.20276600994633e-5	0.3015457773293122	-1.033124204910708		0.4739841253500624	0.474	0.474
OTU1571 (Neisseria)	<0.0001(<0.0001,0.0001)	1.42613636363636e-4	3.51456981917249e-5	<0.0001(<0.0001,<0.0001)	5.31704545454545e-5	1.23916328917481e-5	2.483293771236021e-4	-3.663976708405241	***	0.004671696407137764	0.0047	***0.0047
OTU567 (Streptococcus)	<0.0001(<0.0001,0.0001)	1.45886363636364e-4	3.99006590935338e-5	<0.0001(<0.0001,<0.0001)	4.9375e-5	7.84401402564291e-6	2.8984145369570724e-4	-3.6242140855275427	***	0.005182709558162845	0.0052	***0.0052
OTU1801 (Fusobacterium)	<0.0001(<0.0001,<0.0001)	4.375e-5	1.07608112212572e-5	<0.0001(<0.0001,0.0001)	9.90795454545455e-5	2.27538692013905e-5	0.4890780462608888	-0.691775943435585		0.6223212977770365	0.6223	0.6223
OTU505 (Synergistaceae_uncultured)	<0.0001(<0.0001,0.0002)	1.85636363636364e-4	4.61015641678237e-5	<0.0001(<0.0001,<0.0001)	2.76818181818182e-5	8.00116804192661e-6	1.814393741776847e-5	-4.2865867418316475	***	5.851419817230331e-4	0.0006	***0.0006
OTU921 (Family_XIII_Incertae_Sedis)	<0.0001(<0.0001,0.0001)	1.21840909090909e-4	3.53448720781643e-5	<0.0001(<0.0001,<0.0001)	5.88977272727273e-5	2.03377440942048e-5	0.0235536122006437	-2.264333474846362	*	0.15872322251627807	0.1587	* 0.1587
OTU1373 (Campylobacter)	<0.0001(<0.0001,<0.0001)	1.74363636363636e-4	7.14154839194953e-5	<0.0001(<0.0001,<0.0001)	3.24204545454545e-5	5.82233748512817e-6	0.3144130541145935	-1.0060052302634142		0.4739841253500624	0.474	0.474
OTU669 (Bacteria_unclassified)	<0.0001(<0.0001,<0.0001)	5.06136363636364e-5	2.5716790114103e-5	<0.0001(<0.0001,0.0001)	9.35340909090909e-5	1.35259141047e-5	1.0463141031781679e-4	-3.87959295615367	***	0.0021972596166741527	0.0022	***0.0022
OTU1525 (Prevotella)	<0.0001(<0.0001,0.0001)	7.84545454545455e-5	2.18674764662878e-5	<0.0001(<0.0001,<0.0001)	7.93409090909091e-5	2.44244772816455e-5	0.9036051129454852	-0.12110847950155217		0.9589132993466071	0.9589	0.9589
OTU1667 (Prevotella)	<0.0001(<0.0001,<0.0001)	2.74772727272727e-5	1.22959234825169e-5	<0.0001(<0.0001,<0.0001)	1.03715909090909e-4	3.6606188661106e-5	0.005452920144919358	-2.7789840564018724	**	0.055601174847755695	0.0556	** 0.0556
OTU758 (Alloprevotella)	<0.0001(<0.0001,<0.0001)	1.65681818181818e-5	7.41066582698419e-6	<0.0001(<0.0001,<0.0001)	1.08670454545455e-4	3.47613062487421e-5	0.022633579756115168	-2.2795636694403005	*	0.15483426151342422	0.1548	* 0.1548
OTU1549 (Capnocytophaga)	<0.0001(<0.0001,0.0001)	1.09113636363636e-4	2.99290071897261e-5	<0.0001(<0.0001,<0.0001)	5.98636363636364e-5	2.2883776712545e-5	0.039095410848609666	-2.0631812503583333	*	0.22630228202752903	0.2263	* 0.2263
OTU1212 (Pasteurellaceae_unclassified)	<0.0001(<0.0001,<0.0001)	3.625e-5	1.21978546704889e-5	<0.0001(<0.0001,0.0001)	9.58068181818182e-5	2.32534581756136e-5	0.013060250652938912	-2.4821221233648507	*	0.10819638843673246	0.1082	* 0.1082
OTU590 (Bacteria_unclassified)	<0.0001(<0.0001,0.0001)	6.44545454545455e-5	1.19404554462422e-5	<0.0001(<0.0001,<0.0001)	8.01477272727273e-5	1.61543183386227e-5	0.3723234214152019	-0.8921296924551838		0.5379328792606838	0.5379	0.5379
OTU190 (Prevotella)	<0.0001(<0.0001,0.0001)	1.375e-4	4.31054744074353e-5	<0.0001(<0.0001,<0.0001)	4.34090909090909e-5	8.7974513675958e-6	0.2987982018033076	-1.039014050378987		0.4739841253500624	0.474	0.474
OTU1115 (Prevotella)	<0.0001(<0.0001,<0.0001)	2.89318181818182e-5	1.10076082532949e-5	<0.0001(<0.0001,<0.0001)	9.71818181818182e-5	3.02295145341323e-5	0.3203071859176289	-0.9938268212691879		0.4739841253500624	0.474	0.474
OTU461 (Firmicutes_unclassified)	<0.0001(<0.0001,<0.0001)	7.65e-5	2.64110157842683e-5	<0.0001(<0.0001,<0.0001)	7.20795454545454e-5	1.74427801784263e-5	0.8728981592192487	-0.15997831131649712		0.9348196399294175	0.9348	0.9348
OTU1218 (Stomatobaculum)	<0.0001(<0.0001,0.0001)	1.03181818181818e-4	2.85917031521538e-5	<0.0001(<0.0001,<0.0001)	5.67840909090909e-5	1.46718854903204e-5	0.13257403506285814	-1.504028474950153		0.4739841253500624	0.474	0.474
OTU1035 (Proteobacteria_unclassified)	<0.0001(<0.0001,<0.0001)	7.99090909090909e-5	5.14968935020485e-5	<0.0001(<0.0001,<0.0001)	6.75340909090909e-5	4.28728708945623e-5	0.6641844599132135	-0.43414319537553775		0.7723870795899959	0.7724	0.7724
OTU694 (Mycoplasma)	<0.0001(<0.0001,0.0002)	1.64e-4	4.58107952786153e-5	<0.0001(<0.0001,<0.0001)	2.43409090909091e-5	6.25744877679893e-6	3.724146638507535e-5	-4.123959340211676	***	9.335874605696489e-4	0.0009	***0.0009
OTU291 (Prevotella)	<0.0001(<0.0001,<0.0001)	6.17727272727273e-5	2.83138530485881e-5	<0.0001(<0.0001,<0.0001)	7.36136363636364e-5	2.2592966141584e-5	0.3806233009369066	-0.8767484196085581		0.546862117336558	0.5469	0.5469
OTU871 (Prevotella)	<0.0001(<0.0001,<0.0001)	1.26840909090909e-4	3.8473487524061e-5	<0.0001(<0.0001,<0.0001)	4.03181818181818e-5	9.55591182178349e-6	0.25525279524090766	-1.1376831898450452		0.4739841253500624	0.474	0.474
OTU875 (Prevotella)	<0.0001(<0.0001,<0.0001)	5.08863636363636e-5	1.57894516100122e-5	<0.0001(<0.0001,0.0001)	7.65227272727273e-5	1.01838632327289e-5	0.006805076452319444	-2.7062355186777896	**	0.06434538258057024	0.0643	** 0.0643
OTU705 (Treponema)	<0.0001(<0.0001,0.0002)	1.49045454545455e-4	3.64707875591612e-5	<0.0001(<0.0001,<0.0001)	2.74318181818182e-5	8.56697742852478e-6	3.965036772713675e-5	-4.109507593484433	***	9.547808548694528e-4	0.001	***0.001
OTU805 (Rothia)	<0.0001(<0.0001,0.0001)	8.27727272727273e-5	2.24120989966087e-5	<0.0001(<0.0001,<0.0001)	5.81136363636364e-5	1.22074697465058e-5	0.7899747990730777	-0.26634333813361677		0.8625722413095394	0.8626	0.8626
OTU376 (Prevotella)	<0.0001(<0.0001,<0.0001)	2.55e-5	9.54778235987516e-6	<0.0001(<0.0001,<0.0001)	8.57272727272727e-5	2.45739225949245e-5	2.7332586080632313e-4	-3.639351162643309	***	0.005037005149145097	0.005	***0.005
OTU1009 (Faecalibacterium)	<0.0001(<0.0001,0.0001)	1.06386363636364e-4	3.35149017992002e-5	<0.0001(<0.0001,<0.0001)	4.475e-5	1.22012710893762e-5	3.332958679779172e-4	-3.5879439864621268	***	0.005844003277360373	0.0058	***0.0058
OTU1633 (Leptotrichia)	<0.0001(<0.0001,<0.0001)	1.31e-4	7.36690000236329e-5	<0.0001(<0.0001,<0.0001)	3.24090909090909e-5	1.01753389408429e-5	0.2504172445844365	-1.1493365203394912		0.4739841253500624	0.474	0.474
OTU283 (Prevotella)	<0.0001(<0.0001,<0.0001)	4.85681818181818e-5	2.63950392090848e-5	<0.0001(<0.0001,<0.0001)	7.0875e-5	1.7362241882367e-5	0.047626847921592184	-1.9806828793882192	*	0.25224072535599845	0.2522	* 0.2522
OTU1489 (Ruminococcaceae_uncultured)	<0.0001(<0.0001,<0.0001)	1.87045454545455e-5	9.83363621509561e-6	<0.0001(<0.0001,<0.0001)	8.40227272727273e-5	3.20587356776252e-5	0.9036934858737127	-0.12099690596308353		0.9589132993466071	0.9589	0.9589
OTU521 (Selenomonas)	<0.0001(<0.0001,0.0002)	1.35681818181818e-4	3.76838098816435e-5	<0.0001(<0.0001,<0.0001)	2.5e-5	4.60325063465304e-6	0.02638919509699367	-2.220435859793678	*	0.1702103083756092	0.1702	* 0.1702
OTU433 (Alloscardovia)	<0.0001(<0.0001,<0.0001)	4.12954545454545e-5	2.26925069718974e-5	<0.0001(<0.0001,<0.0001)	7.03636363636364e-5	4.50876488270902e-5	0.919707822134035	-0.10080176950738416		0.9707728385587769	0.9708	0.9708
OTU1224 (Actinomyces)	<0.0001(<0.0001,0.0002)	1.40068181818182e-4	3.70622069736574e-5	<0.0001(<0.0001,<0.0001)	1.93522727272727e-5	5.28984950425052e-6	9.00541406501553e-6	-4.439772218807126	***	3.388287041962093e-4	0.0003	***0.0003
OTU672 (Alloprevotella)	<0.0001(<0.0001,<0.0001)	4.85681818181818e-5	1.91475962348325e-5	<0.0001(<0.0001,<0.0001)	6.46590909090909e-5	1.20874759918094e-5	0.003320392598301591	-2.9364061633501444	**	0.038687929242146285	0.0387	** 0.0387
OTU925 (Lachnoanaerobaculum)	<0.0001(<0.0001,<0.0001)	8.23636363636364e-5	2.5825853831375e-5	<0.0001(<0.0001,<0.0001)	4.67727272727273e-5	6.17249704481218e-6	0.9127195671353305	-0.10960888093166102		0.964524013017207	0.9645	0.9645
OTU106 (Prevotella)	<0.0001(<0.0001,<0.0001)	1.79545454545455e-5	8.6845683743821e-6	<0.0001(<0.0001,<0.0001)	7.78409090909091e-5	2.06568589561452e-5	0.0044270261007277704	-2.8460139100051465	**	0.047308929810144104	0.0473	** 0.0473
OTU872 (Neisseria)	<0.0001(<0.0001,0.0001)	8.64545454545455e-5	2.1975131402423e-5	<0.0001(<0.0001,<0.0001)	4.34545454545455e-5	7.90481694294633e-6	0.13662326221165108	-1.488484138078855		0.4739841253500624	0.474	0.474
OTU488 (Fusobacteriales_unclassified)	<0.0001(<0.0001,0.0001)	7.69318181818182e-5	1.38212079938542e-5	<0.0001(<0.0001,<0.0001)	4.575e-5	1.36376094432662e-5	0.00995174234416316	-2.5775015908242795	**	0.08682534624907567	0.0868	** 0.0868
OTU547 (Family_XIII_Incertae_Sedis)	<0.0001(<0.0001,<0.0001)	4.05454545454545e-5	9.2301701363368e-6	<0.0001(<0.0001,<0.0001)	6.37613636363636e-5	1.0043960249408e-5	0.0833124157529607	-1.731781822760924		0.3599574709326484	0.36	0.36
OTU785 (Prevotella)	<0.0001(<0.0001,<0.0001)	6.11136363636364e-5	1.70509191381491e-5	<0.0001(<0.0001,<0.0001)	5.30454545454545e-5	1.29678981213299e-5	0.2812032794693933	-1.0776202097020948		0.4739841253500624	0.474	0.474
OTU1216 (Leptotrichia)	<0.0001(<0.0001,<0.0001)	1.43522727272727e-4	5.1033188726789e-5	<0.0001(<0.0001,<0.0001)	1.17045454545455e-5	3.6425357428814e-6	0.005540660640129539	-2.773794847381381	**	0.055901860983653344	0.0559	** 0.0559
OTU138 (Prevotellaceae_unclassified)	<0.0001(<0.0001,<0.0001)	1.07954545454545e-5	4.88597028752593e-6	<0.0001(<0.0001,<0.0001)	7.76363636363636e-5	2.81736534672248e-5	0.019340644765917923	-2.338899318844999	*	0.14198863596442182	0.142	* 0.142
OTU1193 (Aggregatibacter)	<0.0001(<0.0001,<0.0001)	4.78863636363636e-5	1.59507439469776e-5	<0.0001(<0.0001,<0.0001)	5.77727272727273e-5	1.68524756968846e-5	0.8753252249836339	-0.15689801411251666		0.9359605425224645	0.936	0.936
OTU1441 (Prevotella)	<0.0001(<0.0001,<0.0001)	3.825e-5	1.08168553870853e-5	<0.0001(<0.0001,<0.0001)	6.20454545454545e-5	2.33127441764656e-5	0.9577453557871831	-0.05298312165964955		1	1	1
OTU1297 (Firmicutes_unclassified)	<0.0001(<0.0001,<0.0001)	5.06818181818182e-5	1.00683589912778e-5	<0.0001(<0.0001,<0.0001)	5.52159090909091e-5	1.10035907607471e-5	0.8813792105230129	-0.1492210499096295		0.9407629161965492	0.9408	0.9408
OTU403 (Neisseria)	<0.0001(<0.0001,<0.0001)	4.49772727272727e-5	1.83951944914074e-5	<0.0001(<0.0001,<0.0001)	5.59431818181818e-5	1.65571140161572e-5	0.5739745774736487	-0.5622076094900108		0.7013518856004124	0.7014	0.7014
OTU617 (Bacteria_unclassified)	<0.0001(<0.0001,<0.0001)	1.39431818181818e-4	5.40962789586743e-5	<0.0001(<0.0001,<0.0001)	8.43181818181818e-6	2.98353175238481e-6	2.4480285756008194e-4	-3.667636512463004	***	0.0046538311658264	0.0047	***0.0047
OTU1589 (Treponema)	<0.0001(<0.0001,0.0001)	1.02909090909091e-4	3.58391523269687e-5	<0.0001(<0.0001,<0.0001)	2.62272727272727e-5	9.82876814232548e-6	8.383938691372911e-4	-3.3397978704823084	***	0.012513548162495437	0.0125	***0.0125
OTU1102 (Neisseria)	<0.0001(<0.0001,<0.0001)	6.56363636363636e-5	2.92563592572e-5	<0.0001(<0.0001,<0.0001)	4.44318181818182e-5	9.21925820798919e-6	0.3730128378076181	-0.8908440533643228		0.5384981495448108	0.5385	0.5385
OTU950 (Prevotella)	<0.0001(<0.0001,<0.0001)	1.55681818181818e-5	6.47138748248714e-6	<0.0001(<0.0001,<0.0001)	6.93295454545454e-5	2.23168777098999e-5	3.3739875414992863e-4	-3.5847519230846987	***	0.005859059134565107	0.0059	***0.0059
OTU1534 (Kingella)	<0.0001(<0.0001,<0.0001)	1.23863636363636e-4	6.85854784563293e-5	<0.0001(<0.0001,<0.0001)	1.51136363636364e-5	3.01820632834907e-6	0.16949416545192236	-1.3738309654525815		0.4739841253500624	0.474	0.474
OTU1798 (RF9_norank)	<0.0001(<0.0001,<0.0001)	6.57045454545455e-5	2.40625194224782e-5	<0.0001(<0.0001,<0.0001)	4.37613636363636e-5	1.00464567998623e-5	0.347756977210633	-0.9389489073256869		0.5089538904719636	0.509	0.509
OTU1429 (Prevotella)	<0.0001(<0.0001,<0.0001)	1.19772727272727e-5	4.71844572497989e-6	<0.0001(<0.0001,<0.0001)	6.94886363636364e-5	1.10741539007784e-5	1.8048671119042552e-5	-4.28775659280883	***	5.851419817230331e-4	0.0006	***0.0006
OTU1430 (Capnocytophaga)	<0.0001(<0.0001,<0.0001)	4.65e-5	1.04100648565283e-5	<0.0001(<0.0001,<0.0001)	5.17272727272727e-5	9.65304223912904e-6	0.9615746697234036	-0.048177640579850065		1	1	1
OTU1147 (Alysiella)	<0.0001(<0.0001,<0.0001)	4.55227272727273e-5	1.30977576892628e-5	<0.0001(<0.0001,<0.0001)	5.17840909090909e-5	1.5320483083033e-5	0.5641008852898108	-0.5767610493375305		0.6918248500389563	0.6918	0.6918
OTU1003 (Bergeyella)	<0.0001(<0.0001,<0.0001)	4.61363636363636e-5	3.08900318991164e-5	<0.0001(<0.0001,<0.0001)	5.10340909090909e-5	4.74362450894671e-5	0.05807256898884467	-1.8951497214975768		0.2905237107862977	0.2905	0.2905
OTU344 (Leptotrichia)	<0.0001(<0.0001,<0.0001)	6.75454545454545e-5	2.91490384478983e-5	<0.0001(<0.0001,<0.0001)	4.02727272727273e-5	8.87601418510539e-6	0.8737406158365764	-0.1589089416018073		0.9348196399294175	0.9348	0.9348
OTU1440 (Lactobacillales_unclassified)	<0.0001(<0.0001,<0.0001)	7.41590909090909e-5	1.98192397815833e-5	<0.0001(<0.0001,<0.0001)	3.64886363636364e-5	6.52052451073009e-6	0.05421272579085938	-1.925132965219306		0.27814824652923875	0.2781	0.2781
OTU1597 (Prevotella)	<0.0001(<0.0001,<0.0001)	4.32045454545455e-5	1.55034804639556e-5	<0.0001(<0.0001,<0.0001)	5.12272727272727e-5	1.02580947376695e-5	0.6139485584396542	-0.5044452050063609		0.739053462237968	0.7391	0.7391
OTU788 (Actinomyces)	<0.0001(<0.0001,<0.0001)	3.67272727272727e-5	9.71476740569143e-6	<0.0001(<0.0001,<0.0001)	5.43522727272727e-5	1.58149569412796e-5	0.37419685462690133	-0.8886395012801573		0.5397759740065365	0.5398	0.5398
OTU423 (Oribacterium)	<0.0001(<0.0001,<0.0001)	4.87045454545455e-5	1.04066158186254e-5	<0.0001(<0.0001,<0.0001)	4.82613636363636e-5	6.20535242550396e-6	0.5642624607460591	-0.5765219159964321		0.6918248500389563	0.6918	0.6918
OTU1421 (Prevotella)	<0.0001(<0.0001,<0.0001)	4.23409090909091e-5	1.84012403979661e-5	<0.0001(<0.0001,<0.0001)	4.96363636363636e-5	1.07657588050461e-5	0.05066987456192114	-1.9542650947729863		0.2651934367832866	0.2652	0.2652
OTU1079 (Olsenella)	<0.0001(<0.0001,<0.0001)	1.20159090909091e-4	5.15617606557981e-5	<0.0001(<0.0001,<0.0001)	9.39772727272727e-6	3.13550386311899e-6	0.018507990706802726	-2.3552953078186074	*	0.1375532148826573	0.1376	* 0.1376
OTU194 (Prevotellaceae_unclassified)	<0.0001(<0.0001,<0.0001)	1.94545454545455e-5	1.01252961507836e-5	<0.0001(<0.0001,<0.0001)	5.97045454545455e-5	1.69262117891317e-5	0.10472100865932775	-1.622384673902497		0.41934842935420386	0.4193	0.4193
OTU1051 (Porphyromonas)	<0.0001(<0.0001,<0.0001)	5.45454545454545e-5	2.85868628173004e-5	<0.0001(<0.0001,<0.0001)	4.15e-5	1.84089515842864e-5	0.5566238576059215	-0.58786358933041		0.6843176901540464	0.6843	0.6843
OTU1763 (Prevotellaceae_unclassified)	<0.0001(<0.0001,<0.0001)	5.38636363636364e-6	3.1646528068724e-6	<0.0001(<0.0001,<0.0001)	6.57159090909091e-5	1.89571985929098e-5	6.642643241302301e-4	-3.40391906513701	***	0.010434691873833472	0.0104	***0.0104
OTU218 (Prevotella)	<0.0001(<0.0001,<0.0001)	1.72727272727273e-5	6.14512333821072e-6	<0.0001(<0.0001,<0.0001)	5.97386363636364e-5	1.12594728992159e-5	0.001872459024609605	-3.10974976361494	**	0.023169693708239875	0.0232	** 0.0232
OTU428 (Porphyromonas)	<0.0001(<0.0001,<0.0001)	8.60227272727273e-5	3.54651734693899e-5	<0.0001(<0.0001,<0.0001)	2.52954545454545e-5	7.4030508391465e-6	0.9580760787917598	-0.052568044192048524		1	1	1
OTU944 (Rhodospirillaceae_unclassified)	<0.0001(<0.0001,<0.0001)	0	0	<0.0001(<0.0001,<0.0001)	6.79204545454545e-5	2.4591151219167e-5	3.229562582518324e-5	-4.156644271060554	***	8.797602319578164e-4	0.0009	***0.0009
OTU1509 (Neisseria)	<0.0001(<0.0001,<0.0001)	2.73636363636364e-5	1.09304978478566e-5	<0.0001(<0.0001,<0.0001)	5.39659090909091e-5	1.35523911687462e-5	0.33666866636845455	-0.960768328779744		0.4943281393995357	0.4943	0.4943
OTU473 (Prevotella)	<0.0001(<0.0001,<0.0001)	3.73409090909091e-5	1.08083410346632e-5	<0.0001(<0.0001,<0.0001)	4.88295454545455e-5	6.24293166852696e-6	0.04268454158531587	-2.0267836664354313	*	0.23719471416332452	0.2372	* 0.2372
OTU1285 (Solobacterium)	<0.0001(<0.0001,<0.0001)	2.5e-5	8.1174647934133e-6	<0.0001(<0.0001,<0.0001)	5.48522727272727e-5	6.21860011589778e-6	9.095449974390819e-5	-3.913535557733476	***	0.001955521744494026	0.002	***0.002
OTU1424 (Veillonella)	<0.0001(<0.0001,0.0001)	1.01545454545455e-4	3.16494985005049e-5	<0.0001(<0.0001,<0.0001)	1.63409090909091e-5	3.74828021740661e-6	0.012050345275434146	-2.510666580312845	*	0.10028997035683902	0.1003	* 0.1003
OTU826 (Selenomonas)	<0.0001(<0.0001,<0.0001)	1.07909090909091e-4	4.45805423357441e-5	<0.0001(<0.0001,<0.0001)	1.27727272727273e-5	3.83184721792876e-6	0.02960343904066915	-2.175356133560535	*	0.18291717754376297	0.1829	* 0.1829
OTU1775 (Prevotella)	<0.0001(<0.0001,<0.0001)	1.75227272727273e-5	8.41714302217656e-6	<0.0001(<0.0001,<0.0001)	5.78522727272727e-5	2.02726745208675e-5	0.24955358520389373	-1.1514343594083258		0.4739841253500624	0.474	0.474
OTU311 (Alloprevotella)	<0.0001(<0.0001,<0.0001)	1.06136363636364e-5	3.79596089848173e-6	<0.0001(<0.0001,<0.0001)	6.07386363636364e-5	1.78902997475447e-5	0.02933654230829401	-2.1789343935333796	*	0.18287589875284924	0.1829	* 0.1829
OTU1332 (Anaeroglobus)	<0.0001(<0.0001,<0.0001)	9.55e-5	2.95621769232198e-5	<0.0001(<0.0001,<0.0001)	1.64318181818182e-5	3.93981615975426e-6	0.16489719895003005	-1.3887880866693658		0.4739841253500624	0.474	0.474
OTU1143 (Prevotella)	<0.0001(<0.0001,<0.0001)	4.11818181818182e-5	1.79376496090224e-5	<0.0001(<0.0001,<0.0001)	4.31818181818182e-5	3.06983356599702e-5	0.5086279412965427	-0.6609756315134635		0.641020280517485	0.641	0.641
OTU1502 (Oribacterium)	<0.0001(<0.0001,<0.0001)	1.0675e-4	3.62943411829275e-5	<0.0001(<0.0001,<0.0001)	1.03977272727273e-5	2.26419473280652e-6	0.0030698239970463194	-2.9606582173463836	**	0.036235961690625186	0.0362	** 0.0362
OTU1371 (Neisseriaceae_unclassified)	<0.0001(<0.0001,<0.0001)	6.09545454545455e-5	1.50946609488289e-5	<0.0001(<0.0001,<0.0001)	3.24772727272727e-5	6.54798973819257e-6	0.0628898339769564	-1.8599695513888788		0.30641927356149756	0.3064	0.3064
OTU1519 (Bergeyella)	<0.0001(<0.0001,<0.0001)	5.77272727272727e-5	1.63470670163929e-5	<0.0001(<0.0001,<0.0001)	3.39886363636364e-5	1.3190316719133e-5	0.00897204085148511	-2.6131176597879793	**	0.08039342756853188	0.0804	** 0.0804
OTU1146 (Gammaproteobacteria_unclassified)	<0.0001(<0.0001,0.0002)	9.71590909090909e-5	2.01286544666098e-5	<0.0001(<0.0001,<0.0001)	1.37613636363636e-5	4.91191996711778e-6	1.6365891403592296e-7	-5.2364902154549124	***	1.2226167197779899e-5	<0.0001	***<0.0001
OTU338 (Capnocytophaga)	<0.0001(<0.0001,<0.0001)	5.62272727272727e-5	1.92868593226879e-5	<0.0001(<0.0001,<0.0001)	3.3375e-5	7.47823928652602e-6	0.668601343178628	-0.4280683714427674		0.7765234892479755	0.7765	0.7765
OTU867 (Prevotella)	<0.0001(<0.0001,<0.0001)	1.53409090909091e-5	6.06038528050999e-6	<0.0001(<0.0001,<0.0001)	5.36136363636364e-5	9.66570859417607e-6	8.120360329595206e-4	-3.348659234263307	***	0.01231317094664307	0.0123	***0.0123
OTU1543 (Leptotrichia)	<0.0001(<0.0001,<0.0001)	7.03409090909091e-5	2.9226008269841e-5	<0.0001(<0.0001,<0.0001)	2.58409090909091e-5	8.42087590976612e-6	0.5328222994578309	-0.6237035375148356		0.664339771301988	0.6643	0.6643
OTU408 (Bacteria_unclassified)	<0.0001(<0.0001,<0.0001)	7.46363636363636e-5	1.55546194068942e-5	<0.0001(<0.0001,<0.0001)	2.34886363636364e-5	3.93461430616674e-6	6.954054977743512e-4	-3.3913841725585856	***	0.010734207940004088	0.0107	***0.0107
OTU425 (Prevotella)	<0.0001(<0.0001,<0.0001)	7.62045454545455e-5	3.99932285434576e-5	<0.0001(<0.0001,<0.0001)	2.27045454545455e-5	1.09088098078552e-5	0.6209109225274764	-0.49455974635215144		0.744598357293906	0.7446	0.7446
OTU210 (Mobiluncus)	<0.0001(<0.0001,0.0001)	7.65454545454545e-5	1.75954195505563e-5	<0.0001(<0.0001,<0.0001)	2.24886363636364e-5	5.84656644224449e-6	2.8488034538876587e-4	-3.628674331723708	***	0.005144939037721111	0.0051	***0.0051
OTU1464 (Leptotrichia)	<0.0001(<0.0001,<0.0001)	1.26818181818182e-5	3.35272643577468e-6	<0.0001(<0.0001,<0.0001)	5.43636363636364e-5	1.69390555948586e-5	0.011957765131376126	-2.513388262142071	*	0.09998020290400593	0.1	* 0.1
OTU1061 (Leptotrichia)	<0.0001(<0.0001,<0.0001)	5.74318181818182e-5	2.11090092718483e-5	<0.0001(<0.0001,<0.0001)	3.06363636363636e-5	9.63121153254807e-6	0.4495157454232356	-0.7562225991207325		0.6192413701253726	0.6192	0.6192
OTU1384 (Firmicutes_unclassified)	<0.0001(<0.0001,<0.0001)	3.75909090909091e-5	8.68513822486486e-6	<0.0001(<0.0001,<0.0001)	4.02386363636364e-5	6.63763914951309e-6	0.7067080598743524	-0.3762809234258503		0.8139605489574712	0.814	0.814
OTU559 (Haemophilus)	<0.0001(<0.0001,<0.0001)	2.18636363636364e-5	5.36664104036421e-6	<0.0001(<0.0001,<0.0001)	4.77727272727273e-5	5.2751048579595e-6	0.0018647249481446107	-3.1109721980745264	**	0.023169693708239875	0.0232	** 0.0232
OTU369 (Actinomyces)	<0.0001(<0.0001,<0.0001)	6.66136363636364e-5	4.28150580087533e-5	<0.0001(<0.0001,<0.0001)	2.50568181818182e-5	7.26745651727962e-6	0.6677037563493642	-0.42930159484557767		0.7759800411627745	0.776	0.776
OTU746 (Actinomyces)	<0.0001(<0.0001,<0.0001)	5.82272727272727e-5	1.34090335756828e-5	<0.0001(<0.0001,<0.0001)	2.86363636363636e-5	6.97422448466741e-6	0.013585759540770171	-2.468033524196556	*	0.11102208927887297	0.111	* 0.111
OTU1555 (Neisseria)	<0.0001(<0.0001,<0.0001)	1.21363636363636e-5	8.85235906429847e-6	<0.0001(<0.0001,<0.0001)	5.13863636363636e-5	2.50255221438673e-5	0.27013259871522527	-1.1027572473560314		0.4739841253500624	0.474	0.474
OTU606 (Neisseria)	<0.0001(<0.0001,<0.0001)	7.02045454545455e-5	2.79254439956196e-5	<0.0001(<0.0001,<0.0001)	2.09090909090909e-5	6.96673759351353e-6	0.15407397439045462	-1.4252879760787214		0.4739841253500624	0.474	0.474
OTU1320 (Prevotella)	<0.0001(<0.0001,<0.0001)	2.95681818181818e-5	1.2985412116298e-5	<0.0001(<0.0001,<0.0001)	4.11931818181818e-5	1.25417886431948e-5	0.4290612281608539	-0.7907991120789472		0.5959985273844217	0.596	0.596
OTU1029 (Moraxella)	<0.0001(<0.0001,<0.0001)	8.84090909090909e-6	5.84072810900829e-6	<0.0001(<0.0001,<0.0001)	5.12159090909091e-5	2.49244440750705e-5	0.8918557699744629	-0.13595637296170238		0.9485815786654181	0.9486	0.9486
OTU1716 (Family_XIII_uncultured)	<0.0001(<0.0001,<0.0001)	7.97727272727273e-5	2.97985105342462e-5	<0.0001(<0.0001,<0.0001)	1.56022727272727e-5	7.74199522176125e-6	0.0019053546538333756	-3.104601617352793	**	0.023250476383939706	0.0233	** 0.0233
OTU107 (Prevotella)	<0.0001(<0.0001,<0.0001)	1.13636363636364e-5	4.42127411599464e-6	<0.0001(<0.0001,<0.0001)	4.94659090909091e-5	9.18505255310218e-6	8.082375542157392e-5	-3.941944280079615	***	0.0017586470155585845	0.0018	***0.0018
OTU1478 (Lachnospiraceae_uncultured)	<0.0001(<0.0001,<0.0001)	4.03863636363636e-5	2.66696218041544e-5	<0.0001(<0.0001,<0.0001)	3.49204545454545e-5	1.29404756290682e-5	0.8130222465038489	-0.23652894887570178		0.8808147433628981	0.8808	0.8808
OTU1799 (Proteobacteria_unclassified)	<0.0001(<0.0001,<0.0001)	4.31363636363636e-5	1.33998749997756e-5	<0.0001(<0.0001,<0.0001)	3.35454545454545e-5	9.0547779909123e-6	0.6086702777942092	-0.511972468967971		0.7343076297236754	0.7343	0.7343
OTU1011 (Family_XIII_Incertae_Sedis)	<0.0001(<0.0001,<0.0001)	5.77045454545455e-5	1.69649738516124e-5	<0.0001(<0.0001,<0.0001)	2.55e-5	7.61138123778578e-6	0.17641936092355695	-1.3518623276395079		0.4739841253500624	0.474	0.474
OTU3 (WCHB1-69_norank)	<0.0001(<0.0001,<0.0001)	7.54772727272727e-5	2.26993980752162e-5	<0.0001(<0.0001,<0.0001)	1.65681818181818e-5	4.81756504697717e-6	0.0017624639576109533	-3.1275890903313646	**	0.02278933063757464	0.0228	** 0.0228
OTU501 (Prevotella)	<0.0001(<0.0001,<0.0001)	2.42954545454545e-5	1.71182178448388e-5	<0.0001(<0.0001,<0.0001)	4.20113636363636e-5	1.18422725259309e-5	0.013430739516414021	-2.4721387038021705	*	0.11025416166656238	0.1103	* 0.1103
OTU1125 (Haemophilus)	<0.0001(<0.0001,<0.0001)	3.05227272727273e-5	1.32539231352063e-5	<0.0001(<0.0001,<0.0001)	3.87954545454545e-5	6.89555152989892e-6	0.048732147839312394	-1.9709276858576183	*	0.25658967637842034	0.2566	* 0.2566
OTU811 (Family_XIII_Incertae_Sedis)	<0.0001(<0.0001,<0.0001)	1.90681818181818e-5	4.7131678397774e-6	<0.0001(<0.0001,<0.0001)	4.37613636363636e-5	6.85894976130866e-6	0.02482291954492915	-2.2441473924510387	*	0.16419004153169578	0.1642	* 0.1642
OTU830 (Candidate_division_TM7_norank)	<0.0001(<0.0001,<0.0001)	7.81590909090909e-5	3.2370835266939e-5	<0.0001(<0.0001,<0.0001)	1.32954545454545e-5	3.56431280632385e-6	0.02477928299701075	-2.2448263421053603	*	0.16419004153169578	0.1642	* 0.1642
OTU1300 (Bifidobacterium)	<0.0001(<0.0001,<0.0001)	4.68863636363636e-5	1.78905296947302e-5	<0.0001(<0.0001,<0.0001)	2.86363636363636e-5	1.41952000605554e-5	0.12244263231225243	-1.5446017100774612		0.45876832044801286	0.4588	0.4588
OTU562 (Prevotella)	<0.0001(<0.0001,<0.0001)	4.92727272727273e-5	2.52432848256934e-5	<0.0001(<0.0001,<0.0001)	2.69090909090909e-5	6.5403585177863e-6	0.6927803939823242	-0.3950846809762209		0.8015127428136306	0.8015	0.8015
OTU348 (WCHB1-69_norank)	<0.0001(<0.0001,<0.0001)	6.67272727272727e-5	3.92154341896832e-5	<0.0001(<0.0001,<0.0001)	1.76704545454545e-5	7.10724904033516e-6	0.2463791702965093	-1.1591889605584922		0.4739841253500624	0.474	0.474
OTU1156 (Prevotella)	<0.0001(<0.0001,<0.0001)	3.40227272727273e-5	8.90034613648377e-6	<0.0001(<0.0001,<0.0001)	3.37386363636364e-5	5.92729580047403e-6	0.8480386350814517	-0.19162158291299203		0.9121844996766538	0.9122	0.9122
OTU394 (Prevotella)	<0.0001(<0.0001,<0.0001)	3.125e-5	1.89761206623251e-5	<0.0001(<0.0001,<0.0001)	3.49090909090909e-5	1.47347111521968e-5	0.5780238553657441	-0.556273565439282		0.7058222331240932	0.7058	0.7058
OTU1451 (vadinBB60_norank)	<0.0001(<0.0001,<0.0001)	8.02272727272727e-5	2.5463190354717e-5	<0.0001(<0.0001,<0.0001)	1.03068181818182e-5	4.50711610671514e-6	9.339253416821508e-4	-3.309710432913639	***	0.013493353336623716	0.0135	***0.0135
OTU1685 (Shuttleworthia)	<0.0001(<0.0001,<0.0001)	7.25227272727273e-5	4.77497937150206e-5	<0.0001(<0.0001,<0.0001)	1.40909090909091e-5	5.43436269498425e-6	0.0938795428979346	-1.6752788002625567		0.3876644515430043	0.3877	0.3877
OTU1532 (Leptotrichia)	<0.0001(<0.0001,<0.0001)	3.69772727272727e-5	1.53469904162866e-5	<0.0001(<0.0001,<0.0001)	3.16590909090909e-5	7.12098548406559e-6	0.4196573053542256	-0.8070159300854347		0.584800226442694	0.5848	0.5848
OTU1310 (Prevotella)	<0.0001(<0.0001,<0.0001)	2.34772727272727e-5	6.9427200861685e-6	<0.0001(<0.0001,<0.0001)	3.83068181818182e-5	6.89972130709694e-6	0.1613127172472364	-1.4006702022222841		0.4739841253500624	0.474	0.474
OTU208 (Acholeplasma)	<0.0001(<0.0001,<0.0001)	9.02954545454545e-5	8.34848391722265e-5	<0.0001(<0.0001,<0.0001)	4.46590909090909e-6	3.21393862410732e-6	0.20157664666481	-1.2770725167673171		0.4739841253500624	0.474	0.474
OTU1776 (Fretibacterium)	<0.0001(<0.0001,<0.0001)	7.52727272727273e-5	2.4440988249094e-5	<0.0001(<0.0001,<0.0001)	1.11477272727273e-5	2.31615221200065e-6	0.016238343999020424	-2.4035140276553135	*	0.12600450713316122	0.126	* 0.126
OTU671 (Prevotella)	<0.0001(<0.0001,<0.0001)	2.22727272727273e-5	7.8854352074272e-6	<0.0001(<0.0001,<0.0001)	3.68977272727273e-5	2.22292783280891e-5	0.023415393539129636	-2.266588201025652	*	0.15838277427591058	0.1584	* 0.1584
OTU414 (Prevotellaceae_unclassified)	<0.0001(<0.0001,<0.0001)	2.86363636363636e-6	2.01069837064843e-6	<0.0001(<0.0001,<0.0001)	4.62613636363636e-5	1.03260393365453e-5	8.060127371008313e-6	-4.463580560578083	***	3.234797784898003e-4	0.0003	***0.0003
OTU1711 (ASCC02_norank)	<0.0001(<0.0001,<0.0001)	4.97727272727273e-5	7.51916955658538e-6	<0.0001(<0.0001,<0.0001)	2.27386363636364e-5	4.4579333647535e-6	1.8484832416418553e-4	-3.738871300210815	***	0.0036565536045974453	0.0037	***0.0037
OTU955 (Prevotella)	<0.0001(<0.0001,<0.0001)	7.45681818181818e-5	3.96048985498117e-5	<0.0001(<0.0001,<0.0001)	1.03409090909091e-5	3.71924470581369e-6	0.3518050180981433	-0.9310938529104854		0.5140451963472871	0.514	0.514
OTU1484 (Veillonellaceae_unclassified)	<0.0001(<0.0001,<0.0001)	2.58636363636364e-5	8.18758605713635e-6	<0.0001(<0.0001,<0.0001)	3.46022727272727e-5	8.23033325695662e-6	0.6436933871383379	-0.46254102842578515		0.7588187057257431	0.7588	0.7588
OTU373 (Prevotella)	<0.0001(<0.0001,<0.0001)	1.09772727272727e-5	4.33049180059918e-6	<0.0001(<0.0001,<0.0001)	4.15e-5	5.63019178724211e-6	3.507403649673239e-5	-4.1377420479060305	***	9.049101416156957e-4	0.0009	***0.0009
OTU996 (Prevotellaceae_uncultured)	<0.0001(<0.0001,<0.0001)	2.14772727272727e-5	9.42907701066821e-6	<0.0001(<0.0001,<0.0001)	3.56818181818182e-5	1.54497749106448e-5	0.3861149951051601	-0.8666843271861224		0.5512440167272088	0.5512	0.5512
OTU1322 (Selenomonas)	<0.0001(<0.0001,<0.0001)	8.875e-5	7.2596142602199e-5	<0.0001(<0.0001,<0.0001)	1.95454545454545e-6	1.60726773901456e-6	0.001144361303647868	-3.2523968322876837	**	0.015846776438014066	0.0158	** 0.0158
OTU586 (Alloprevotella)	<0.0001(<0.0001,<0.0001)	1.99545454545455e-5	6.18042283095601e-6	<0.0001(<0.0001,<0.0001)	3.57386363636364e-5	6.1671784005988e-6	0.016256395438552916	-2.4031077777902596	*	0.12600450713316122	0.126	* 0.126
OTU755 (Cardiobacterium)	<0.0001(<0.0001,<0.0001)	5.65681818181818e-5	1.55960977164904e-5	<0.0001(<0.0001,<0.0001)	1.72045454545455e-5	3.5274768264966e-6	0.0452857433655521	-2.001990592062978	*	0.24634353168128642	0.2463	* 0.2463
OTU1765 (RC9_gut_group)	<0.0001(<0.0001,0.0001)	6.31818181818182e-5	1.55922635152785e-5	<0.0001(<0.0001,<0.0001)	1.36818181818182e-5	4.84351642638494e-6	0.0016909051944461058	-3.1397526830937226	**	0.022290326869851582	0.0223	** 0.0223
OTU470 (Ruminococcaceae_uncultured)	<0.0001(<0.0001,<0.0001)	3.87727272727273e-5	1.37658562672265e-5	<0.0001(<0.0001,<0.0001)	2.58068181818182e-5	1.57642461648475e-5	0.05127020731152694	-1.949211205643359		0.2668225699080737	0.2668	0.2668
OTU873 (Christensenellaceae_uncultured)	<0.0001(<0.0001,<0.0001)	5.39545454545455e-5	2.42450045975224e-5	<0.0001(<0.0001,<0.0001)	1.72954545454545e-5	6.45082595156584e-6	0.09014572699651846	-1.694629501255746		0.3786683243099056	0.3787	0.3787
OTU892 (Porphyromonas)	<0.0001(<0.0001,<0.0001)	2.23181818181818e-5	6.98039937244341e-6	<0.0001(<0.0001,<0.0001)	3.28522727272727e-5	7.22746813596624e-6	0.6496375790852491	-0.4542657295808916		0.7613533211083452	0.7614	0.7614
OTU956 (Neisseria)	<0.0001(<0.0001,<0.0001)	4.67272727272727e-5	1.08632360802705e-5	<0.0001(<0.0001,<0.0001)	2.04545454545455e-5	3.6134728839292e-6	0.07013782644588257	-1.811019543726677		0.33510294857477224	0.3351	0.3351
OTU293 (Escherichia-Shigella)	<0.0001(<0.0001,<0.0001)	7.125e-5	1.50842988878731e-5	<0.0001(<0.0001,<0.0001)	8.01136363636364e-6	3.93164207208834e-6	5.427857404449929e-14	-7.5211931916146915	***	2.450677618109143e-11	<0.0001	***<0.0001
OTU555 (Scardovia)	<0.0001(<0.0001,<0.0001)	7.33409090909091e-5	3.89511666837759e-5	<0.0001(<0.0001,<0.0001)	6.31818181818182e-6	1.64530819072362e-6	0.3035418640142872	-1.028867666623933		0.4739841253500624	0.474	0.474
OTU1023 (Bacteroides)	<0.0001(<0.0001,<0.0001)	2.37045454545455e-5	7.29030892148411e-6	<0.0001(<0.0001,<0.0001)	3.05340909090909e-5	1.00719972054863e-5	0.46886901754164334	-0.7243204621654102		0.6223212977770365	0.6223	0.6223
OTU990 (Prevotella)	<0.0001(<0.0001,<0.0001)	1.13409090909091e-5	4.41323964050713e-6	<0.0001(<0.0001,<0.0001)	3.66931818181818e-5	7.16437032700594e-6	0.003871785168142286	-2.888423238876451	**	0.04263685374185956	0.0426	** 0.0426
OTU467 (Treponema)	<0.0001(<0.0001,<0.0001)	3.93863636363636e-5	1.03023127962864e-5	<0.0001(<0.0001,<0.0001)	2.23295454545455e-5	1.0084164127077e-5	0.017727191799895826	-2.3712675854197154	*	0.13451810248156243	0.1345	* 0.1345
OTU1636 (Neisseriaceae_unclassified)	<0.0001(<0.0001,<0.0001)	4.87045454545455e-5	2.22051405288119e-5	<0.0001(<0.0001,<0.0001)	1.72613636363636e-5	6.62985187012476e-6	0.307577791801233	-1.020317741583199		0.4739841253500624	0.474	0.474
OTU869 (Alloprevotella)	<0.0001(<0.0001,<0.0001)	7.75e-6	3.59837950960393e-6	<0.0001(<0.0001,<0.0001)	3.75e-5	1.37485156413574e-5	0.036145333860607094	-2.095288728228855	*	0.21332834298123013	0.2133	* 0.2133
OTU948 (Prevotella)	<0.0001(<0.0001,<0.0001)	3.23181818181818e-5	1.11245007359892e-5	<0.0001(<0.0001,<0.0001)	2.38522727272727e-5	5.71912088727656e-6	0.859812805178755	-0.17661246140059658		0.9231997182834909	0.9232	0.9232
OTU1507 (Prevotella)	<0.0001(<0.0001,<0.0001)	5.16136363636364e-5	1.55924988711095e-5	<0.0001(<0.0001,<0.0001)	1.38181818181818e-5	4.05730714105053e-6	0.13887506876224612	-1.4799931723976987		0.4739841253500624	0.474	0.474
OTU1349 (Family_XIII_Incertae_Sedis)	<0.0001(<0.0001,<0.0001)	1.1e-5	4.46338166623918e-6	<0.0001(<0.0001,<0.0001)	3.41136363636364e-5	8.97938879601475e-6	0.006491778761008705	-2.721849051126996	**	0.06203255260519429	0.062	** 0.062
OTU1608 (Actinobaculum)	<0.0001(<0.0001,<0.0001)	5.5e-5	1.98389658650897e-5	<0.0001(<0.0001,<0.0001)	1.20795454545455e-5	3.5445817774071e-6	0.6287792846890232	-0.48344573010403286		0.7477577078515568	0.7478	0.7478
OTU1516 (Bacteria_unclassified)	<0.0001(<0.0001,<0.0001)	1.59318181818182e-5	1.23088512870896e-5	<0.0001(<0.0001,<0.0001)	3.13409090909091e-5	4.78142649007038e-6	3.913260274731144e-5	-4.112542130407825	***	9.547808548694528e-4	0.001	***0.001
OTU1095 (Lachnoanaerobaculum)	<0.0001(<0.0001,<0.0001)	4.59545454545455e-5	3.297862647169e-5	<0.0001(<0.0001,<0.0001)	1.63068181818182e-5	3.1685644902013e-6	0.15204137160111925	-1.4323580711986947		0.4739841253500624	0.474	0.474
OTU479 (Porphyromonas)	<0.0001(<0.0001,<0.0001)	8.5e-6	3.2495730732763e-6	<0.0001(<0.0001,<0.0001)	3.49545454545455e-5	9.94858660391505e-6	0.017251797907502427	-2.38129696792536	*	0.13202011449554824	0.132	* 0.132
OTU70 (Streptococcus)	<0.0001(<0.0001,<0.0001)	3.61363636363636e-5	7.56847465292563e-6	<0.0001(<0.0001,<0.0001)	2.075e-5	4.7034650625434e-6	0.048352831116438566	-1.9742543296279544	*	0.2553368801061054	0.2553	* 0.2553
OTU1455 (Neisseriaceae_norank)	<0.0001(<0.0001,<0.0001)	6.96818181818182e-5	5.00911090920446e-5	<0.0001(<0.0001,<0.0001)	3.93181818181818e-6	1.81323615501456e-6	0.011586480080161303	-2.524494552076561	*	0.09778122908771641	0.0978	* 0.0978
OTU1792 (Lachnospiraceae_unclassified)	<0.0001(<0.0001,<0.0001)	4.76363636363636e-5	1.49215386596542e-5	<0.0001(<0.0001,<0.0001)	1.49545454545455e-5	4.49392685191851e-6	0.1051644743268637	-1.6203157173530414		0.420192567775035	0.4202	0.4202
OTU1328 (Prevotella)	<0.0001(<0.0001,<0.0001)	1.12272727272727e-5	3.62497556109917e-6	<0.0001(<0.0001,<0.0001)	3.28181818181818e-5	7.57581922649941e-6	0.09139217836322118	-1.6880992502618382		0.37923148389331607	0.3792	0.3792
OTU622 (Prevotella)	<0.0001(<0.0001,<0.0001)	2.85909090909091e-5	1.49445174806413e-5	<0.0001(<0.0001,<0.0001)	2.40113636363636e-5	4.82579207520693e-6	0.16814845522686686	-1.3781776199936648		0.4739841253500624	0.474	0.474
OTU1176 (Selenomonas)	<0.0001(<0.0001,<0.0001)	5.63181818181818e-5	2.78707901518119e-5	<0.0001(<0.0001,<0.0001)	9.90909090909091e-6	4.1191640064111e-6	0.0795223203624971	-1.7534644276837843		0.3477416720936314	0.3477	0.3477
OTU976 (Neisseria)	<0.0001(<0.0001,<0.0001)	2.53409090909091e-5	8.78970563439656e-6	<0.0001(<0.0001,<0.0001)	2.5375e-5	4.30320627528462e-6	0.2624726596557515	-1.120565963841434		0.4739841253500624	0.474	0.474
OTU456 (Lactobacillus)	<0.0001(<0.0001,<0.0001)	5.84545454545455e-5	2.90842883586522e-5	<0.0001(<0.0001,<0.0001)	8.73863636363636e-6	5.25726581654131e-6	0.04543445783996657	-2.000609789013704	*	0.2464103028798187	0.2464	* 0.2464
OTU1232 (Bacteria_unclassified)	<0.0001(<0.0001,<0.0001)	2.04318181818182e-5	6.70579233756127e-6	<0.0001(<0.0001,<0.0001)	2.7625e-5	4.76334709786224e-6	0.09935815733049837	-1.6479732656977493		0.4068953109725171	0.4069	0.4069
OTU783 (RC9_gut_group)	<0.0001(<0.0001,<0.0001)	4.41590909090909e-5	1.29583388051733e-5	<0.0001(<0.0001,<0.0001)	1.54659090909091e-5	5.12421334441386e-6	0.005694170491777217	-2.764891655824059	**	0.056641399495113494	0.0566	** 0.0566
OTU1596 (Prevotellaceae_unclassified)	<0.0001(<0.0001,<0.0001)	2.38863636363636e-5	7.60648270786738e-6	<0.0001(<0.0001,<0.0001)	2.55113636363636e-5	6.10415506598051e-6	0.4684198629657862	-0.7250524352057438		0.6223212977770365	0.6223	0.6223
OTU1113 (mitochondria_norank)	<0.0001(<0.0001,<0.0001)	7.37045454545455e-5	3.21207351632319e-5	<0.0001(<0.0001,<0.0001)	2.95454545454545e-7	2.95454545454545e-7	2.0911355496697353e-5	-4.2549309315792065	***	6.511363452937142e-4	0.0007	***0.0007
OTU1002 (Prevotella)	<0.0001(<0.0001,<0.0001)	1.325e-5	5.74356198089041e-6	<0.0001(<0.0001,<0.0001)	3.04204545454545e-5	7.53549111404914e-6	0.06180038043164756	-1.8677252271651632		0.30247015463294175	0.3025	0.3025
OTU713 (Prevotella)	<0.0001(<0.0001,<0.0001)	5.98409090909091e-5	1.45221978947146e-5	<0.0001(<0.0001,<0.0001)	6.95454545454545e-6	2.07058749474219e-6	3.1129279872290753e-6	-4.663224524659474	***	1.437028269877015e-4	0.0001	***0.0001
OTU659 (Treponema)	<0.0001(<0.0001,<0.0001)	5.24318181818182e-5	1.67514285064162e-5	<0.0001(<0.0001,<0.0001)	1.02840909090909e-5	4.47590054637661e-6	0.009270827805509375	-2.60190222957916	**	0.0824783990972903	0.0825	** 0.0825
OTU139 (Neisseria)	<0.0001(<0.0001,<0.0001)	3.12954545454545e-5	8.33657594354094e-6	<0.0001(<0.0001,<0.0001)	2.07840909090909e-5	6.77659721527603e-6	0.03760022216427872	-2.079186389332674	*	0.21933112893175924	0.2193	* 0.2193
OTU1159 (Leptotrichiaceae_norank)	<0.0001(<0.0001,<0.0001)	5.92954545454545e-5	5.25213998421593e-5	<0.0001(<0.0001,<0.0001)	6.75e-6	5.08440384774246e-6	0.37738123116080236	-0.8827317356579234		0.5430681302600869	0.5431	0.5431
OTU1550 (Micrococcales_unclassified)	<0.0001(<0.0001,<0.0001)	2.34318181818182e-5	6.47383722548414e-6	<0.0001(<0.0001,<0.0001)	2.39318181818182e-5	3.3639320028794e-6	0.21145218380276767	-1.2495822682989177		0.4739841253500624	0.474	0.474
OTU16 (Prevotella)	<0.0001(<0.0001,<0.0001)	5.67727272727273e-5	3.2182304167327e-5	<0.0001(<0.0001,<0.0001)	6.90909090909091e-6	4.53523406864257e-6	0.046148884263863196	-1.9940290102716156	*	0.24771016785636657	0.2477	* 0.2477
OTU154 (Alloprevotella)	<0.0001(<0.0001,<0.0001)	7.06818181818182e-6	6.22460147796507e-6	<0.0001(<0.0001,<0.0001)	3.15681818181818e-5	9.39235047825687e-6	6.644460495519652e-4	-3.4038443458479013	***	0.010434691873833472	0.0104	***0.0104
OTU1174 (Veillonella)	<0.0001(<0.0001,<0.0001)	1.60681818181818e-5	4.83068479285718e-6	<0.0001(<0.0001,<0.0001)	2.70227272727273e-5	5.25849507439352e-6	0.16497938065644255	-1.3885179568421944		0.4739841253500624	0.474	0.474
OTU150 (Treponema)	<0.0001(<0.0001,<0.0001)	4.75227272727273e-5	1.30870192387073e-5	<0.0001(<0.0001,<0.0001)	1.09772727272727e-5	3.71401147147142e-6	9.84348659362832e-4	-3.294962353667931	***	0.01410899745086726	0.0141	***0.0141
OTU1145 (Blvii28_wastewater-sludge_group)	<0.0001(<0.0001,<0.0001)	2.41136363636364e-5	9.16020300772872e-6	<0.0001(<0.0001,<0.0001)	2.25e-5	4.70287490721308e-6	0.2785946864425867	-1.083481661269255		0.4739841253500624	0.474	0.474
OTU1459 (Prevotella)	<0.0001(<0.0001,<0.0001)	8.88636363636364e-6	5.44676484357416e-6	<0.0001(<0.0001,<0.0001)	2.94886363636364e-5	1.15017716403526e-5	0.10818725292074323	-1.606394525734455		0.42091375604550013	0.4209	0.4209
OTU1612 (Lachnospiraceae_unclassified)	<0.0001(<0.0001,<0.0001)	2.45454545454545e-5	1.42565386706713e-5	<0.0001(<0.0001,<0.0001)	2.1625e-5	3.99952036374625e-6	0.091267085726534955	-1.6887513750225152		0.37923148389331607	0.3792	0.3792
OTU1739 (Prevotella)	<0.0001(<0.0001,<0.0001)	1.88181818181818e-5	8.14484835217896e-6	<0.0001(<0.0001,<0.0001)	2.44204545454545e-5	9.07072987341683e-6	0.5499363305654736	-0.5978555360112042		0.6779419883967546	0.6779	0.6779
OTU1394 (Treponema)	<0.0001(<0.0001,<0.0001)	4.45e-5	1.12919408481622e-5	<0.0001(<0.0001,<0.0001)	1.11818181818182e-5	2.47709177485656e-6	0.011532406446291166	-2.5261383242931856	*	0.09778122908771641	0.0978	* 0.0978
OTU883 (Capnocytophaga)	<0.0001(<0.0001,<0.0001)	2.65681818181818e-5	1.18267263590279e-5	<0.0001(<0.0001,<0.0001)	2.00568181818182e-5	4.38621254497467e-6	0.9337913800272706	-0.08307565925880961		0.9821074175921651	0.9821	0.9821
OTU1226 (Prevotella)	<0.0001(<0.0001,<0.0001)	4.71590909090909e-5	1.76183687293314e-5	<0.0001(<0.0001,<0.0001)	9.625e-6	2.88160274923327e-6	0.07570446123139712	-1.7761726711145853		0.34461085600628394	0.3446	0.3446
OTU1756 (Bacteria_unclassified)	<0.0001(<0.0001,<0.0001)	2.46818181818182e-5	8.22289722809154e-6	<0.0001(<0.0001,<0.0001)	2.06363636363636e-5	4.13408942269056e-6	0.5890682562611259	-0.5401867400533916		0.716402202564036	0.7164	0.7164
OTU371 (Selenomonas)	<0.0001(<0.0001,<0.0001)	4.20454545454545e-5	1.48720744647564e-5	<0.0001(<0.0001,<0.0001)	1.17840909090909e-5	4.22055380439439e-6	0.04998604337625093	-1.96008339800931	*	0.2624267277253174	0.2624	* 0.2624
OTU109 (Bergeyella)	<0.0001(<0.0001,<0.0001)	1.02045454545455e-5	3.3004227331029e-6	<0.0001(<0.0001,<0.0001)	2.74431818181818e-5	1.7359383241017e-5	0.2602114343112885	-1.1258915314944327		0.4739841253500624	0.474	0.474
OTU1615 (Alloprevotella)	<0.0001(<0.0001,<0.0001)	8.97727272727273e-6	3.3208433676837e-6	<0.0001(<0.0001,<0.0001)	2.77840909090909e-5	5.27596452684391e-6	0.003491952222299249	-2.920745260123198	**	0.03941541070920277	0.0394	** 0.0394
OTU499 (Megasphaera)	<0.0001(<0.0001,<0.0001)	1.82727272727273e-5	8.44797307565934e-6	<0.0001(<0.0001,<0.0001)	2.30681818181818e-5	8.69499122344557e-6	0.698316723378031	-0.3875937114407577		0.8068841986057096	0.8069	0.8069
OTU56 (Atopobium)	<0.0001(<0.0001,<0.0001)	5.84772727272727e-5	4.73935492242591e-5	<0.0001(<0.0001,<0.0001)	2.76136363636364e-6	1.20669439726306e-6	0.09104728592084435	-1.6898989636482813		0.37923148389331607	0.3792	0.3792
OTU113 (Lachnoanaerobaculum)	<0.0001(<0.0001,<0.0001)	3.11136363636364e-5	1.26996202732052e-5	<0.0001(<0.0001,<0.0001)	1.62045454545455e-5	3.90305586849172e-6	0.7287990118363493	-0.34672355573076014		0.8255511015558823	0.8256	0.8256
OTU1442 (Neisseria)	<0.0001(<0.0001,<0.0001)	2.44545454545455e-5	2.18752820469997e-5	<0.0001(<0.0001,<0.0001)	1.94772727272727e-5	1.16179492305707e-5	0.301946956927477	-1.0322672110404545		0.4739841253500624	0.474	0.474
OTU1510 (Lachnospiraceae_uncultured)	<0.0001(<0.0001,<0.0001)	1.47727272727273e-5	8.46931182237202e-6	<0.0001(<0.0001,<0.0001)	2.40568181818182e-5	8.49811519385945e-6	0.2466762813891278	-1.1584602076916835		0.4739841253500624	0.474	0.474
OTU1521 (Alloprevotella)	<0.0001(<0.0001,<0.0001)	1.45681818181818e-5	6.94689899389408e-6	<0.0001(<0.0001,<0.0001)	2.33295454545455e-5	4.70572700698753e-6	0.029832468373374648	-2.1723076105308947	*	0.18325659143644427	0.1833	* 0.1833
OTU1805 (Bacteria_unclassified)	<0.0001(<0.0001,<0.0001)	1.92954545454545e-5	1.01384485526333e-5	<0.0001(<0.0001,<0.0001)	2.08636363636364e-5	7.65063259857345e-6	0.5444374262218041	-0.6061164529970282		0.6724243012635381	0.6724	0.6724
OTU1389 (Prevotella)	<0.0001(<0.0001,<0.0001)	1.67727272727273e-5	4.20872742141659e-6	<0.0001(<0.0001,<0.0001)	2.19886363636364e-5	4.18337801283498e-6	0.6990523482119144	-0.38660001314993736		0.8072177371296146	0.8072	0.8072
OTU721 (Prevotella)	<0.0001(<0.0001,<0.0001)	1.86818181818182e-5	1.03660678316798e-5	<0.0001(<0.0001,<0.0001)	2.06477272727273e-5	5.99246391437448e-6	0.24019391717195418	-1.174502235195556		0.4739841253500624	0.474	0.474
OTU553 (Alloprevotella)	<0.0001(<0.0001,<0.0001)	0	0	<0.0001(<0.0001,<0.0001)	2.96136363636364e-5	9.72775215129248e-6	6.71699324457419e-4	-3.400877453319977	***	0.010457663620431885	0.0105	***0.0105
OTU94 (Prevotella)	<0.0001(<0.0001,<0.0001)	3.74318181818182e-5	1.18052107017073e-5	<0.0001(<0.0001,<0.0001)	1.07159090909091e-5	2.51940996225282e-6	0.04579323333347223	-1.9972941974323482	*	0.24761251317440375	0.2476	* 0.2476
OTU1149 (Stomatobaculum)	<0.0001(<0.0001,<0.0001)	2.63863636363636e-5	6.56212915264187e-6	<0.0001(<0.0001,<0.0001)	1.58522727272727e-5	4.82579330549478e-6	0.018677299622562926	-2.3519098761014026	*	0.13822736061429294	0.1382	* 0.1382
OTU766 (Streptococcus)	<0.0001(<0.0001,<0.0001)	5.14090909090909e-5	2.1270564435324e-5	<0.0001(<0.0001,<0.0001)	2.98863636363636e-6	1.0268717545833e-6	0.0017869246541329618	-3.1235352401188528	**	0.022887843442298786	0.0229	** 0.0229
OTU248 (Bacteroidales_unclassified)	<0.0001(<0.0001,<0.0001)	9.75e-6	4.11388164617451e-6	<0.0001(<0.0001,<0.0001)	2.38068181818182e-5	6.01779965903628e-6	0.060807468439970126	-1.874892831615597		0.30087202192489326	0.3009	0.3009
OTU1466 (Bacteria_unclassified)	<0.0001(<0.0001,<0.0001)	9.45454545454545e-6	6.9209103864008e-6	<0.0001(<0.0001,<0.0001)	2.38068181818182e-5	6.87116204176686e-6	0.018260966090498702	-2.3602836566561756	*	0.13684358821344672	0.1368	* 0.1368
OTU820 (Neisseria)	<0.0001(<0.0001,<0.0001)	2.475e-5	5.82924073689793e-6	<0.0001(<0.0001,<0.0001)	1.6125e-5	2.98204363610744e-6	0.2788921064994464	-1.0828114854655613		0.4739841253500624	0.474	0.474
OTU402 (Prevotella)	<0.0001(<0.0001,<0.0001)	7.97727272727273e-6	3.07129667273776e-6	<0.0001(<0.0001,<0.0001)	2.44659090909091e-5	7.27693262281431e-6	0.12647568663429515	-1.528148441103044		0.46998989724596096	0.47	0.47
OTU179 (Prevotella)	<0.0001(<0.0001,<0.0001)	5.81818181818182e-6	3.37793373036797e-6	<0.0001(<0.0001,<0.0001)	2.55340909090909e-5	5.16784500156473e-6	6.370421245404647e-4	-3.4153324305623167	***	0.010181398910797161	0.0102	***0.0102
OTU1457 (Clostridiales_unclassified)	<0.0001(<0.0001,<0.0001)	1.19545454545455e-5	3.45278552031801e-6	<0.0001(<0.0001,<0.0001)	2.22272727272727e-5	4.80197536615067e-6	0.16410866157955603	-1.3913851622181261		0.4739841253500624	0.474	0.474
OTU93 (Prevotella)	<0.0001(<0.0001,<0.0001)	3.31136363636364e-5	9.66692755098509e-6	<0.0001(<0.0001,<0.0001)	1.15795454545455e-5	3.14603304600727e-6	0.25118331469827476	-1.1474799507770586		0.4739841253500624	0.474	0.474
OTU1477 (BS11_gut_group_norank)	<0.0001(<0.0001,<0.0001)	3.79090909090909e-5	2.67808390170768e-5	<0.0001(<0.0001,<0.0001)	9.10227272727273e-6	9.10227272727273e-6	0.00875576937058231	-2.621445760438681	**	0.07946190695111383	0.0795	** 0.0795
OTU1152 (Peptostreptococcaceae_Incertae_Sedis)	<0.0001(<0.0001,<0.0001)	1.25909090909091e-5	4.18637149847873e-6	<0.0001(<0.0001,<0.0001)	2.16590909090909e-5	4.78628653106777e-6	0.30031111603162686	-1.0357664436796103		0.4739841253500624	0.474	0.474
OTU382 (Selenomonas)	<0.0001(<0.0001,<0.0001)	3.93181818181818e-5	1.9598420049128e-5	<0.0001(<0.0001,<0.0001)	8.05681818181818e-6	3.12514818685413e-6	0.06496086297571688	-1.8455273552145948		0.31285151609105244	0.3129	0.3129
OTU314 (Prevotella)	<0.0001(<0.0001,<0.0001)	3.25e-6	1.97664080689755e-6	<0.0001(<0.0001,<0.0001)	2.57840909090909e-5	6.62109783077954e-6	0.005307922986820416	-2.787727139805828	**	0.05523539653133287	0.0552	** 0.0552
OTU61 (Actinomyces)	<0.0001(<0.0001,<0.0001)	1.41136363636364e-5	3.96219127942713e-6	<0.0001(<0.0001,<0.0001)	2.01931818181818e-5	5.63589263356298e-6	0.9569640550323174	-0.05396373796951332		1	1	1
OTU1415 (Prevotella)	<0.0001(<0.0001,<0.0001)	2.16818181818182e-5	6.41909913848974e-6	<0.0001(<0.0001,<0.0001)	1.6375e-5	3.68811926950329e-6	0.8620913389838056	-0.17371259456832164		0.9250962318507147	0.9251	0.9251
OTU189 (Alloprevotella)	<0.0001(<0.0001,<0.0001)	3.36363636363636e-6	2.35063099555484e-6	<0.0001(<0.0001,<0.0001)	2.51818181818182e-5	1.01233967789694e-5	0.03298418294855135	-2.1322757674248205	*	0.1985647813502791	0.1986	* 0.1986
OTU863 (Prevotella)	<0.0001(<0.0001,<0.0001)	3.50681818181818e-5	1.44776709946181e-5	<0.0001(<0.0001,<0.0001)	9.18181818181818e-6	4.22593826196945e-6	0.0031826110053944667	-2.9495266721433295	**	0.03732334724508056	0.0373	** 0.0373
OTU134 (Leptotrichiaceae_uncultured)	<0.0001(<0.0001,<0.0001)	7.72727272727273e-7	7.72727272727273e-7	<0.0001(<0.0001,<0.0001)	2.63068181818182e-5	1.56337753452285e-5	0.5066405764142365	-0.6640777087190051		0.6389615090810833	0.639	0.639
OTU882 (Prevotella)	<0.0001(<0.0001,<0.0001)	0	0	<0.0001(<0.0001,<0.0001)	2.65340909090909e-5	1.15363895306202e-5	4.6710319874464137e-4	-3.4989448420332545	***	0.007884003522736657	0.0079	***0.0079
OTU75 (Prevotella)	<0.0001(<0.0001,<0.0001)	2.22954545454545e-5	7.79308114191126e-6	<0.0001(<0.0001,<0.0001)	1.52613636363636e-5	2.77878655766638e-6	0.34921670386745973	-0.9361097105330157		0.5106764106758156	0.5107	0.5107
OTU98 (Parvimonas)	<0.0001(<0.0001,<0.0001)	2.29545454545455e-5	5.51156333414718e-6	<0.0001(<0.0001,<0.0001)	1.48522727272727e-5	2.8320056407056e-6	0.28597598199320734	-1.0669908185283685		0.4739841253500624	0.474	0.474
OTU151 (Bacteria_unclassified)	<0.0001(<0.0001,<0.0001)	2.69318181818182e-5	9.03226526289823e-6	<0.0001(<0.0001,<0.0001)	1.23636363636364e-5	3.28652539451683e-6	0.6271993517802309	-0.4856725459051895		0.7477577078515568	0.7478	0.7478
OTU252 (Candidatus_Saccharimonas)	<0.0001(<0.0001,<0.0001)	2.03863636363636e-5	1.07039349776324e-5	<0.0001(<0.0001,<0.0001)	1.56136363636364e-5	1.12418951626963e-5	0.23870026463890173	-1.1782416948132843		0.4739841253500624	0.474	0.474
OTU1463 (Neisseria)	<0.0001(<0.0001,<0.0001)	3.11363636363636e-5	7.09990552516507e-6	<0.0001(<0.0001,<0.0001)	9.82954545454545e-6	2.75981300339663e-6	0.0039008892925028555	-2.8860671413368535	**	0.042697006437940346	0.0427	** 0.0427
OTU1166 (Alloprevotella)	<0.0001(<0.0001,<0.0001)	8.22727272727273e-6	3.44142523519443e-6	<0.0001(<0.0001,<0.0001)	2.12613636363636e-5	5.58978426872575e-6	0.11662689810751473	-1.5690903066649924		0.4415685073001501	0.4416	0.4416
OTU71 (Neisseria)	<0.0001(<0.0001,<0.0001)	1.51136363636364e-5	6.42144069023074e-6	<0.0001(<0.0001,<0.0001)	1.76477272727273e-5	4.72283077794862e-6	0.5523170048673594	-0.5942917361537726		0.6799485417794485	0.6799	0.6799
OTU30 (Prevotella)	<0.0001(<0.0001,<0.0001)	2.68181818181818e-6	1.887919962177e-6	<0.0001(<0.0001,<0.0001)	2.37727272727273e-5	9.24441325361073e-6	0.033318043220007816	-2.1282297033500104	*	0.19978216268228693	0.1998	* 0.1998
OTU769 (Prevotella)	<0.0001(<0.0001,<0.0001)	5.04545454545454e-6	2.8947270253377e-6	<0.0001(<0.0001,<0.0001)	2.25340909090909e-5	1.00494980413908e-5	0.2658512068175009	-1.112667620572724		0.4739841253500624	0.474	0.474
OTU1369 (Leptotrichiaceae_unclassified)	<0.0001(<0.0001,<0.0001)	1.17272727272727e-5	4.57499912041069e-6	<0.0001(<0.0001,<0.0001)	1.91818181818182e-5	7.06024503406956e-6	0.7789259143318515	-0.2807190264372338		0.8525698189595902	0.8526	0.8526
OTU1042 (Veillonella)	<0.0001(<0.0001,<0.0001)	7.81818181818182e-6	4.61547547676398e-6	<0.0001(<0.0001,<0.0001)	2.10568181818182e-5	7.44266412008675e-6	0.221813215127397	-1.2217208333676797		0.4739841253500624	0.474	0.474
OTU310 (Prevotella)	<0.0001(<0.0001,<0.0001)	2.01363636363636e-5	7.9064690315341e-6	<0.0001(<0.0001,<0.0001)	1.48068181818182e-5	5.03194751645896e-6	0.7002819077556566	-0.38493994824639993		0.8081208469052497	0.8081	0.8081
OTU861 (Bacteroides)	<0.0001(<0.0001,<0.0001)	1.65909090909091e-5	1.19851175411631e-5	<0.0001(<0.0001,<0.0001)	1.62954545454545e-5	5.85576726072991e-6	0.5690759436925822	-0.5694129306294929		0.6972531576043443	0.6973	0.6973
OTU264 (Alloprevotella)	<0.0001(<0.0001,<0.0001)	1.46363636363636e-5	4.48288864478876e-6	<0.0001(<0.0001,<0.0001)	1.71477272727273e-5	3.39288008325274e-6	0.48739561501046885	-0.6944570689488253		0.6223212977770365	0.6223	0.6223
OTU1022 (Subdoligranulum)	<0.0001(<0.0001,<0.0001)	3.32727272727273e-5	1.19936277847037e-5	<0.0001(<0.0001,<0.0001)	7.75e-6	3.53358457634775e-6	6.668540288678874e-5	-3.9878122535520015	***	0.0015054229701692557	0.0015	***0.0015
OTU1621 (Prevotella)	<0.0001(<0.0001,<0.0001)	3.17272727272727e-5	1.52978312256206e-5	<0.0001(<0.0001,<0.0001)	8.48863636363636e-6	2.48348749029818e-6	0.5897603493566982	-0.5391833477580924		0.7167612321253007	0.7168	0.7168
OTU1404 (Methylobacterium)	<0.0001(<0.0001,<0.0001)	1e-6	1e-6	<0.0001(<0.0001,<0.0001)	2.36818181818182e-5	8.16705390272317e-6	0.007131668493183752	-2.690632609748587	**	0.06708225676400967	0.0671	** 0.0671
OTU739 (Firmicutes_unclassified)	<0.0001(<0.0001,<0.0001)	3.06363636363636e-5	8.52834416741841e-6	<0.0001(<0.0001,<0.0001)	8.60227272727273e-6	2.16311941997185e-6	0.026968179594548183	-2.2119780793219106	*	0.17210082101679866	0.1721	* 0.1721
OTU1638 (Howardella)	<0.0001(<0.0001,<0.0001)	2.41136363636364e-5	8.34390410019725e-6	<0.0001(<0.0001,<0.0001)	1.17272727272727e-5	5.41449946049619e-6	0.025333147450778887	-2.2362844031218425	*	0.16516846316283998	0.1652	* 0.1652
OTU787 (16d63.751_norank)	<0.0001(<0.0001,<0.0001)	3.19772727272727e-5	1.0655100746593e-5	<0.0001(<0.0001,<0.0001)	7.69318181818182e-6	2.54445110791726e-6	0.002006165246715305	-3.089318083111097	**	0.0243163384937439	0.0243	** 0.0243
OTU1341 (Prevotella)	<0.0001(<0.0001,<0.0001)	1.92272727272727e-5	6.87558289947642e-6	<0.0001(<0.0001,<0.0001)	1.40454545454545e-5	3.35320263212455e-6	0.4941661832479792	-0.6836975304173369		0.6271708551973649	0.6272	0.6272
OTU1165 (Bacteria_unclassified)	<0.0001(<0.0001,<0.0001)	3.39772727272727e-5	1.05431504691121e-5	<0.0001(<0.0001,<0.0001)	6.64772727272727e-6	2.25995069882277e-6	0.001481900223741024	-3.1782048257585127	**	0.019972476149823053	0.02	** 0.02
OTU354 (Veillonella)	<0.0001(<0.0001,<0.0001)	2.40454545454545e-5	2.0103930661956e-5	<0.0001(<0.0001,<0.0001)	1.15340909090909e-5	5.06581420699993e-6	0.3616413729273956	-0.912241935396768		0.5262887344938569	0.5263	0.5263
OTU831 (Selenomonas)	<0.0001(<0.0001,<0.0001)	2.42727272727273e-5	6.04575258767143e-6	<0.0001(<0.0001,<0.0001)	1.14204545454545e-5	4.00348338368936e-6	0.019476142369144033	-2.3362898076300715	*	0.14240450655333653	0.1424	* 0.1424
OTU1700 (Prevotella)	<0.0001(<0.0001,<0.0001)	9.22727272727273e-6	4.35330105317574e-6	<0.0001(<0.0001,<0.0001)	1.87840909090909e-5	4.58213242166631e-6	0.02172722243582386	-2.2951029959573046	*	0.15150333482277178	0.1515	* 0.1515
OTU719 (Prevotella)	<0.0001(<0.0001,<0.0001)	1.65681818181818e-5	7.94233962361883e-6	<0.0001(<0.0001,<0.0001)	1.47159090909091e-5	7.33446632379401e-6	0.2764224284144806	-1.0883912361238648		0.4739841253500624	0.474	0.474
OTU347 (Prevotella)	<0.0001(<0.0001,<0.0001)	3.06136363636364e-5	1.2131730097895e-5	<0.0001(<0.0001,<0.0001)	7.68181818181818e-6	2.15319411435242e-6	0.18732397847738097	-1.3185369075330045		0.4739841253500624	0.474	0.474
OTU1142 (Firmicutes_unclassified)	<0.0001(<0.0001,<0.0001)	1.54545454545455e-5	4.35300855177826e-6	<0.0001(<0.0001,<0.0001)	1.51022727272727e-5	2.77363688892788e-6	0.5965229416509721	-0.5294072907473983		0.7230028751006605	0.723	0.723
OTU459 (Tannerella)	<0.0001(<0.0001,<0.0001)	1.62727272727273e-5	6.47309961634228e-6	<0.0001(<0.0001,<0.0001)	1.46931818181818e-5	4.82389336729739e-6	0.8886868457073688	-0.13996601045823245		0.9463257331058419	0.9463	0.9463
OTU480 (Actinomyces)	<0.0001(<0.0001,<0.0001)	2.63863636363636e-5	7.55432866048777e-6	<0.0001(<0.0001,<0.0001)	9.51136363636364e-6	1.94691798332616e-6	0.09075812195131416	-1.691412105007342		0.37923148389331607	0.3792	0.3792
OTU1561 (Lactobacillus)	<0.0001(<0.0001,<0.0001)	3.75909090909091e-5	2.0633654393691e-5	<0.0001(<0.0001,<0.0001)	3.88636363636364e-6	1.27002577522839e-6	0.24991467296838585	-1.1505566568926278		0.4739841253500624	0.474	0.474
OTU793 (Fusobacteriales_unclassified)	<0.0001(<0.0001,<0.0001)	2.18181818181818e-5	1.00929754279231e-5	<0.0001(<0.0001,<0.0001)	1.17613636363636e-5	2.22159266289246e-6	0.6835191410866323	-0.407665674735555		0.7913048517964474	0.7913	0.7913
OTU390 (Bacteria_unclassified)	<0.0001(<0.0001,<0.0001)	1.97272727272727e-5	6.50714062459133e-6	<0.0001(<0.0001,<0.0001)	1.24090909090909e-5	2.73152750658606e-6	0.7651937677441194	-0.2986674859582697		0.8405960733247443	0.8406	0.8406
OTU23 (Bacteria_unclassified)	<0.0001(<0.0001,<0.0001)	1.27727272727273e-5	4.93197528027962e-6	<0.0001(<0.0001,<0.0001)	1.55227272727273e-5	3.29334599065936e-6	0.043150738324535184	-2.0222479941185463	*	0.2381070398141793	0.2381	* 0.2381
OTU160 (Prevotella)	<0.0001(<0.0001,<0.0001)	1.31363636363636e-5	4.48895648763454e-6	<0.0001(<0.0001,<0.0001)	1.53181818181818e-5	3.15779481467274e-6	0.4766643498193219	-0.7116777483603925		0.6223212977770365	0.6223	0.6223
OTU1696 (Candidate_division_TM7_norank)	<0.0001(<0.0001,<0.0001)	3.43636363636364e-5	1.22122737842764e-5	<0.0001(<0.0001,<0.0001)	4.625e-6	1.75142220907495e-6	0.0036650097607819295	-2.9056416011869195	**	0.04060740876056543	0.0406	** 0.0406
OTU1270 (BD1-5_norank)	<0.0001(<0.0001,<0.0001)	1.50227272727273e-5	4.91206916743543e-6	<0.0001(<0.0001,<0.0001)	1.4125e-5	4.61480774207797e-6	0.6636443168750799	-0.4348871849980655		0.7722562089409757	0.7723	0.7723
OTU232 (Ruminococcaceae_uncultured)	<0.0001(<0.0001,<0.0001)	5.36363636363636e-6	3.23663145909429e-6	<0.0001(<0.0001,<0.0001)	1.89090909090909e-5	8.76401156643361e-6	0.6431770227216822	-0.4632613825157162		0.7587052273255115	0.7587	0.7587
OTU1077 (Streptococcus)	<0.0001(<0.0001,<0.0001)	2.67727272727273e-5	5.85355673633567e-6	<0.0001(<0.0001,<0.0001)	8.125e-6	2.00722392473101e-6	0.0010923805361178485	-3.2655854177642625	**	0.015293327505649879	0.0153	** 0.0153
OTU767 (Propionibacterium)	<0.0001(<0.0001,<0.0001)	2.98181818181818e-5	1.49757828727047e-5	<0.0001(<0.0001,<0.0001)	6.60227272727273e-6	1.64419594206584e-6	0.23333659579318805	-1.1918078531913225		0.4739841253500624	0.474	0.474
OTU1096 (Bacteria_unclassified)	<0.0001(<0.0001,<0.0001)	3.29318181818182e-5	1.25195997598654e-5	<0.0001(<0.0001,<0.0001)	4.96590909090909e-6	1.59851100252465e-6	0.014560871360302034	-2.443120580698237	*	0.11635811361374103	0.1164	* 0.1164
OTU1490 (Prevotellaceae_unclassified)	<0.0001(<0.0001,<0.0001)	5.22727272727273e-7	5.22727272727273e-7	<0.0001(<0.0001,<0.0001)	2.11590909090909e-5	8.74191500430162e-6	0.009662244727592919	-2.5876880223511773	**	0.08470880571860588	0.0847	** 0.0847
OTU209 (Bacteria_unclassified)	<0.0001(<0.0001,<0.0001)	9.90909090909091e-6	4.19198598428099e-6	<0.0001(<0.0001,<0.0001)	1.63522727272727e-5	3.86937442706509e-6	0.16840148929675877	-1.3773583302755745		0.4739841253500624	0.474	0.474
OTU653 (Desulfovibrio)	<0.0001(<0.0001,<0.0001)	2.37727272727273e-5	1.17011258577391e-5	<0.0001(<0.0001,<0.0001)	9.30681818181818e-6	3.71673184389337e-6	0.13616972524174384	-1.490207346786729		0.4739841253500624	0.474	0.474
OTU538 (Prevotellaceae_unclassified)	<0.0001(<0.0001,<0.0001)	3.45454545454545e-6	1.73858540875186e-6	<0.0001(<0.0001,<0.0001)	1.9125e-5	4.63700114836602e-6	0.018462088188323105	-2.356217824700085	*	0.1375532148826573	0.1376	* 0.1376
OTU1482 (Filifactor)	<0.0001(<0.0001,<0.0001)	2.21136363636364e-5	6.63756813043321e-6	<0.0001(<0.0001,<0.0001)	9.68181818181818e-6	2.54379330774229e-6	0.1345538080559954	-1.4963832648490103		0.4739841253500624	0.474	0.474
OTU1778 (Prevotella)	<0.0001(<0.0001,<0.0001)	1.5e-6	1.06078474282632e-6	<0.0001(<0.0001,<0.0001)	1.99886363636364e-5	3.88185953074721e-6	6.260668276791507e-5	-4.0027642380025625	***	0.001431236317453856	0.0014	***0.0014
OTU1388 (Neisseria)	<0.0001(<0.0001,<0.0001)	1.76818181818182e-5	6.00068466207045e-6	<0.0001(<0.0001,<0.0001)	1.18863636363636e-5	3.83565301054317e-6	0.4423796120840426	-0.768181080342888		0.6106477702335564	0.6106	0.6106
OTU118 (Prevotella)	<0.0001(<0.0001,<0.0001)	4.52272727272727e-6	2.59624233183798e-6	<0.0001(<0.0001,<0.0001)	1.84204545454545e-5	3.93244686507427e-6	0.0016906960993119493	-3.139788913754469	**	0.022290326869851582	0.0223	** 0.0223
OTU439 (Bacteria_unclassified)	<0.0001(<0.0001,<0.0001)	4.93181818181818e-6	2.57250006467264e-6	<0.0001(<0.0001,<0.0001)	1.80113636363636e-5	5.3183524821012e-6	0.05341436425998621	-1.9315557314693956		0.2756181195815289	0.2756	0.2756
OTU1262 (Neisseria)	<0.0001(<0.0001,<0.0001)	1.23863636363636e-5	4.28962265044174e-6	<0.0001(<0.0001,<0.0001)	1.42727272727273e-5	5.34247014692898e-6	0.3048779560563938	-1.0260289124229276		0.4739841253500624	0.474	0.474
OTU1291 (Actinomyces)	<0.0001(<0.0001,<0.0001)	2.2e-5	1.67014893437744e-5	<0.0001(<0.0001,<0.0001)	9.45454545454545e-6	3.68704236098676e-6	0.6504341262572331	-0.45315917637870917		0.76179249806781	0.7618	0.7618
OTU358 (Porphyromonas)	<0.0001(<0.0001,<0.0001)	4.5e-6	2.18090405444957e-6	<0.0001(<0.0001,<0.0001)	1.81363636363636e-5	3.51482833703361e-6	0.006233750935431041	-2.735225740783099	**	0.05988379887972586	0.0599	** 0.0599
OTU191 (Fusobacterium)	<0.0001(<0.0001,<0.0001)	3.47727272727273e-5	1.14830909624162e-5	<0.0001(<0.0001,<0.0001)	2.95454545454545e-6	1.62617284183532e-6	1.2755886432340063e-5	-4.36425131830247	***	4.554402289423185e-4	0.0005	***0.0005
OTU1629 (Porphyromonas)	<0.0001(<0.0001,<0.0001)	1.31818181818182e-5	6.69244886455833e-6	<0.0001(<0.0001,<0.0001)	1.37386363636364e-5	4.32165739660752e-6	0.584637252840901	-0.546623744359486		0.7134154585342346	0.7134	0.7134
OTU38 (Bacteria_unclassified)	<0.0001(<0.0001,<0.0001)	7.27272727272727e-6	3.2524772858698e-6	<0.0001(<0.0001,<0.0001)	1.64659090909091e-5	3.01952670139336e-6	0.016812229555339092	-2.3907886114369163	*	0.12920377266784	0.1292	* 0.1292
OTU1334 (Porphyromonas)	<0.0001(<0.0001,<0.0001)	2.99318181818182e-5	8.05428186564912e-6	<0.0001(<0.0001,<0.0001)	5.11363636363636e-6	2.29302197890977e-6	2.207073750089609e-5	-4.242841444314107	***	6.755890157053955e-4	0.0007	***0.0007
OTU1376 (Cardiobacterium)	<0.0001(<0.0001,<0.0001)	3.42045454545455e-5	2.87996024818675e-5	<0.0001(<0.0001,<0.0001)	2.85227272727273e-6	9.31221455591548e-7	0.2719861476315635	-1.0985001604582507		0.4739841253500624	0.474	0.474
OTU1539 (Alloprevotella)	<0.0001(<0.0001,<0.0001)	5.75e-6	2.7108982541971e-6	<0.0001(<0.0001,<0.0001)	1.68181818181818e-5	4.3217193891088e-6	0.1066510945030759	-1.6134301165995806		0.42091375604550013	0.4209	0.4209
OTU1676 (Rothia)	<0.0001(<0.0001,<0.0001)	1.75681818181818e-5	4.68403316926047e-6	<0.0001(<0.0001,<0.0001)	1.08522727272727e-5	3.20818652133505e-6	0.07150805860043347	-1.8022374266752914		0.33985145745363904	0.3399	0.3399
OTU844 (Veillonella)	<0.0001(<0.0001,<0.0001)	1.05e-5	5.74332041478553e-6	<0.0001(<0.0001,<0.0001)	1.42727272727273e-5	4.09046497066789e-6	0.4165068973832795	-0.8124963199057966		0.5813071535349327	0.5813	0.5813
OTU490 (Micrococcales_unclassified)	<0.0001(<0.0001,<0.0001)	2.22954545454545e-5	7.27920809947406e-6	<0.0001(<0.0001,<0.0001)	8.36363636363636e-6	2.31280237189373e-6	0.10673634458346946	-1.613037575155252		0.42091375604550013	0.4209	0.4209
OTU665 (Actinomyces)	<0.0001(<0.0001,<0.0001)	1.89318181818182e-5	6.06452249690858e-6	<0.0001(<0.0001,<0.0001)	1.00113636363636e-5	2.68585512313523e-6	0.33387392052954623	-0.9663403121854361		0.4906235154404886	0.4906	0.4906
OTU598 (Proteobacteria_unclassified)	<0.0001(<0.0001,<0.0001)	1.74772727272727e-5	6.19814544966344e-6	<0.0001(<0.0001,<0.0001)	1.06931818181818e-5	2.85020292750142e-6	0.6538871506273676	-0.44836866748196147		0.7633614699631712	0.7634	0.7634
OTU794 (Bacteroides)	<0.0001(<0.0001,<0.0001)	7.15909090909091e-6	4.13398015802612e-6	<0.0001(<0.0001,<0.0001)	1.57045454545455e-5	6.75933811849452e-6	0.14081524244970556	-1.4727619245532937		0.4739841253500624	0.474	0.474
OTU916 (Moraxella)	<0.0001(<0.0001,<0.0001)	2.15909090909091e-6	1.57139573226368e-6	<0.0001(<0.0001,<0.0001)	1.81931818181818e-5	1.22679065162381e-5	0.9839938459190832	-0.020062084901316463		1	1	1
OTU411 (Candidate_division_TM7_norank)	<0.0001(<0.0001,<0.0001)	2.22045454545455e-5	7.26146971604616e-6	<0.0001(<0.0001,<0.0001)	8.15909090909091e-6	2.63951793968671e-6	0.10248526359782117	-1.6329226603416749		0.4122235769658464	0.4122	0.4122
OTU97 (Dialister)	<0.0001(<0.0001,<0.0001)	2.72045454545455e-5	1.14072034817594e-5	<0.0001(<0.0001,<0.0001)	5.64772727272727e-6	1.55431443329745e-6	0.15338355245524857	-1.4276815032787347		0.4739841253500624	0.474	0.474
OTU1330 (Treponema)	<0.0001(<0.0001,<0.0001)	3.15909090909091e-5	9.14028083854204e-6	<0.0001(<0.0001,<0.0001)	3.40909090909091e-6	1.38685389690387e-6	1.968485391134962e-5	-4.268435714493226	***	6.236990555069722e-4	0.0006	***0.0006
OTU691 (Bacteria_unclassified)	<0.0001(<0.0001,<0.0001)	8.88636363636364e-6	3.30692397918564e-6	<0.0001(<0.0001,<0.0001)	1.47386363636364e-5	2.54435543846102e-6	0.08235984224386637	-1.7371548481663837		0.35669514410652914	0.3567	0.3567
OTU1361 (Subdoligranulum)	<0.0001(<0.0001,<0.0001)	3.48636363636364e-5	1.28934317524984e-5	<0.0001(<0.0001,<0.0001)	1.71590909090909e-6	8.55700178884667e-7	8.038023448647378e-7	-4.934441980521092	***	4.682796886534569e-5	<0.0001	***<0.0001
OTU158 (Eggerthia)	<0.0001(<0.0001,<0.0001)	2.23409090909091e-5	9.6496197814117e-6	<0.0001(<0.0001,<0.0001)	7.85227272727273e-6	3.48625978021624e-6	0.07477064920964306	-1.7818686791496678		0.34461085600628394	0.3446	0.3446
OTU1058 (Oribacterium)	<0.0001(<0.0001,<0.0001)	2.07954545454545e-5	1.47648796036332e-5	<0.0001(<0.0001,<0.0001)	8.55681818181818e-6	2.56370545744949e-6	0.47652722780432455	-0.7118991512124598		0.6223212977770365	0.6223	0.6223
OTU761 (ASCC02_norank)	<0.0001(<0.0001,<0.0001)	1.56818181818182e-5	3.42231403102152e-6	<0.0001(<0.0001,<0.0001)	1.10340909090909e-5	2.25858682292415e-6	0.19807621908912534	-1.2870518424727513		0.4739841253500624	0.474	0.474
OTU169 (Firmicutes_unclassified)	<0.0001(<0.0001,<0.0001)	1.16590909090909e-5	3.79870668736566e-6	<0.0001(<0.0001,<0.0001)	1.29431818181818e-5	2.05986412610415e-6	0.19512356054758753	-1.295570318483175		0.4739841253500624	0.474	0.474
OTU453 (Stomatobaculum)	<0.0001(<0.0001,<0.0001)	8.72727272727273e-6	3.1793406240551e-6	<0.0001(<0.0001,<0.0001)	1.43863636363636e-5	5.49742106864697e-6	0.8770099864961762	-0.15476068504618684		0.9372071216639611	0.9372	0.9372
OTU560 (Fusobacteriales_unclassified)	<0.0001(<0.0001,<0.0001)	2.15454545454545e-5	1.12291834445026e-5	<0.0001(<0.0001,<0.0001)	7.92045454545455e-6	2.1615900813905e-6	0.5384399991913058	-0.6151737230585929		0.6687913607561886	0.6688	0.6688
OTU63 (Treponema)	<0.0001(<0.0001,<0.0001)	3.24090909090909e-5	3.10214635881679e-5	<0.0001(<0.0001,<0.0001)	2.47727272727273e-6	8.5019164240842e-7	0.3114780935299893	-1.012125411800641		0.4739841253500624	0.474	0.474
OTU133 (Prevotella)	<0.0001(<0.0001,<0.0001)	8e-6	3.41059163585351e-6	<0.0001(<0.0001,<0.0001)	1.46590909090909e-5	4.08992717230052e-6	0.2645252068264277	-1.1157592365484579		0.4739841253500624	0.474	0.474
OTU204 (Candidate_division_TM7_norank)	<0.0001(<0.0001,<0.0001)	1.11136363636364e-5	4.06971695556396e-6	<0.0001(<0.0001,<0.0001)	1.30227272727273e-5	3.74284330229853e-6	0.9086793225018116	-0.11470453089434077		0.9625072471778721	0.9625	0.9625
OTU460 (Firmicutes_unclassified)	<0.0001(<0.0001,<0.0001)	9.47727272727273e-6	3.19197074006927e-6	<0.0001(<0.0001,<0.0001)	1.38409090909091e-5	2.62840992949745e-6	0.21036615843675374	-1.252559234518951		0.4739841253500624	0.474	0.474
OTU1366 (Catonella)	<0.0001(<0.0001,<0.0001)	2.28863636363636e-5	7.14351639897183e-6	<0.0001(<0.0001,<0.0001)	7.02272727272727e-6	2.86759255506095e-6	0.00886120503105503	-2.6173630031183204	**	0.08001668143042692	0.08	** 0.08
OTU205 (Selenomonas)	<0.0001(<0.0001,<0.0001)	1.65909090909091e-5	6.8974148864692e-6	<0.0001(<0.0001,<0.0001)	9.94318181818182e-6	3.48467903420198e-6	0.5095025707318159	-0.65961243745654		0.6416747857333748	0.6417	0.6417
OTU839 (Bergeyella)	<0.0001(<0.0001,<0.0001)	2.49772727272727e-5	6.88784269521611e-6	<0.0001(<0.0001,<0.0001)	5.72727272727273e-6	1.82536459998133e-6	0.004466555852353567	-2.843181986846815	**	0.04745058746676789	0.0475	** 0.0475
OTU229 (Pseudobutyrivibrio)	<0.0001(<0.0001,<0.0001)	1.72045454545455e-5	4.84414377433207e-6	<0.0001(<0.0001,<0.0001)	9.51136363636364e-6	2.48211966994973e-6	0.20433000425970885	-1.2693114498216265		0.4739841253500624	0.474	0.474
OTU472 (Prevotella)	<0.0001(<0.0001,<0.0001)	6.04545454545455e-6	3.23726232860444e-6	<0.0001(<0.0001,<0.0001)	1.50681818181818e-5	5.23651164364001e-6	0.1844816347457373	-1.3270817707992795		0.4739841253500624	0.474	0.474
OTU862 (Johnsonella)	<0.0001(<0.0001,<0.0001)	2.06136363636364e-5	5.3830263253822e-6	<0.0001(<0.0001,<0.0001)	7.76136363636364e-6	2.61016391698035e-6	0.017607125169137584	-2.3737781661702426	*	0.1341707512888712	0.1342	* 0.1342
OTU945 (Finegoldia)	<0.0001(<0.0001,<0.0001)	8.90909090909091e-6	5.19806621444809e-6	<0.0001(<0.0001,<0.0001)	1.35227272727273e-5	8.3973141149428e-6	0.15571946477200416	-1.4196161373733178		0.4739841253500624	0.474	0.474
OTU1434 (Veillonellaceae_unclassified)	<0.0001(<0.0001,<0.0001)	1.69318181818182e-5	6.11581301585465e-6	<0.0001(<0.0001,<0.0001)	9.32954545454545e-6	3.43253844331193e-6	0.280034810812338	-1.0802411445337234		0.4739841253500624	0.474	0.474
OTU220 (Sneathia)	<0.0001(<0.0001,<0.0001)	3.25e-5	3.25e-5	<0.0001(<0.0001,<0.0001)	1.51136363636364e-6	1.20756003268777e-6	0.9925404569958477	-0.009349286905459196		1	1	1
OTU685 (Treponema)	<0.0001(<0.0001,<0.0001)	2.81363636363636e-5	2.44700401645447e-5	<0.0001(<0.0001,<0.0001)	3.67045454545455e-6	2.06590230861053e-6	0.9626634383528649	-0.0468115314364051		1	1	1
OTU398 (Alloprevotella)	<0.0001(<0.0001,<0.0001)	4.5e-6	2.28597618176439e-6	<0.0001(<0.0001,<0.0001)	1.54431818181818e-5	4.89022274160645e-6	0.16483828321854824	-1.388981804029433		0.4739841253500624	0.474	0.474
OTU1272 (Erysipelotrichaceae_uncultured)	<0.0001(<0.0001,<0.0001)	2.275e-5	7.35746338365747e-6	<0.0001(<0.0001,<0.0001)	6.29545454545455e-6	1.91609248754402e-6	0.046459821093942734	-1.991191653746528	*	0.24824389614100764	0.2482	* 0.2482
OTU696 (Prevotella)	<0.0001(<0.0001,<0.0001)	3.25e-6	1.93502407783939e-6	<0.0001(<0.0001,<0.0001)	1.6e-5	5.72029604424944e-6	0.12190976689703317	-1.5468071031041488		0.45773188984624097	0.4577	0.4577
OTU329 (Family_XIII_Incertae_Sedis)	<0.0001(<0.0001,<0.0001)	1e-5	3.72126055616237e-6	<0.0001(<0.0001,<0.0001)	1.23977272727273e-5	2.57416327280321e-6	0.3403375150763528	-0.9534985804620418		0.49930914072127797	0.4993	0.4993
OTU171 (Prevotella)	<0.0001(<0.0001,<0.0001)	5.88636363636364e-6	3.21863888430156e-6	<0.0001(<0.0001,<0.0001)	1.43863636363636e-5	3.96557916757707e-6	0.06456727547594539	-1.848242460333199		0.3117874318437363	0.3118	0.3118
OTU340 (Desulfobulbus)	<0.0001(<0.0001,<0.0001)	2.98181818181818e-5	1.40463319991111e-5	<0.0001(<0.0001,<0.0001)	2.40909090909091e-6	1.24459504012634e-6	0.01817056499343124	-2.362123965762515	*	0.1367335015755701	0.1367	* 0.1367
OTU1385 (Alloprevotella)	<0.0001(<0.0001,<0.0001)	4.56818181818182e-6	2.01327458463629e-6	<0.0001(<0.0001,<0.0001)	1.49886363636364e-5	2.8837858946625e-6	0.01604837320951897	-2.407813584167538	*	0.1254690996380574	0.1255	* 0.1255
OTU166 (Streptococcus)	<0.0001(<0.0001,<0.0001)	3.03636363636364e-5	1.15752474715024e-5	<0.0001(<0.0001,<0.0001)	2.04545454545455e-6	8.77697229739412e-7	0.00348620703441702	-2.9212582620127514	**	0.03941541070920277	0.0394	** 0.0394
OTU999 (Bacteria_unclassified)	<0.0001(<0.0001,<0.0001)	1.35681818181818e-5	8.66747692006779e-6	<0.0001(<0.0001,<0.0001)	1.04431818181818e-5	3.12358046983796e-6	0.31538026273284525	-1.0039965785840346		0.4739841253500624	0.474	0.474
OTU1233 (Lactobacillus)	<0.0001(<0.0001,<0.0001)	9.65909090909091e-6	3.81259501414452e-6	<0.0001(<0.0001,<0.0001)	1.23409090909091e-5	5.40646422090268e-6	0.5696087871701906	-0.5686277520651123		0.6973466844359025	0.6973	0.6973
OTU800 (Bifidobacterium)	<0.0001(<0.0001,<0.0001)	7.68181818181818e-6	3.1436322306797e-6	<0.0001(<0.0001,<0.0001)	1.32954545454545e-5	5.84035610456564e-6	0.7624239846061284	-0.3022992046338794		0.83857351778238	0.8386	0.8386
OTU377 (Actinomyces)	<0.0001(<0.0001,<0.0001)	2.25681818181818e-5	7.7717435365264e-6	<0.0001(<0.0001,<0.0001)	5.55681818181818e-6	2.82985178351313e-6	0.005935681045057044	-2.7513134854292303	**	0.05763354821168291	0.0576	** 0.0576
OTU569 (Capnocytophaga)	<0.0001(<0.0001,<0.0001)	2.31363636363636e-5	6.65437836987988e-6	<0.0001(<0.0001,<0.0001)	5.20454545454545e-6	1.79858000785261e-6	0.007913584698178478	-2.6557346895014877	**	0.07291803043321597	0.0729	** 0.0729
OTU1747 (Prevotella)	<0.0001(<0.0001,<0.0001)	1.46363636363636e-5	7.72732247216919e-6	<0.0001(<0.0001,<0.0001)	9.25e-6	2.23573207476563e-6	0.482457465802677	-0.7023555381861812		0.6223212977770365	0.6223	0.6223
OTU485 (Actinomyces)	<0.0001(<0.0001,<0.0001)	1.81590909090909e-5	7.67308681637075e-6	<0.0001(<0.0001,<0.0001)	7.39772727272727e-6	2.4911305451711e-6	0.3268197839412822	-0.9805396979779433		0.481825738610576	0.4818	0.4818
OTU1505 (Alloprevotella)	<0.0001(<0.0001,<0.0001)	8.43181818181818e-6	3.48682172127184e-6	<0.0001(<0.0001,<0.0001)	1.21704545454545e-5	3.1155566445768e-6	0.1815801789079919	-1.3359054514267281		0.4739841253500624	0.474	0.474
OTU1559 (RC9_gut_group)	<0.0001(<0.0001,<0.0001)	1.79318181818182e-5	6.88890993191021e-6	<0.0001(<0.0001,<0.0001)	7.40909090909091e-6	3.33514722186976e-6	0.06319252700704027	-1.8578344521590038		0.30641927356149756	0.3064	0.3064
OTU1206 (Comamonas)	<0.0001(<0.0001,<0.0001)	2.56590909090909e-5	1.14652680399604e-5	<0.0001(<0.0001,<0.0001)	3.52272727272727e-6	1.50139061912734e-6	0.0195636361843779	-2.3346132032814366	*	0.14246744737494552	0.1425	* 0.1425
OTU959 (Prevotella)	<0.0001(<0.0001,<0.0001)	1.43636363636364e-5	5.60646437797023e-6	<0.0001(<0.0001,<0.0001)	9.06818181818182e-6	3.02211439328471e-6	0.2072172371919432	-1.2612543095339386		0.4739841253500624	0.474	0.474
OTU1016 (Bacteroides)	<0.0001(<0.0001,<0.0001)	8.79545454545455e-6	3.77856695453017e-6	<0.0001(<0.0001,<0.0001)	1.175e-5	8.52210307710745e-6	0.16838627002092474	-1.3774075820811287		0.4739841253500624	0.474	0.474
OTU1737 (Treponema)	<0.0001(<0.0001,<0.0001)	2.07272727272727e-5	4.75002655343236e-6	<0.0001(<0.0001,<0.0001)	5.63636363636364e-6	3.64945071868554e-6	3.7160572440340494e-5	-4.1244599001631	***	9.335874605696489e-4	0.0009	***0.0009
OTU1572 (Coprococcus)	<0.0001(<0.0001,<0.0001)	2.21363636363636e-5	1.2013496238401e-5	<0.0001(<0.0001,<0.0001)	4.875e-6	3.38892305956586e-6	0.061093131858590166	-1.8728208207120567		0.30121958648049046	0.3012	0.3012
OTU14 (Leptotrichia)	<0.0001(<0.0001,<0.0001)	5.04545454545455e-6	3.06396821309228e-6	<0.0001(<0.0001,<0.0001)	1.33636363636364e-5	5.03465476933007e-6	0.3204513383252908	-0.9935308207291536		0.4739841253500624	0.474	0.474
OTU615 (Haemophilus)	<0.0001(<0.0001,<0.0001)	4.77272727272727e-6	2.15858178040814e-6	<0.0001(<0.0001,<0.0001)	1.34772727272727e-5	1.06965601712201e-5	0.8143354797052127	-0.23483670251874986		0.8811802734257724	0.8812	0.8812
OTU673 (Phocaeicola)	<0.0001(<0.0001,<0.0001)	2.59090909090909e-5	1.14398795336312e-5	<0.0001(<0.0001,<0.0001)	2.75e-6	9.62495504745979e-7	0.0801293057039392	-1.7499363021253524		0.3495495799548652	0.3495	0.3495
OTU25 (Bacteria_unclassified)	<0.0001(<0.0001,<0.0001)	2.36363636363636e-6	1.78734419451099e-6	<0.0001(<0.0001,<0.0001)	1.4125e-5	6.79873391042361e-6	0.1452579013799723	-1.456487504580839		0.4739841253500624	0.474	0.474
OTU185 (Capnocytophaga)	<0.0001(<0.0001,<0.0001)	1.17954545454545e-5	9.20224829738342e-6	<0.0001(<0.0001,<0.0001)	9.32954545454545e-6	3.75196645030698e-6	0.9136901561739772	-0.10838518044318031		0.9649850421346214	0.965	0.965
OTU393 (Corynebacterium)	<0.0001(<0.0001,<0.0001)	9.54545454545455e-6	3.73408597110358e-6	<0.0001(<0.0001,<0.0001)	1.02727272727273e-5	5.20614055673997e-6	0.3555235147829654	-0.9239285550077724		0.5186393115493017	0.5186	0.5186
OTU576 (Firmicutes_unclassified)	<0.0001(<0.0001,<0.0001)	1.46363636363636e-5	5.76404350940555e-6	<0.0001(<0.0001,<0.0001)	7.63636363636364e-6	1.98585527282939e-6	0.7960997265567142	-0.2583980433008278		0.8661181362418228	0.8661	0.8661
OTU1554 (Treponema)	<0.0001(<0.0001,<0.0001)	2.23863636363636e-5	7.53625598277684e-6	<0.0001(<0.0001,<0.0001)	3.56818181818182e-6	1.14010616732183e-6	0.023394099019310312	-2.266936599538175	*	0.15838277427591058	0.1584	* 0.1584
OTU1751 (Bacteria_unclassified)	<0.0001(<0.0001,<0.0001)	1.02727272727273e-5	4.18195605986509e-6	<0.0001(<0.0001,<0.0001)	9.55681818181818e-6	1.76291013107207e-6	0.1248818403770321	-1.5346011078456354		0.46502392519777314	0.465	0.465
OTU666 (Prevotellaceae_unclassified)	<0.0001(<0.0001,<0.0001)	7.68181818181818e-6	5.10945447985239e-6	<0.0001(<0.0001,<0.0001)	1.08522727272727e-5	2.81191764075191e-6	0.13827969809187818	-1.4822277766211143		0.4739841253500624	0.474	0.474
OTU1692 (Bacteroides)	<0.0001(<0.0001,<0.0001)	8.06818181818182e-6	2.72320653537817e-6	<0.0001(<0.0001,<0.0001)	1.05909090909091e-5	4.29613798171087e-6	0.28727667367561044	-1.0641148516750052		0.4739841253500624	0.474	0.474
OTU551 (Butyrivibrio)	<0.0001(<0.0001,<0.0001)	2.29772727272727e-5	8.91233370137209e-6	<0.0001(<0.0001,<0.0001)	3.06818181818182e-6	1.04431528948994e-6	0.0293654543955295	-2.178545422501162	*	0.18287589875284924	0.1829	* 0.1829
OTU111 (Bacteria_unclassified)	<0.0001(<0.0001,<0.0001)	5.02272727272727e-6	1.97807448933902e-6	<0.0001(<0.0001,<0.0001)	1.20340909090909e-5	2.96736203136597e-6	0.10832760198021954	-1.605755680295494		0.42091375604550013	0.4209	0.4209
OTU850 (Comamonadaceae_unclassified)	<0.0001(<0.0001,<0.0001)	2.15227272727273e-5	1.64873418239263e-5	<0.0001(<0.0001,<0.0001)	3.72727272727273e-6	2.83026113202035e-6	0.28027319694741043	-1.0797058299973992		0.4739841253500624	0.474	0.474
OTU1631 (Oribacterium)	<0.0001(<0.0001,<0.0001)	7.20454545454545e-6	4.48377148254331e-6	<0.0001(<0.0001,<0.0001)	1.05227272727273e-5	2.23472273524688e-6	0.043796845542082054	-2.016029936000832	*	0.24041672659270574	0.2404	* 0.2404
OTU1214 (Candidatus_Saccharimonas)	<0.0001(<0.0001,<0.0001)	5.13636363636364e-6	2.22910568750296e-6	<0.0001(<0.0001,<0.0001)	1.15454545454545e-5	2.80220977004333e-6	0.09670274458454013	-1.6610532894606318		0.39782495835917875	0.3978	0.3978
OTU1712 (Bacteroidetes_unclassified)	<0.0001(<0.0001,<0.0001)	8.93181818181818e-6	3.16818849129214e-6	<0.0001(<0.0001,<0.0001)	9.51136363636364e-6	2.81528121829472e-6	0.8781148746850373	-0.15335938161921692		0.9378329176115775	0.9378	0.9378
OTU1356 (Selenomonas)	<0.0001(<0.0001,<0.0001)	1.07727272727273e-5	4.64123712689167e-6	<0.0001(<0.0001,<0.0001)	8.56818181818182e-6	5.35914426328773e-6	0.23521884279985675	-1.1870222536119797		0.4739841253500624	0.474	0.474
OTU1592 (Streptococcus)	<0.0001(<0.0001,<0.0001)	1.29772727272727e-5	3.64121472139709e-6	<0.0001(<0.0001,<0.0001)	7.44318181818182e-6	1.90972172926178e-6	0.22272836622767617	-1.2193052249929743		0.4739841253500624	0.474	0.474
OTU972 (Prevotella)	<0.0001(<0.0001,<0.0001)	1.125e-5	6.17376336788361e-6	<0.0001(<0.0001,<0.0001)	8.11363636363636e-6	2.03396138300878e-6	0.6000645414474478	-0.5243077010199502		0.7258650782679776	0.7259	0.7259
OTU1280 (Leptotrichia)	<0.0001(<0.0001,<0.0001)	1e-5	3.45891011687458e-6	<0.0001(<0.0001,<0.0001)	8.60227272727273e-6	2.26090413461896e-6	0.8694259286506875	-0.16438772182718261		0.9324128427215804	0.9324	0.9324
OTU1665 (Megasphaera)	<0.0001(<0.0001,<0.0001)	1.34545454545455e-5	6.53098441642808e-6	<0.0001(<0.0001,<0.0001)	6.85227272727273e-6	2.76658765542562e-6	0.7461755344749914	-0.323686312520371		0.8262372871010634	0.8262	0.8262
OTU1367 (Pseudomonas)	<0.0001(<0.0001,<0.0001)	1.68181818181818e-6	9.56104636188503e-7	<0.0001(<0.0001,<0.0001)	1.26363636363636e-5	8.15063866275584e-6	0.9559485691871116	-0.055238359404253486		0.9996775425315133	0.9997	0.9997
OTU909 (Parvimonas)	<0.0001(<0.0001,<0.0001)	1.58863636363636e-5	6.50103389964756e-6	<0.0001(<0.0001,<0.0001)	5.52272727272727e-6	2.70207248880877e-6	0.0901591248356918	-1.6945589238851635		0.3786683243099056	0.3787	0.3787
OTU1683 (Prevotella)	<0.0001(<0.0001,<0.0001)	2.43181818181818e-6	1.74736216999866e-6	<0.0001(<0.0001,<0.0001)	1.21022727272727e-5	3.17888145374292e-6	0.01040585552182144	-2.5620425957641535	*	0.09035084169427655	0.0904	* 0.0904
OTU449 (Alloprevotella)	<0.0001(<0.0001,<0.0001)	4.34090909090909e-6	1.75778040350713e-6	<0.0001(<0.0001,<0.0001)	1.10227272727273e-5	4.51084196268404e-6	0.8247792528148701	-0.22140223437974274		0.8903474779340439	0.8903	0.8903
OTU1588 (Actinomyces)	<0.0001(<0.0001,<0.0001)	1.87272727272727e-5	8.84535709343161e-6	<0.0001(<0.0001,<0.0001)	3.81818181818182e-6	1.32903684597871e-6	0.028719581597669887	-2.1873143812060536	*	0.1819914539136555	0.182	* 0.182
OTU611 (Betaproteobacteria_unclassified)	<0.0001(<0.0001,<0.0001)	1.16136363636364e-5	3.99804602236203e-6	<0.0001(<0.0001,<0.0001)	7.34090909090909e-6	2.28665923124138e-6	0.2602146295153659	-1.1258839837110095		0.4739841253500624	0.474	0.474
OTU1551 (Treponema)	<0.0001(<0.0001,<0.0001)	2.42272727272727e-5	9.04176728526986e-6	<0.0001(<0.0001,<0.0001)	9.65909090909091e-7	5.51536483936419e-7	1.0671761019506421e-4	-3.8747878960803184	***	0.0022153103909458155	0.0022	***0.0022
OTU145 (Prevotella)	<0.0001(<0.0001,<0.0001)	0	0	<0.0001(<0.0001,<0.0001)	1.29431818181818e-5	4.82868361601481e-6	0.0076860475018669105	-2.6655588625501903	**	0.0715515556101631	0.0716	** 0.0716
OTU1804 (Prevotella)	<0.0001(<0.0001,<0.0001)	1.29090909090909e-5	6.30579268084877e-6	<0.0001(<0.0001,<0.0001)	6.47727272727273e-6	2.66939078170199e-6	0.8850714808743124	-0.14454328239056358		0.9430319141351081	0.943	0.943
OTU678 (Family_XI_uncultured)	<0.0001(<0.0001,<0.0001)	1.975e-5	6.49411223012856e-6	<0.0001(<0.0001,<0.0001)	2.82954545454545e-6	1.0885820432649e-6	0.009432103535051707	-2.595981894217686	**	0.08309453163074822	0.0831	** 0.0831
OTU305 (Treponema)	<0.0001(<0.0001,<0.0001)	1.08409090909091e-5	4.98559692764732e-6	<0.0001(<0.0001,<0.0001)	7.27272727272727e-6	2.90860105593623e-6	0.7747711402925905	-0.2861396812477038		0.8490513831119044	0.8491	0.8491
OTU856 (Firmicutes_unclassified)	<0.0001(<0.0001,<0.0001)	7.65909090909091e-6	3.05792271202269e-6	<0.0001(<0.0001,<0.0001)	8.81818181818182e-6	2.23808498797814e-6	0.3426564341129128	-0.9489295698353325		0.5023031818246108	0.5023	0.5023
OTU784 (Actinomyces)	<0.0001(<0.0001,<0.0001)	1.72727272727273e-5	9.24206783124992e-6	<0.0001(<0.0001,<0.0001)	3.93181818181818e-6	1.38545544708528e-6	0.16602904567615004	-1.3850766017072003		0.4739841253500624	0.474	0.474
OTU1755 (Prevotella)	<0.0001(<0.0001,<0.0001)	5.5e-6	4.31030772018729e-6	<0.0001(<0.0001,<0.0001)	9.80681818181818e-6	6.42462644532758e-6	0.29725769185193196	-1.042332192706386		0.4739841253500624	0.474	0.474
OTU28 (Bacteria_unclassified)	<0.0001(<0.0001,<0.0001)	4.47727272727273e-6	2.43661477911051e-6	<0.0001(<0.0001,<0.0001)	1.02727272727273e-5	2.96702212507442e-6	0.17200328731933484	-1.3657950919960333		0.4739841253500624	0.474	0.474
OTU943 (Moryella)	<0.0001(<0.0001,<0.0001)	1.85454545454545e-5	7.34526458214164e-6	<0.0001(<0.0001,<0.0001)	3.14772727272727e-6	1.25430708043071e-6	0.08854916435913408	-1.70310102396628		0.3745194164697802	0.3745	0.3745
OTU418 (Acinetobacter)	<0.0001(<0.0001,<0.0001)	1.78636363636364e-5	1.03458988263691e-5	<0.0001(<0.0001,<0.0001)	3.34090909090909e-6	1.66960710027494e-6	0.07463382539980488	-1.782708141238152		0.34461085600628394	0.3446	0.3446
OTU46 (Bacteria_unclassified)	<0.0001(<0.0001,<0.0001)	2.05227272727273e-5	5.31487288867707e-6	<0.0001(<0.0001,<0.0001)	1.93181818181818e-6	9.73901258373779e-7	4.42471103041651e-6	-4.590365218736568	***	1.8583786327749344e-4	0.0002	***0.0002
OTU545 (Peptostreptococcus)	<0.0001(<0.0001,<0.0001)	7.04545454545455e-7	7.04545454545455e-7	<0.0001(<0.0001,<0.0001)	1.16704545454545e-5	2.60278373558363e-6	9.12898451335523e-4	-3.3160795312153715	***	0.013295924218644794	0.0133	***0.0133
OTU451 (Bacteria_unclassified)	<0.0001(<0.0001,<0.0001)	2.04545454545455e-6	2.04545454545455e-6	<0.0001(<0.0001,<0.0001)	1.08295454545455e-5	2.30068714412417e-6	8.488000917243265e-4	-3.336370347556739	***	0.01256502430864044	0.0126	***0.0126
OTU790 (Megamonas)	<0.0001(<0.0001,<0.0001)	5.15909090909091e-6	2.02519625072002e-6	<0.0001(<0.0001,<0.0001)	9.20454545454545e-6	5.36480459002574e-6	0.7938951279687051	-0.2612559577669035		0.8642402658899828	0.8642	0.8642
OTU1031 (Prevotella)	<0.0001(<0.0001,<0.0001)	4.54545454545455e-7	4.54545454545455e-7	<0.0001(<0.0001,<0.0001)	1.13977272727273e-5	2.82817496070177e-6	0.004362284540113812	-2.8507019017629163	**	0.04689455880622348	0.0469	** 0.0469
OTU815 (Bulleidia)	<0.0001(<0.0001,<0.0001)	1.51590909090909e-5	6.11784752439383e-6	<0.0001(<0.0001,<0.0001)	4.03409090909091e-6	1.66070895963105e-6	0.19480002918727402	-1.2965094420486911		0.4739841253500624	0.474	0.474
OTU1691 (Aeromonas)	<0.0001(<0.0001,<0.0001)	1.98863636363636e-5	9.41340952969056e-6	<0.0001(<0.0001,<0.0001)	1.57954545454545e-6	7.1220909493514e-7	8.181508934646558e-4	-3.346579927355342	***	0.01231317094664307	0.0123	***0.0123
OTU1219 (Bacteroidetes_unclassified)	<0.0001(<0.0001,<0.0001)	9.09090909090909e-7	9.09090909090909e-7	<0.0001(<0.0001,<0.0001)	1.1e-5	4.56795891989353e-6	0.02248804032871425	-2.2820220185788886	*	0.15453373825383449	0.1545	* 0.1545
OTU486 (Alloprevotella)	<0.0001(<0.0001,<0.0001)	3.65909090909091e-6	1.83140999234511e-6	<0.0001(<0.0001,<0.0001)	9.57954545454545e-6	2.6329200364254e-6	0.20864005146302558	-1.2573137375320491		0.4739841253500624	0.474	0.474
OTU1312 (Porphyromonas)	<0.0001(<0.0001,<0.0001)	2.56818181818182e-6	1.5282393686663e-6	<0.0001(<0.0001,<0.0001)	1.00681818181818e-5	2.60499457249205e-6	0.04254746875308758	-2.028125227640877	*	0.23719471416332452	0.2372	* 0.2372
OTU1581 (Candidatus_Saccharimonas)	<0.0001(<0.0001,<0.0001)	1.22727272727273e-5	5.66659694778726e-6	<0.0001(<0.0001,<0.0001)	5.07954545454545e-6	1.66532508106656e-6	0.5857603159430578	-0.5449901153962897		0.7143032617104405	0.7143	0.7143
OTU1056 (Neisseria)	<0.0001(<0.0001,<0.0001)	7.34090909090909e-6	3.56515067655364e-6	<0.0001(<0.0001,<0.0001)	7.46590909090909e-6	1.94590833912413e-6	0.4599162587809345	-0.7389847481047959		0.6223212977770365	0.6223	0.6223
OTU677 (Family_XIII_Incertae_Sedis)	<0.0001(<0.0001,<0.0001)	1.07954545454545e-5	4.39591627056003e-6	<0.0001(<0.0001,<0.0001)	5.73863636363636e-6	1.99158983545063e-6	0.4045399427826784	-0.8335405421133418		0.5654792079454467	0.5655	0.5655
OTU1779 (Dialister)	<0.0001(<0.0001,<0.0001)	8.25e-6	8.25e-6	<0.0001(<0.0001,<0.0001)	6.96590909090909e-6	4.13321310741856e-6	0.39944795829129254	-0.8426075658552906		0.560196975640789	0.5602	0.5602
OTU228 (Firmicutes_unclassified)	<0.0001(<0.0001,<0.0001)	1.25e-5	4.26246462169046e-6	<0.0001(<0.0001,<0.0001)	4.68181818181818e-6	1.51830914438636e-6	0.1660208253955372	-1.3851034884387883		0.4739841253500624	0.474	0.474
OTU1470 (Leptotrichia)	<0.0001(<0.0001,<0.0001)	5.84090909090909e-6	3.51708953494903e-6	<0.0001(<0.0001,<0.0001)	7.98863636363636e-6	4.9858340160369e-6	0.5972980562847096	-0.5282900215464368		0.7230028751006605	0.723	0.723
OTU725 (Pseudoramibacter)	<0.0001(<0.0001,<0.0001)	1.76363636363636e-5	5.83050689787283e-6	<0.0001(<0.0001,<0.0001)	2.07954545454545e-6	8.42822916065166e-7	0.0018435136171957183	-3.1143488858745734	**	0.023169693708239875	0.0232	** 0.0232
OTU1041 (Prevotella)	<0.0001(<0.0001,<0.0001)	1.25227272727273e-5	6.96013175712172e-6	<0.0001(<0.0001,<0.0001)	4.45454545454545e-6	1.81209141908039e-6	0.49165893927731885	-0.6876726620285711		0.624427597985118	0.6244	0.6244
OTU1386 (Bacteria_unclassified)	<0.0001(<0.0001,<0.0001)	5.47727272727273e-6	3.18849156717676e-6	<0.0001(<0.0001,<0.0001)	7.93181818181818e-6	1.987999226192e-6	0.08582409518262225	-1.7178493620865412		0.3652998539107209	0.3653	0.3653
OTU1740 (Neisseria)	<0.0001(<0.0001,<0.0001)	7.68181818181818e-6	3.47944321432088e-6	<0.0001(<0.0001,<0.0001)	6.75e-6	1.82583128317163e-6	0.5156969379978227	-0.6499926984852415		0.6471832270402144	0.6472	0.6472
OTU960 (Treponema)	<0.0001(<0.0001,<0.0001)	1.07045454545455e-5	4.77158825631419e-6	<0.0001(<0.0001,<0.0001)	5.19318181818182e-6	3.27325128416946e-6	0.03437758968775534	-2.115614710560236	*	0.20423002294765177	0.2042	* 0.2042
OTU1239 (Prevotella)	<0.0001(<0.0001,<0.0001)	1.62727272727273e-5	7.66973980696317e-6	<0.0001(<0.0001,<0.0001)	2.06818181818182e-6	1.06561085921517e-6	0.025699885405159044	-2.230716931018386	*	0.16695680950257996	0.167	* 0.167
OTU603 (Prevotella)	<0.0001(<0.0001,<0.0001)	7e-6	5.66591007675606e-6	<0.0001(<0.0001,<0.0001)	6.54545454545455e-6	2.31007454016428e-6	0.41931651643369583	-0.8076075892778525		0.5847765472426677	0.5848	0.5848
OTU667 (Akkermansia)	<0.0001(<0.0001,<0.0001)	1.13409090909091e-5	5.7265878898584e-6	<0.0001(<0.0001,<0.0001)	4.30681818181818e-6	2.45627158577147e-6	0.331129250622231	-0.9718418133210135		0.4877809352559129	0.4878	0.4878
OTU1568 (Prevotella)	<0.0001(<0.0001,<0.0001)	6.13636363636364e-7	6.13636363636364e-7	<0.0001(<0.0001,<0.0001)	9.61363636363636e-6	5.31545212568653e-6	0.5066405764142365	-0.6640777087190051		0.6389615090810833	0.639	0.639
OTU1000 (Micrococcales_unclassified)	<0.0001(<0.0001,<0.0001)	1.22272727272727e-5	3.43342967918474e-6	<0.0001(<0.0001,<0.0001)	3.76136363636364e-6	1.42158262415864e-6	0.005736276037453283	-2.762487487679708	**	0.056641399495113494	0.0566	** 0.0566
OTU1213 (Bacteria_unclassified)	<0.0001(<0.0001,<0.0001)	9.54545454545455e-6	3.63786966699072e-6	<0.0001(<0.0001,<0.0001)	5.07954545454545e-6	1.70776559296326e-6	0.3998769805214109	-0.8418409614105427		0.5602620844233267	0.5603	0.5603
OTU676 (Treponema)	<0.0001(<0.0001,<0.0001)	1.26136363636364e-5	5.62764768873752e-6	<0.0001(<0.0001,<0.0001)	3.53409090909091e-6	1.43338213419964e-6	0.1003248441566373	-1.6432808230239495		0.4083959164920341	0.4084	0.4084
OTU1020 (Slackia)	<0.0001(<0.0001,<0.0001)	6.79545454545455e-6	2.59890600367037e-6	<0.0001(<0.0001,<0.0001)	6.42045454545455e-6	1.93025745239486e-6	0.9305201458650852	-0.08719043034717783		0.9798946842171101	0.9799	0.9799
OTU1487 (Prevotella)	<0.0001(<0.0001,<0.0001)	2.61363636363636e-6	1.48253251307213e-6	<0.0001(<0.0001,<0.0001)	8.5e-6	2.09448946103898e-6	0.039394156777611065	-2.0600458607450522	*	0.22730302600755775	0.2273	* 0.2273
OTU167 (Acinetobacter)	<0.0001(<0.0001,<0.0001)	1.52727272727273e-5	8.34480023412965e-6	<0.0001(<0.0001,<0.0001)	2.13636363636364e-6	1.58544366470244e-6	0.0561788146614436	-1.9096459492092026		0.2836454210162796	0.2836	0.2836
OTU500 (Leptotrichia)	<0.0001(<0.0001,<0.0001)	6.04545454545455e-6	3.10475229841586e-6	<0.0001(<0.0001,<0.0001)	6.67045454545455e-6	2.13407210245624e-6	0.6475175092651936	-0.4572136205453563		0.7607555761987396	0.7608	0.7608
OTU979 (vadinBB60_norank)	<0.0001(<0.0001,<0.0001)	8.59090909090909e-6	5.46440704726902e-6	<0.0001(<0.0001,<0.0001)	5.375e-6	3.09456970791029e-6	0.3846518880508023	-0.8693570123903793		0.5504606258476616	0.5505	0.5505
OTU1078 (Treponema)	<0.0001(<0.0001,<0.0001)	1.46363636363636e-5	1.02785769795336e-5	<0.0001(<0.0001,<0.0001)	2.32954545454545e-6	1.99514310937418e-6	0.1964722716535225	-1.2916676312446578		0.4739841253500624	0.474	0.474
OTU1269 (Veillonella)	<0.0001(<0.0001,<0.0001)	1.24318181818182e-5	7.9603535123457e-6	<0.0001(<0.0001,<0.0001)	3.29545454545455e-6	1.12944340085915e-6	0.7933738305052676	-0.26193204891918226		0.8641936899231081	0.8642	0.8642
OTU484 (Megasphaera)	<0.0001(<0.0001,<0.0001)	7.47727272727273e-6	4.57143079692122e-6	<0.0001(<0.0001,<0.0001)	5.69318181818182e-6	1.78518209680197e-6	0.6475223275058544	-0.4572069164350238		0.7607555761987396	0.7608	0.7608
OTU85 (Leptotrichia)	<0.0001(<0.0001,<0.0001)	1.40681818181818e-5	6.03761970648711e-6	<0.0001(<0.0001,<0.0001)	2.35227272727273e-6	1.09155585908483e-6	0.047216918521036114	-1.9843492577945685	*	0.2508051613205624	0.2508	* 0.2508
OTU213 (Prevotella)	<0.0001(<0.0001,<0.0001)	5.5e-6	2.71642486720995e-6	<0.0001(<0.0001,<0.0001)	6.56818181818182e-6	2.2240489645921e-6	0.7145143318218378	-0.3657999839957339		0.8174372467299943	0.8174	0.8174
OTU1173 (Streptococcus)	<0.0001(<0.0001,<0.0001)	8.63636363636364e-6	6.11829223753668e-6	<0.0001(<0.0001,<0.0001)	4.95454545454545e-6	1.5605096803993e-6	0.2433640787119027	-1.1666194657701827		0.4739841253500624	0.474	0.474
OTU735 (Prevotellaceae_unclassified)	<0.0001(<0.0001,<0.0001)	0	0	<0.0001(<0.0001,<0.0001)	9.27272727272727e-6	3.45385793081455e-6	0.005480071496622654	-2.777370248856497	**	0.055601174847755695	0.0556	** 0.0556
OTU980 (Streptococcus)	<0.0001(<0.0001,<0.0001)	1.24318181818182e-5	4.20062384968042e-6	<0.0001(<0.0001,<0.0001)	3.05681818181818e-6	1.51545141363253e-6	0.007594165165906409	-2.6696000183865123	**	0.07106249890998433	0.0711	** 0.0711
OTU733 (Filifactor)	<0.0001(<0.0001,<0.0001)	7.06818181818182e-6	3.0809030771677e-6	<0.0001(<0.0001,<0.0001)	5.67045454545455e-6	2.03513557291228e-6	0.6827261419704278	-0.4087459049768026		0.7908937860157746	0.7909	0.7909
OTU128 (Bacteria_unclassified)	<0.0001(<0.0001,<0.0001)	3.29545454545455e-6	1.99962458037141e-6	<0.0001(<0.0001,<0.0001)	7.5e-6	1.95829025720205e-6	0.08910324681905793	-1.7001471686988685		0.3759823919514454	0.376	0.376
OTU1426 (RC9_gut_group)	<0.0001(<0.0001,<0.0001)	1.55681818181818e-5	8.91410726768424e-6	<0.0001(<0.0001,<0.0001)	1.18181818181818e-6	9.16946208142735e-7	0.02735686291802875	-2.206387737046882	*	0.17396652968295748	0.174	* 0.174
OTU1616 (Prevotellaceae_unclassified)	<0.0001(<0.0001,<0.0001)	0	0	<0.0001(<0.0001,<0.0001)	8.93181818181818e-6	3.17636399972723e-6	0.015011211931923467	-2.4321084496482333	*	0.11787064673501645	0.1179	* 0.1179
OTU302 (Gardnerella)	<0.0001(<0.0001,<0.0001)	1.65681818181818e-5	1.65681818181818e-5	<0.0001(<0.0001,<0.0001)	6.36363636363636e-7	4.54623817696549e-7	0.9925404569958477	-0.009349286905459196		1	1	1
OTU1793 (Prevotella)	<0.0001(<0.0001,<0.0001)	4.13636363636364e-6	2.38666815735468e-6	<0.0001(<0.0001,<0.0001)	6.84090909090909e-6	2.00260321462433e-6	0.18041919010465154	-1.3394654643914248		0.4739841253500624	0.474	0.474
OTU55 (Bacteria_unclassified)	<0.0001(<0.0001,<0.0001)	1.49318181818182e-5	3.90294485870038e-6	<0.0001(<0.0001,<0.0001)	1.43181818181818e-6	7.30868039781497e-7	3.249152794815977e-5	-4.155261806953077	***	8.797602319578164e-4	0.0009	***0.0009
OTU1754 (Bacteria_unclassified)	<0.0001(<0.0001,<0.0001)	5.95454545454545e-6	3.09520439021115e-6	<0.0001(<0.0001,<0.0001)	5.90909090909091e-6	1.81998343341901e-6	0.5258198219838397	-0.6343999810109078		0.6567293212329284	0.6567	0.6567
OTU153 (Prevotellaceae_unclassified)	<0.0001(<0.0001,<0.0001)	2.95454545454545e-6	2.49353382491565e-6	<0.0001(<0.0001,<0.0001)	7.375e-6	2.09413474724119e-6	0.08360539208248029	-1.7301392892203817		0.360361188785106	0.3604	0.3604
OTU1664 (Pseudomonadales_unclassified)	<0.0001(<0.0001,<0.0001)	1.75e-6	1.25379972167483e-6	<0.0001(<0.0001,<0.0001)	7.95454545454546e-6	2.0355326525122e-6	0.005911810656072903	-2.752633117361677	**	0.05763354821168291	0.0576	** 0.0576
OTU172 (Candidate_division_TM7_norank)	<0.0001(<0.0001,<0.0001)	9.20454545454545e-6	4.09371967112107e-6	<0.0001(<0.0001,<0.0001)	4.21590909090909e-6	1.36212854202688e-6	0.5886920566399914	-0.5407323801197562		0.716402202564036	0.7164	0.7164
OTU1458 (Neisseria)	<0.0001(<0.0001,<0.0001)	9.04545454545455e-6	4.83238661609947e-6	<0.0001(<0.0001,<0.0001)	4.20454545454545e-6	1.66484951285288e-6	0.9036934858737127	-0.12099690596308353		0.9589132993466071	0.9589	0.9589
OTU1242 (Alloprevotella)	<0.0001(<0.0001,<0.0001)	2.18181818181818e-6	1.69823709341389e-6	<0.0001(<0.0001,<0.0001)	7.625e-6	2.62440282802807e-6	0.11191060028969793	-1.5896638324346142		0.42639355300251996	0.4264	0.4264
OTU1286 (Lineage_I_(Endomicrobia)_norank)	<0.0001(<0.0001,<0.0001)	1.63181818181818e-5	8.84418639017144e-6	<0.0001(<0.0001,<0.0001)	5.56818181818182e-7	5.56818181818182e-7	0.0077777183041124204	-2.6615699302413143	**	0.07203363721654889	0.072	** 0.072
OTU226 (Bacteria_unclassified)	<0.0001(<0.0001,<0.0001)	6.02272727272727e-6	2.66555204258261e-6	<0.0001(<0.0001,<0.0001)	5.57954545454545e-6	2.62078748878386e-6	0.758772778206115	-0.3070927470086966		0.8355753886830755	0.8356	0.8356
OTU1719 (Prevotella)	<0.0001(<0.0001,<0.0001)	9.29545454545455e-6	3.77562835808377e-6	<0.0001(<0.0001,<0.0001)	3.94318181818182e-6	2.31094788656436e-6	0.2450774625711756	-1.162389066155862		0.4739841253500624	0.474	0.474
OTU1101 (Ruminococcus)	<0.0001(<0.0001,<0.0001)	8.79545454545455e-6	4.3224400390984e-6	<0.0001(<0.0001,<0.0001)	3.98863636363636e-6	1.95812312294817e-6	0.19626694208622528	-1.2922605119798187		0.4739841253500624	0.474	0.474
OTU1422 (Solobacterium)	<0.0001(<0.0001,<0.0001)	5.88636363636364e-6	4.25696989838323e-6	<0.0001(<0.0001,<0.0001)	5.32954545454545e-6	1.50987013832838e-6	0.22658723970397884	-1.2091968185355177		0.4739841253500624	0.474	0.474
OTU1699 (Ruminococcaceae_uncultured)	<0.0001(<0.0001,<0.0001)	6.13636363636364e-6	2.94749524744508e-6	<0.0001(<0.0001,<0.0001)	5.05681818181818e-6	1.7452995505188e-6	0.9476154845411496	-0.06570149199571068		0.9938406301285229	0.9938	0.9938
OTU446 (Porphyromonas)	<0.0001(<0.0001,<0.0001)	7.72727272727273e-7	7.72727272727273e-7	<0.0001(<0.0001,<0.0001)	7.67045454545455e-6	3.19853029169387e-6	0.07548540410169201	-1.7775036909437396		0.34461085600628394	0.3446	0.3446
OTU654 (Actinomyces)	<0.0001(<0.0001,<0.0001)	7.13636363636364e-6	3.45747205508938e-6	<0.0001(<0.0001,<0.0001)	4.47727272727273e-6	1.23578408184873e-6	0.7431121931032594	-0.32773479420105717		0.8255511015558823	0.8256	0.8256
OTU1659 (Prevotellaceae_unclassified)	<0.0001(<0.0001,<0.0001)	3.29545454545455e-6	2.70259047788935e-6	<0.0001(<0.0001,<0.0001)	6.38636363636364e-6	1.54092820164277e-6	0.037553775683603914	-2.079692181518311	*	0.21933112893175924	0.2193	* 0.2193
OTU175 (Megasphaera)	<0.0001(<0.0001,<0.0001)	3.88636363636364e-6	2.80444676893681e-6	<0.0001(<0.0001,<0.0001)	6.07954545454545e-6	1.9361018797427e-6	0.10047870267543042	-1.6425372998927676		0.4083959164920341	0.4084	0.4084
OTU752 (Veillonella)	<0.0001(<0.0001,<0.0001)	2.56818181818182e-6	1.49678927949887e-6	<0.0001(<0.0001,<0.0001)	6.72727272727273e-6	1.34381271793343e-6	0.02465846001644084	-2.2467116689378535	*	0.16419004153169578	0.1642	* 0.1642
OTU823 (Prevotellaceae_unclassified)	<0.0001(<0.0001,<0.0001)	4.11363636363636e-6	2.03593922544225e-6	<0.0001(<0.0001,<0.0001)	5.95454545454545e-6	1.85828295503937e-6	0.5543036270103152	-0.5913235892080755		0.6819293939922543	0.6819	0.6819
OTU170 (Olsenella)	<0.0001(<0.0001,<0.0001)	8.25e-6	3.95577093354089e-6	<0.0001(<0.0001,<0.0001)	3.86363636363636e-6	1.19736974651519e-6	0.7432043027423609	-0.32761298498242775		0.8255511015558823	0.8256	0.8256
OTU1327 (Alloprevotella)	<0.0001(<0.0001,<0.0001)	3.77272727272727e-6	2.65887632172941e-6	<0.0001(<0.0001,<0.0001)	6.07954545454545e-6	1.71341605104491e-6	0.14780117575938037	-1.4473419487989003		0.4739841253500624	0.474	0.474
OTU262 (Bacteroidales_unclassified)	<0.0001(<0.0001,<0.0001)	3.75e-6	1.9193916958322e-6	<0.0001(<0.0001,<0.0001)	6.07954545454545e-6	2.23835787456712e-6	0.9267316885371315	-0.09195764853194342		0.9770446173368706	0.977	0.977
OTU1481 (Family_XIII_Incertae_Sedis)	<0.0001(<0.0001,<0.0001)	6.88636363636364e-6	3.71332893011447e-6	<0.0001(<0.0001,<0.0001)	4.45454545454545e-6	1.2877435542743e-6	0.45289618801460246	-0.7505954039191715		0.6223212977770365	0.6223	0.6223
OTU440 (Cardiobacterium)	<0.0001(<0.0001,<0.0001)	1.09772727272727e-5	5.50950443783196e-6	<0.0001(<0.0001,<0.0001)	2.375e-6	9.88348064475124e-7	0.1738260137100482	-1.360012356524436		0.4739841253500624	0.474	0.474
OTU1666 (Acinetobacter)	<0.0001(<0.0001,<0.0001)	1.44090909090909e-5	1.30525980250204e-5	<0.0001(<0.0001,<0.0001)	3.97727272727273e-7	3.97727272727273e-7	0.07376012785824011	-1.7880984363247732		0.34461085600628394	0.3446	0.3446
OTU381 (Prevotella)	<0.0001(<0.0001,<0.0001)	1.88636363636364e-6	1.88636363636364e-6	<0.0001(<0.0001,<0.0001)	6.55681818181818e-6	2.22733903415685e-6	0.043244246433582954	-2.021343235524049	*	0.2381070398141793	0.2381	* 0.2381
OTU1120 (Alloprevotella)	<0.0001(<0.0001,<0.0001)	5.45454545454545e-7	5.45454545454545e-7	<0.0001(<0.0001,<0.0001)	7.21590909090909e-6	3.14697649191368e-6	0.10072507625067127	-1.6413485844442735		0.4083959164920341	0.4084	0.4084
OTU1179 (Megasphaera)	<0.0001(<0.0001,<0.0001)	1e-6	1e-6	<0.0001(<0.0001,<0.0001)	6.98863636363636e-6	2.10738949170401e-6	0.04134871699176587	-2.040016152249444	*	0.23191236921468686	0.2319	* 0.2319
OTU1137 (Bacteria_unclassified)	<0.0001(<0.0001,<0.0001)	8.59090909090909e-6	3.53393667705576e-6	<0.0001(<0.0001,<0.0001)	3.17045454545455e-6	9.25407870045859e-7	0.44685681294175517	-0.7606656228121449		0.616048400131916	0.616	0.616
OTU1208 (Prevotella)	<0.0001(<0.0001,<0.0001)	8.09090909090909e-6	3.89961484814424e-6	<0.0001(<0.0001,<0.0001)	3.38636363636364e-6	1.55274993009098e-6	0.34638529645416877	-0.94162376829031		0.5073575388452788	0.5074	0.5074
OTU1693 (BD1-5_norank)	<0.0001(<0.0001,<0.0001)	8.65909090909091e-6	4.53748111450629e-6	<0.0001(<0.0001,<0.0001)	3.05681818181818e-6	1.16588546257586e-6	0.2957049020538823	-1.0456884392961794		0.4739841253500624	0.474	0.474
OTU1617 (Neisseria)	<0.0001(<0.0001,<0.0001)	6.65909090909091e-6	2.454865984083e-6	<0.0001(<0.0001,<0.0001)	4.04545454545455e-6	1.50538124698515e-6	0.3028354415907731	-1.0303719369211102		0.4739841253500624	0.474	0.474
OTU319 (Comamonadaceae_unclassified)	<0.0001(<0.0001,<0.0001)	2.63636363636364e-6	1.49562113108547e-6	<0.0001(<0.0001,<0.0001)	6.02272727272727e-6	2.26375842645723e-6	0.3315684751643221	-0.9709594431063695		0.48802988276020026	0.488	0.488
OTU361 (Prevotella)	<0.0001(<0.0001,<0.0001)	4.56818181818182e-6	3.5751369712037e-6	<0.0001(<0.0001,<0.0001)	5.05681818181818e-6	2.0122637295542e-6	0.3853858436030648	-0.868015506915285		0.5510742941782543	0.5511	0.5511
OTU1790 (Prevotellaceae_unclassified)	<0.0001(<0.0001,<0.0001)	9.77272727272727e-7	9.77272727272727e-7	<0.0001(<0.0001,<0.0001)	6.79545454545455e-6	2.72499360533934e-6	0.04421922258941642	-2.0120067771613512	*	0.24199974544389713	0.242	* 0.242
OTU442 (Firmicutes_unclassified)	<0.0001(<0.0001,<0.0001)	4.22727272727273e-6	2.12750626643111e-6	<0.0001(<0.0001,<0.0001)	5.15909090909091e-6	1.5276010214656e-6	0.503835442980572	-0.6684671519067649		0.6372706375777385	0.6373	0.6373
OTU1473 (Odoribacter)	<0.0001(<0.0001,<0.0001)	7.86363636363636e-6	3.95222405194287e-6	<0.0001(<0.0001,<0.0001)	3.23863636363636e-6	2.06813122160715e-6	0.07797695407668626	-1.7625468143741314		0.34461085600628394	0.3446	0.3446
OTU1339 (Prevotella)	<0.0001(<0.0001,<0.0001)	2.84090909090909e-6	2.4004367074972e-6	<0.0001(<0.0001,<0.0001)	5.73863636363636e-6	2.68108502411357e-6	0.46254344317786755	-0.7346651605861917		0.6223212977770365	0.6223	0.6223
OTU103 (Candidate_division_TM7_norank)	<0.0001(<0.0001,<0.0001)	1.04090909090909e-5	5.7390688615202e-6	<0.0001(<0.0001,<0.0001)	1.94318181818182e-6	8.19428075288437e-7	0.3187552572847377	-0.9970190623707804		0.4739841253500624	0.474	0.474
OTU1493 (Bacteria_unclassified)	<0.0001(<0.0001,<0.0001)	5.72727272727273e-6	2.94296804712328e-6	<0.0001(<0.0001,<0.0001)	4.25e-6	1.40831331563126e-6	0.5454442327809366	-0.6046008635080298		0.672863582242057	0.6729	0.6729
OTU614 (Bacteria_unclassified)	<0.0001(<0.0001,<0.0001)	0	0	<0.0001(<0.0001,<0.0001)	7.10227272727273e-6	2.55902319873081e-6	0.020918771848633347	-2.3094473183988486	*	0.14781352306788983	0.1478	* 0.1478
OTU1043 (Bacteroides)	<0.0001(<0.0001,<0.0001)	1.81818181818182e-6	1.12358566358656e-6	<0.0001(<0.0001,<0.0001)	6.18181818181818e-6	4.28017426129346e-6	0.6234271822703256	-0.4909989612019822		0.7471197685336483	0.7471	0.7471
OTU186 (Prevotellaceae_unclassified)	<0.0001(<0.0001,<0.0001)	1.27272727272727e-6	1.27272727272727e-6	<0.0001(<0.0001,<0.0001)	6.42045454545455e-6	2.40698009644201e-6	0.10976223858550971	-1.5992627233046768		0.42091375604550013	0.4209	0.4209
OTU636 (Streptococcus)	<0.0001(<0.0001,<0.0001)	1.27045454545455e-5	7.6631362394775e-6	<0.0001(<0.0001,<0.0001)	6.70454545454545e-7	4.71419738924808e-7	0.07417610982575101	-1.785525556217163		0.34461085600628394	0.3446	0.3446
OTU1088 (Alistipes)	<0.0001(<0.0001,<0.0001)	3.63636363636364e-6	3.22354100420707e-6	<0.0001(<0.0001,<0.0001)	5.18181818181818e-6	2.7213188232089e-6	0.7701999934220698	-0.29211330603155905		0.8445544554464226	0.8446	0.8446
OTU1579 (Actinomyces)	<0.0001(<0.0001,<0.0001)	6.25e-6	3.07295455268627e-6	<0.0001(<0.0001,<0.0001)	3.85227272727273e-6	1.8443579256681e-6	0.3700871843904606	-0.8963100661717118		0.5361457974667015	0.5361	0.5361
OTU804 (Bacteroides)	<0.0001(<0.0001,<0.0001)	3.22727272727273e-6	1.83398261061255e-6	<0.0001(<0.0001,<0.0001)	5.30681818181818e-6	1.83547120205693e-6	0.4301524928306282	-0.7889307316479548		0.596205220300932	0.5962	0.5962
OTU884 (Catonella)	<0.0001(<0.0001,<0.0001)	9.54545454545455e-7	9.54545454545454e-7	<0.0001(<0.0001,<0.0001)	6.44318181818182e-6	1.97402529117404e-6	0.022487461578882033	-2.282031821984352	*	0.15453373825383449	0.1545	* 0.1545
OTU1465 (Hydrogenophilus)	<0.0001(<0.0001,<0.0001)	1.16590909090909e-5	3.81495100146398e-6	<0.0001(<0.0001,<0.0001)	1.06818181818182e-6	5.5633415722914e-7	0.0024482435751457016	-3.029665954824989	**	0.029281641700087	0.0293	** 0.0293
OTU1593 (Prevotella)	<0.0001(<0.0001,<0.0001)	2.81818181818182e-6	1.64768808730835e-6	<0.0001(<0.0001,<0.0001)	5.48863636363636e-6	1.76321657348168e-6	0.26030068440850596	-1.125680727014922		0.4739841253500624	0.474	0.474
OTU851 (Haemophilus)	<0.0001(<0.0001,<0.0001)	6.59090909090909e-6	2.74599808405051e-6	<0.0001(<0.0001,<0.0001)	3.55681818181818e-6	1.25256872477255e-6	0.48341602576831033	-0.7008189253024677		0.6223212977770365	0.6223	0.6223
OTU1175 (vadinBB60_norank)	<0.0001(<0.0001,<0.0001)	0	0	<0.0001(<0.0001,<0.0001)	6.79545454545455e-6	3.89273494377061e-6	0.11000625296427247	-1.5981650352688144		0.42091375604550013	0.4209	0.4209
OTU1413 (Neisseriaceae_unclassified)	<0.0001(<0.0001,<0.0001)	5.22727272727273e-6	3.08526876244787e-6	<0.0001(<0.0001,<0.0001)	4.125e-6	1.42174967080593e-6	0.5944564784278861	-0.532389178710633		0.7214975806725552	0.7215	0.7215
OTU1495 (Rhodococcus)	<0.0001(<0.0001,<0.0001)	0	0	<0.0001(<0.0001,<0.0001)	6.71590909090909e-6	3.79310643707189e-6	0.0786155441166052	-1.7587761096820744		0.34461085600628394	0.3446	0.3446
OTU91 (Bacteria_unclassified)	<0.0001(<0.0001,<0.0001)	6.04545454545455e-6	3.4903906966224e-6	<0.0001(<0.0001,<0.0001)	3.67045454545455e-6	1.25025823778811e-6	0.8108328794707644	-0.23935169987442528		0.8789700962330135	0.879	0.879
OTU336 (Prevotella)	<0.0001(<0.0001,<0.0001)	1e-6	1e-6	<0.0001(<0.0001,<0.0001)	6.13636363636364e-6	1.94941125387246e-6	0.05843750164326661	-1.8924015352350685		0.2915417899661312	0.2915	0.2915
OTU193 (Prevotella)	<0.0001(<0.0001,<0.0001)	3.38636363636364e-6	1.94865810311725e-6	<0.0001(<0.0001,<0.0001)	4.88636363636364e-6	1.39967825626129e-6	0.2951695637117039	-1.0468482696705617		0.4739841253500624	0.474	0.474
OTU809 (Firmicutes_unclassified)	<0.0001(<0.0001,<0.0001)	9.15909090909091e-6	4.1859453735086e-6	<0.0001(<0.0001,<0.0001)	1.98863636363636e-6	7.5818320735134e-7	0.12802850672393307	-1.5219224759388208		0.4739841253500624	0.474	0.474
OTU1204 (Veillonella)	<0.0001(<0.0001,<0.0001)	6.25e-6	3.01022306773893e-6	<0.0001(<0.0001,<0.0001)	3.39772727272727e-6	1.22117119347967e-6	0.42934334669276447	-0.7903158257842541		0.5959985273844217	0.596	0.596
OTU1250 (Neisseria)	<0.0001(<0.0001,<0.0001)	3.22727272727273e-6	1.8195158953435e-6	<0.0001(<0.0001,<0.0001)	4.89772727272727e-6	1.6148183780628e-6	0.43014799240648116	-0.7889384312749599		0.596205220300932	0.5962	0.5962
OTU1556 (Prevotella)	<0.0001(<0.0001,<0.0001)	8.47727272727273e-6	4.87198582877842e-6	<0.0001(<0.0001,<0.0001)	2.26136363636364e-6	9.13656735685786e-7	0.5699245327947907	-0.5681626463082017		0.6973466844359025	0.6973	0.6973
OTU1728 (Alloprevotella)	<0.0001(<0.0001,<0.0001)	1.88636363636364e-6	1.50763241754699e-6	<0.0001(<0.0001,<0.0001)	5.51136363636364e-6	1.97826448842158e-6	0.20305324395362664	-1.2729008039351775		0.4739841253500624	0.474	0.474
OTU105 (Lactobacillus)	<0.0001(<0.0001,<0.0001)	5.34090909090909e-6	4.55863179812142e-6	<0.0001(<0.0001,<0.0001)	3.78409090909091e-6	1.82784746325078e-6	0.7988603927543003	-0.2548222456871047		0.8680757336427595	0.8681	0.8681
OTU162 (Desulfomicrobium)	<0.0001(<0.0001,<0.0001)	2.45454545454545e-6	1.42146581338421e-6	<0.0001(<0.0001,<0.0001)	5.15909090909091e-6	2.78673743446358e-6	0.6190350201136945	-0.49721843869577964		0.7428420241364334	0.7428	0.7428
OTU1037 (Alphaproteobacteria_unclassified)	<0.0001(<0.0001,<0.0001)	8.13636363636364e-6	4.88304991134344e-6	<0.0001(<0.0001,<0.0001)	2.29545454545455e-6	1.99909587001741e-6	0.08091502452083177	-1.7454013864145304		0.3521265886376438	0.3521	0.3521
OTU1766 (Bacteria_unclassified)	<0.0001(<0.0001,<0.0001)	6.43181818181818e-6	3.96528243987536e-6	<0.0001(<0.0001,<0.0001)	3.13636363636364e-6	1.03771383567421e-6	0.607930634805123	-0.5130295722120647		0.733905565814206	0.7339	0.7339
OTU1253 (Stomatobaculum)	<0.0001(<0.0001,<0.0001)	7.65909090909091e-6	2.63312433128287e-6	<0.0001(<0.0001,<0.0001)	2.5e-6	1.06146032174031e-6	0.04494861717376794	-2.0051349951744304	*	0.24524834627137432	0.2452	* 0.2452
OTU372 (Bacteria_unclassified)	<0.0001(<0.0001,<0.0001)	6.75e-6	3.44806300374591e-6	<0.0001(<0.0001,<0.0001)	2.92045454545455e-6	1.11630613702718e-6	0.6273246665245754	-0.4854958348602796		0.7477577078515568	0.7478	0.7478
OTU1288 (Fusobacteriales_unclassified)	<0.0001(<0.0001,<0.0001)	6.45454545454546e-6	3.64033873639562e-6	<0.0001(<0.0001,<0.0001)	3.04545454545455e-6	1.37600624251612e-6	0.38643676882131456	-0.8660973673119908		0.5512676180815909	0.5513	0.5513
OTU1346 (Pyramidobacter)	<0.0001(<0.0001,<0.0001)	8.29545454545455e-6	5.29625296814594e-6	<0.0001(<0.0001,<0.0001)	2.09090909090909e-6	8.53971660891716e-7	0.5879203938562159	-0.5418521043168143		0.716402202564036	0.7164	0.7164
OTU870 (Peptostreptococcaceae_Incertae_Sedis)	<0.0001(<0.0001,<0.0001)	5.75e-6	2.13699048425811e-6	<0.0001(<0.0001,<0.0001)	3.36363636363636e-6	1.61264447711093e-6	0.19782556045847605	-1.287771372053142		0.4739841253500624	0.474	0.474
OTU1013 (Lactobacillus)	<0.0001(<0.0001,<0.0001)	9.27272727272727e-6	8.47508246988903e-6	<0.0001(<0.0001,<0.0001)	1.57954545454545e-6	9.29562316377174e-7	0.7426167457369397	-0.3283900757401674		0.8255511015558823	0.8256	0.8256
OTU1586 (Veillonellaceae_unclassified)	<0.0001(<0.0001,<0.0001)	1.38636363636364e-6	1.38636363636364e-6	<0.0001(<0.0001,<0.0001)	5.51136363636364e-6	2.60786099219129e-6	0.20326238992980264	-1.2723117091215905		0.4739841253500624	0.474	0.474
OTU1015 (Lachnospiraceae_Incertae_Sedis)	<0.0001(<0.0001,<0.0001)	4.43181818181818e-6	2.49150729302512e-6	<0.0001(<0.0001,<0.0001)	3.97727272727273e-6	1.34072311552359e-6	0.711145768984103	-0.3703177243340164		0.8164839534553655	0.8165	0.8165
OTU1444 (Streptococcus)	<0.0001(<0.0001,<0.0001)	9.75e-6	3.73078232901215e-6	<0.0001(<0.0001,<0.0001)	1.29545454545455e-6	6.61716027517416e-7	0.02054151718471581	-2.3163069125785807	*	0.14781352306788983	0.1478	* 0.1478
OTU1707 (Veillonellaceae_unclassified)	<0.0001(<0.0001,<0.0001)	6e-6	2.95687824640434e-6	<0.0001(<0.0001,<0.0001)	3.17045454545455e-6	1.10075275740916e-6	0.6339591830404459	-0.4761617000366531		0.7488098656448955	0.7488	0.7488
OTU1770 (Tepidimonas)	<0.0001(<0.0001,<0.0001)	0	0	<0.0001(<0.0001,<0.0001)	6.14772727272727e-6	1.89597134990132e-6	0.0054798576268657055	-2.777382932505124	**	0.055601174847755695	0.0556	** 0.0556
OTU731 (NB1-n_norank)	<0.0001(<0.0001,<0.0001)	1.07727272727273e-5	4.69546851365785e-6	<0.0001(<0.0001,<0.0001)	7.5e-7	5.4697085478795e-7	0.0011494616353155275	-3.25113277303385	**	0.015846776438014066	0.0158	** 0.0158
OTU601 (Bacteria_unclassified)	<0.0001(<0.0001,<0.0001)	2.34090909090909e-6	1.63663889510115e-6	<0.0001(<0.0001,<0.0001)	4.80681818181818e-6	1.52366031006812e-6	0.21894139180907823	-1.2293479091118378		0.4739841253500624	0.474	0.474
OTU558 (Alloprevotella)	<0.0001(<0.0001,<0.0001)	4.65909090909091e-6	3.5370200399519e-6	<0.0001(<0.0001,<0.0001)	3.59090909090909e-6	1.30354355520749e-6	0.39701033452297607	-0.8469727067476414		0.560196975640789	0.5602	0.5602
OTU1784 (Firmicutes_unclassified)	<0.0001(<0.0001,<0.0001)	4.95454545454546e-6	2.54784130023402e-6	<0.0001(<0.0001,<0.0001)	3.38636363636364e-6	1.29689282016127e-6	0.9267309220813208	-0.09195861321204697		0.9770446173368706	0.977	0.977
OTU1722 (Treponema)	<0.0001(<0.0001,<0.0001)	9.40909090909091e-6	3.79346803985006e-6	<0.0001(<0.0001,<0.0001)	1.13636363636364e-6	9.0268116510561e-7	0.003355342969857234	-2.933156884365857	**	0.038844547458731823	0.0388	** 0.0388
OTU250 (Bacteria_unclassified)	<0.0001(<0.0001,<0.0001)	2.81818181818182e-6	2.01429162428026e-6	<0.0001(<0.0001,<0.0001)	4.40909090909091e-6	1.54855549736897e-6	0.2281509954500021	-1.205135504535888		0.4739841253500624	0.474	0.474
OTU1059 (Roseburia)	<0.0001(<0.0001,<0.0001)	4.59090909090909e-6	2.90208756637989e-6	<0.0001(<0.0001,<0.0001)	3.5e-6	1.18429729527453e-6	0.4636142963659249	-0.732908405096338		0.6223212977770365	0.6223	0.6223
OTU1118 (Porphyromonas)	<0.0001(<0.0001,<0.0001)	3.59090909090909e-6	2.78289819988592e-6	<0.0001(<0.0001,<0.0001)	4e-6	1.38434296099154e-6	0.29725769185193196	-1.042332192706386		0.4739841253500624	0.474	0.474
OTU922 (Prevotella)	<0.0001(<0.0001,<0.0001)	0	0	<0.0001(<0.0001,<0.0001)	5.72727272727273e-6	1.9895053333566e-6	0.015010639633819545	-2.43212225820751	*	0.11787064673501645	0.1179	* 0.1179
OTU282 (Bacteria_unclassified)	<0.0001(<0.0001,<0.0001)	6.40909090909091e-6	2.60555557490728e-6	<0.0001(<0.0001,<0.0001)	2.51136363636364e-6	9.42438742425252e-7	0.246975671622046	-1.1577264863636267		0.4739841253500624	0.474	0.474
OTU413 (Bacteria_unclassified)	<0.0001(<0.0001,<0.0001)	7.29545454545455e-6	3.46769743832075e-6	<0.0001(<0.0001,<0.0001)	2.03409090909091e-6	1.11305176795579e-6	0.06037000942104315	-1.8780815533545059		0.29952812366594483	0.2995	0.2995
OTU416 (Solobacterium)	<0.0001(<0.0001,<0.0001)	5.22727272727273e-7	5.22727272727273e-7	<0.0001(<0.0001,<0.0001)	5.42045454545455e-6	1.58491135060157e-6	0.03607909491550111	-2.0960349024256306	*	0.21332834298123013	0.2133	* 0.2133
OTU108 (Fusobacterium)	<0.0001(<0.0001,<0.0001)	3.36363636363636e-6	1.65531079109232e-6	<0.0001(<0.0001,<0.0001)	3.88636363636364e-6	1.9353738253449e-6	0.6471817095397236	-0.45768090364624087		0.7607555761987396	0.7608	0.7608
OTU1370 (Bacteria_unclassified)	<0.0001(<0.0001,<0.0001)	7.29545454545455e-6	4.70858820690149e-6	<0.0001(<0.0001,<0.0001)	1.92045454545455e-6	8.19884410722602e-7	0.9339652669193232	-0.08285697299844261		0.9821074175921651	0.9821	0.9821
OTU1475 (Snodgrassella)	<0.0001(<0.0001,<0.0001)	7.04545454545455e-7	7.04545454545455e-7	<0.0001(<0.0001,<0.0001)	5.21590909090909e-6	3.49048747855375e-6	0.2767470312440329	-1.087655926713252		0.4739841253500624	0.474	0.474
OTU687 (Leptotrichia)	<0.0001(<0.0001,<0.0001)	3.54545454545455e-6	2.01381448488938e-6	<0.0001(<0.0001,<0.0001)	3.77272727272727e-6	1.64627498784777e-6	0.8415536273336024	-0.1999066015926111		0.9062885217438794	0.9063	0.9063
OTU1780 (Alloprevotella)	<0.0001(<0.0001,<0.0001)	3.54545454545455e-6	1.72485086693473e-6	<0.0001(<0.0001,<0.0001)	3.72727272727273e-6	1.46151673202011e-6	0.9768331594035938	-0.029039409747852768		1	1	1
OTU628 (Alloprevotella)	<0.0001(<0.0001,<0.0001)	3.15909090909091e-6	1.7813762827364e-6	<0.0001(<0.0001,<0.0001)	3.88636363636364e-6	1.50707421176789e-6	0.8292283247446287	-0.21569137498737276		0.8940814056649548	0.8941	0.8941
OTU527 (Dialister)	<0.0001(<0.0001,<0.0001)	4.31818181818182e-6	2.28395745510649e-6	<0.0001(<0.0001,<0.0001)	3.28409090909091e-6	1.90507138614827e-6	0.3182801530313875	-0.9979983617813791		0.4739841253500624	0.474	0.474
OTU174 (Prevotellaceae_unclassified)	<0.0001(<0.0001,<0.0001)	0	0	<0.0001(<0.0001,<0.0001)	5.38636363636364e-6	1.74784774489569e-6	0.010752485524512627	-2.5506415348815152	*	0.09271780101259706	0.0927	* 0.0927
OTU494 (Leptotrichia)	<0.0001(<0.0001,<0.0001)	6.31818181818182e-6	2.95755254354965e-6	<0.0001(<0.0001,<0.0001)	2.22727272727273e-6	7.73571976687236e-7	0.48615594019339925	-0.6964358151545335		0.6223212977770365	0.6223	0.6223
OTU660 (Lachnoanaerobaculum)	<0.0001(<0.0001,<0.0001)	4.02272727272727e-6	2.48940431932578e-6	<0.0001(<0.0001,<0.0001)	3.35227272727273e-6	9.93584406065646e-7	0.3883721306404939	-0.8625732727131001		0.553591213841146	0.5536	0.5536
OTU1054 (Actinobacteria_unclassified)	<0.0001(<0.0001,<0.0001)	3.81818181818182e-6	2.85229641677114e-6	<0.0001(<0.0001,<0.0001)	3.43181818181818e-6	1.17741674964171e-6	0.23190903406490757	-1.1954557012866036		0.4739841253500624	0.474	0.474
OTU1439 (Firmicutes_unclassified)	<0.0001(<0.0001,<0.0001)	4.09090909090909e-7	4.09090909090909e-7	<0.0001(<0.0001,<0.0001)	5.125e-6	1.42431971515973e-6	0.025985219999303585	-2.2264325834950704	*	0.16820540257613717	0.1682	* 0.1682
OTU126 (Lachnospiraceae_Incertae_Sedis)	<0.0001(<0.0001,<0.0001)	6.56818181818182e-6	3.06318205111955e-6	<0.0001(<0.0001,<0.0001)	2.02272727272727e-6	8.05379197138015e-7	0.26057071471805265	-1.125043232705071		0.4739841253500624	0.474	0.474
OTU1307 (Alloprevotella)	<0.0001(<0.0001,<0.0001)	4.09090909090909e-7	4.09090909090909e-7	<0.0001(<0.0001,<0.0001)	5.09090909090909e-6	1.39792318376233e-6	0.025092165815475104	-2.2399808547942284	*	0.16419004153169578	0.1642	* 0.1642
OTU50 (Alloprevotella)	<0.0001(<0.0001,<0.0001)	0	0	<0.0001(<0.0001,<0.0001)	5.28409090909091e-6	2.27825053779576e-6	0.04050878539424132	-2.048522953130199	*	0.22862145756874944	0.2286	* 0.2286
OTU58 (Prevotella)	<0.0001(<0.0001,<0.0001)	6.84090909090909e-6	4.96881854141226e-6	<0.0001(<0.0001,<0.0001)	1.85227272727273e-6	8.31796876065427e-7	0.7526421656045608	-0.31515737740464606		0.8308507035952548	0.8309	0.8309
OTU832 (Fusobacteriales_unclassified)	<0.0001(<0.0001,<0.0001)	4.25e-6	3.2670313217821e-6	<0.0001(<0.0001,<0.0001)	3.14772727272727e-6	1.17716648939887e-6	0.5516355894336507	-0.5953110223727255		0.6795729021263118	0.6796	0.6796
OTU1160 (Actinomyces)	<0.0001(<0.0001,<0.0001)	3.38636363636364e-6	1.68007094543738e-6	<0.0001(<0.0001,<0.0001)	3.55681818181818e-6	1.19219618941724e-6	0.6330524360731852	-0.4774349439155481		0.7482282065105841	0.7482	0.7482
OTU1472 (Bacteria_unclassified)	<0.0001(<0.0001,<0.0001)	1.63636363636364e-6	1.63636363636364e-6	<0.0001(<0.0001,<0.0001)	4.40909090909091e-6	1.29842324236377e-6	0.046222772185822554	-1.993353314523123	*	0.24771016785636657	0.2477	* 0.2477
OTU1725 (Alloscardovia)	<0.0001(<0.0001,<0.0001)	3.81818181818182e-6	2.23376755072903e-6	<0.0001(<0.0001,<0.0001)	3.28409090909091e-6	2.10859494436543e-6	0.3920075759652485	-0.8559822891228348		0.5557030472474402	0.5557	0.5557
OTU817 (Prevotella)	<0.0001(<0.0001,<0.0001)	2.09090909090909e-6	1.5740422712524e-6	<0.0001(<0.0001,<0.0001)	4.125e-6	1.55454742143025e-6	0.35724754710641926	-0.9206225073343931		0.5203137661888655	0.5203	0.5203
OTU1363 (Clostridiales_unclassified)	<0.0001(<0.0001,<0.0001)	5.65909090909091e-6	3.13170096467631e-6	<0.0001(<0.0001,<0.0001)	2.31818181818182e-6	9.74404066538355e-7	0.6024973724199217	-0.5208125316025101		0.7283201168610298	0.7283	0.7283
OTU117 (Bacteria_unclassified)	<0.0001(<0.0001,<0.0001)	3.90909090909091e-6	3.01174904789615e-6	<0.0001(<0.0001,<0.0001)	3.18181818181818e-6	1.5919685977867e-6	0.8181201107441733	-0.22996352789679816		0.8836888226496796	0.8837	0.8837
OTU1049 (Firmicutes_unclassified)	<0.0001(<0.0001,<0.0001)	3.04545454545455e-6	1.72347139289561e-6	<0.0001(<0.0001,<0.0001)	3.60227272727273e-6	1.08981939545713e-6	0.3858518238123907	-0.8671646101775785		0.5512440167272088	0.5512	0.5512
OTU1694 (Rothia)	<0.0001(<0.0001,<0.0001)	6.81818181818182e-6	4.63398977490278e-6	<0.0001(<0.0001,<0.0001)	1.71590909090909e-6	6.9966943673363e-7	0.9295735639210438	-0.08838137504680552		0.9794689944232235	0.9795	0.9795
OTU1335 (Prevotella)	<0.0001(<0.0001,<0.0001)	5.54545454545455e-6	2.55436751240493e-6	<0.0001(<0.0001,<0.0001)	2.31818181818182e-6	1.03435569657591e-6	0.3336408427054195	-0.9668063635110599		0.4906235154404886	0.4906	0.4906
OTU1416 (Prevotella)	<0.0001(<0.0001,<0.0001)	2.34090909090909e-6	1.35229160361334e-6	<0.0001(<0.0001,<0.0001)	3.90909090909091e-6	1.45622617108299e-6	0.6467845237106709	-0.45823373780949944		0.7607555761987396	0.7608	0.7608
OTU395 (Firmicutes_unclassified)	<0.0001(<0.0001,<0.0001)	4.59090909090909e-6	2.0383008567117e-6	<0.0001(<0.0001,<0.0001)	2.77272727272727e-6	1.06241076492044e-6	0.5135047895629165	-0.6533901465066497		0.6458145194642251	0.6458	0.6458
OTU1064 (Dorea)	<0.0001(<0.0001,<0.0001)	7e-6	3.04997140665209e-6	<0.0001(<0.0001,<0.0001)	1.53409090909091e-6	6.95174602688178e-7	0.04721228058839236	-1.9843908920120825	*	0.2508051613205624	0.2508	* 0.2508
OTU1303 (Bacteria_unclassified)	<0.0001(<0.0001,<0.0001)	5.45454545454545e-6	3.025343016118e-6	<0.0001(<0.0001,<0.0001)	2.29545454545455e-6	9.55263575222891e-7	0.37548866226639854	-0.8862391665518051		0.5412071221493342	0.5412	0.5412
OTU530 (Bacteria_unclassified)	<0.0001(<0.0001,<0.0001)	1.61363636363636e-6	1.61363636363636e-6	<0.0001(<0.0001,<0.0001)	4.20454545454545e-6	1.33498060706537e-6	0.08596302404505682	-1.717088385194122		0.3652998539107209	0.3653	0.3653
OTU600 (Prevotella)	<0.0001(<0.0001,<0.0001)	1.72727272727273e-6	1.72727272727273e-6	<0.0001(<0.0001,<0.0001)	4.14772727272727e-6	1.29539210009169e-6	0.08596302404505682	-1.717088385194122		0.3652998539107209	0.3653	0.3653
OTU579 (Bacteria_unclassified)	<0.0001(<0.0001,<0.0001)	5e-6	3.05222339504777e-6	<0.0001(<0.0001,<0.0001)	2.46590909090909e-6	1.17898580998029e-6	0.7526421656045608	-0.31515737740464606		0.8308507035952548	0.8309	0.8309
OTU936 (Leptotrichiaceae_unclassified)	<0.0001(<0.0001,<0.0001)	0	0	<0.0001(<0.0001,<0.0001)	4.92045454545455e-6	3.13986159298806e-6	0.22066694730806896	-1.2247565846151585		0.4739841253500624	0.474	0.474
OTU1237 (SM2D12_norank)	<0.0001(<0.0001,<0.0001)	0	0	<0.0001(<0.0001,<0.0001)	4.89772727272727e-6	2.13096784913961e-6	0.04050878539424132	-2.048522953130199	*	0.22862145756874944	0.2286	* 0.2286
OTU475 (Leptotrichia)	<0.0001(<0.0001,<0.0001)	3.36363636363636e-6	1.96778787516861e-6	<0.0001(<0.0001,<0.0001)	3.19318181818182e-6	1.43501316667958e-6	0.8828941063245582	-0.14730142682064482		0.9418232463214129	0.9418	0.9418
OTU1526 (Alloprevotella)	<0.0001(<0.0001,<0.0001)	0	0	<0.0001(<0.0001,<0.0001)	4.85227272727273e-6	1.60626221724064e-6	0.020918771848633347	-2.3094473183988486	*	0.14781352306788983	0.1478	* 0.1478
OTU437 (Family_XIII_Incertae_Sedis)	<0.0001(<0.0001,<0.0001)	0	0	<0.0001(<0.0001,<0.0001)	4.82954545454545e-6	1.45169716470834e-6	0.015011211931923467	-2.4321084496482333	*	0.11787064673501645	0.1179	* 0.1179
OTU263 (Firmicutes_unclassified)	<0.0001(<0.0001,<0.0001)	4.68181818181818e-6	3.63907800384208e-6	<0.0001(<0.0001,<0.0001)	2.46590909090909e-6	1.37800198215021e-6	0.9733259903785239	-0.03343714300403747		1	1	1
OTU454 (Bacteria_unclassified)	<0.0001(<0.0001,<0.0001)	1.68181818181818e-6	1.68181818181818e-6	<0.0001(<0.0001,<0.0001)	3.96590909090909e-6	1.10445200334836e-6	0.03378971682872723	-2.1225721969953453	*	0.20140009436528508	0.2014	* 0.2014
OTU1786 (Veillonella)	<0.0001(<0.0001,<0.0001)	8.86363636363636e-7	8.86363636363636e-7	<0.0001(<0.0001,<0.0001)	4.35227272727273e-6	2.78402480035815e-6	0.3846518880508023	-0.8693570123903793		0.5504606258476616	0.5505	0.5505
OTU1686 (Bacteroidetes_unclassified)	<0.0001(<0.0001,<0.0001)	1.63636363636364e-6	1.63636363636364e-6	<0.0001(<0.0001,<0.0001)	3.96590909090909e-6	1.59802065915095e-6	0.08413377886282741	-1.7271887040511906		0.36177524911015785	0.3618	0.3618
OTU477 (Stomatobaculum)	<0.0001(<0.0001,<0.0001)	4.04545454545455e-6	2.94163711330955e-6	<0.0001(<0.0001,<0.0001)	2.76136363636364e-6	9.62189346273915e-7	0.4028981443064008	-0.836456490149486		0.564057402028961	0.5641	0.5641
OTU595 (Veillonella)	<0.0001(<0.0001,<0.0001)	4.11363636363636e-6	2.48509636046873e-6	<0.0001(<0.0001,<0.0001)	2.72727272727273e-6	1.05290155802434e-6	0.7207048493884172	-0.3575169365066941		0.8196429206520663	0.8196	0.8196
OTU1052 (Candidatus_Saccharimonas)	<0.0001(<0.0001,<0.0001)	1.40909090909091e-6	1.40909090909091e-6	<0.0001(<0.0001,<0.0001)	4.04545454545455e-6	1.87591211467728e-6	0.2767470312440329	-1.087655926713252		0.4739841253500624	0.474	0.474
OTU840 (Candidate_division_SR1_norank)	<0.0001(<0.0001,<0.0001)	0	0	<0.0001(<0.0001,<0.0001)	4.73863636363636e-6	1.71275062754877e-6	0.04050725610462914	-2.0485385775306337	*	0.22862145756874944	0.2286	* 0.2286
OTU66 (Bacteria_unclassified)	<0.0001(<0.0001,<0.0001)	4.77272727272727e-6	4.77272727272727e-6	<0.0001(<0.0001,<0.0001)	2.32954545454545e-6	1.09914966550322e-6	0.39944795829129254	-0.8426075658552906		0.560196975640789	0.5602	0.5602
OTU706 (Stomatobaculum)	<0.0001(<0.0001,<0.0001)	2e-6	1.57006887717379e-6	<0.0001(<0.0001,<0.0001)	3.70454545454545e-6	1.2504084067308e-6	0.20305087440635056	-1.27290748069454		0.4739841253500624	0.474	0.474
OTU1688 (Bacteroides)	<0.0001(<0.0001,<0.0001)	3e-6	2.22588082667187e-6	<0.0001(<0.0001,<0.0001)	3.18181818181818e-6	1.92176837636849e-6	0.7759469852776173	-0.28460473230814504		0.8498242907285488	0.8498	0.8498
OTU679 (Leptotrichia)	<0.0001(<0.0001,<0.0001)	2.81818181818182e-6	1.66999155828047e-6	<0.0001(<0.0001,<0.0001)	3.25e-6	1.50523728675787e-6	1	0		1	1	1
OTU83 (Bacteria_unclassified)	<0.0001(<0.0001,<0.0001)	5.68181818181818e-6	2.77499647206083e-6	<0.0001(<0.0001,<0.0001)	1.76136363636364e-6	8.11682321966256e-7	0.40422507070422176	-0.8340992270042271		0.5654767449200809	0.5655	0.5655
OTU1443 (Aggregatibacter)	<0.0001(<0.0001,<0.0001)	7.11363636363636e-6	5.08232603822992e-6	<0.0001(<0.0001,<0.0001)	1.03409090909091e-6	7.27402311796568e-7	0.45952906397165294	-0.7396225350252471		0.6223212977770365	0.6223	0.6223
OTU1265 (vadinBB60_norank)	<0.0001(<0.0001,<0.0001)	0	0	<0.0001(<0.0001,<0.0001)	4.59090909090909e-6	3.45340065175705e-6	0.321001165777455	-0.9924026110410586		0.4739841253500624	0.474	0.474
OTU1336 (Blautia)	<0.0001(<0.0001,<0.0001)	3.5e-6	1.75584195544925e-6	<0.0001(<0.0001,<0.0001)	2.82954545454545e-6	1.24066225857016e-6	0.7895577823160715	-0.2668849010853519		0.8625722413095394	0.8626	0.8626
OTU1717 (vadinBB60_norank)	<0.0001(<0.0001,<0.0001)	0	0	<0.0001(<0.0001,<0.0001)	4.56818181818182e-6	2.91412243657977e-6	0.15492437196661674	-1.4223510288947063		0.4739841253500624	0.474	0.474
OTU331 (Bacteroides)	<0.0001(<0.0001,<0.0001)	8.13636363636364e-6	3.35569172048463e-6	<0.0001(<0.0001,<0.0001)	5e-7	5e-7	8.606239636143526e-4	-3.3325228711395782	***	0.012636478685264397	0.0126	***0.0126
OTU181 (Streptococcus)	<0.0001(<0.0001,<0.0001)	3.77272727272727e-6	1.94747726346582e-6	<0.0001(<0.0001,<0.0001)	2.67045454545455e-6	9.44062674875606e-7	0.9421259040341186	-0.07259814357785008		0.988657398422788	0.9887	0.9887
OTU1372 (Bacteroidetes_unclassified)	<0.0001(<0.0001,<0.0001)	9.09090909090909e-6	9.09090909090909e-6	<0.0001(<0.0001,<0.0001)	0	0	0.1620701433379609	-1.3981429537097647		0.4739841253500624	0.474	0.474
OTU684 (Bacteria_unclassified)	<0.0001(<0.0001,<0.0001)	4.56818181818182e-6	3.24711576804255e-6	<0.0001(<0.0001,<0.0001)	2.23863636363636e-6	9.19286318264461e-7	0.9867785452271208	-0.01657139459968858		1	1	1
OTU1164 (Bacteria_unclassified)	<0.0001(<0.0001,<0.0001)	5e-6	2.18078287628282e-6	<0.0001(<0.0001,<0.0001)	2.01136363636364e-6	9.95089080171702e-7	0.23035416497723735	-1.1994470424785078		0.4739841253500624	0.474	0.474
OTU415 (Actinomyces)	<0.0001(<0.0001,<0.0001)	4.09090909090909e-6	2.94538341991226e-6	<0.0001(<0.0001,<0.0001)	2.43181818181818e-6	9.2633527202231e-7	0.837440422196814	-0.2051685730555342		0.9023970181906004	0.9024	0.9024
OTU1273 (Prevotella)	<0.0001(<0.0001,<0.0001)	2.77272727272727e-6	1.99042731193714e-6	<0.0001(<0.0001,<0.0001)	3.06818181818182e-6	1.27499005820549e-6	0.4968672339294657	-0.6794271785872297		0.6301560565144769	0.6302	0.6302
OTU1344 (Neisseria)	<0.0001(<0.0001,<0.0001)	3.77272727272727e-6	3.11459492042782e-6	<0.0001(<0.0001,<0.0001)	2.56818181818182e-6	1.10567495173246e-6	0.6322403210904359	-0.4785759639815156		0.7477577078515568	0.7478	0.7478
OTU1358 (Alloprevotella)	<0.0001(<0.0001,<0.0001)	2.75e-6	2.75e-6	<0.0001(<0.0001,<0.0001)	3.05681818181818e-6	9.50493183668882e-7	0.08596124304415638	-1.7170981342602023		0.3652998539107209	0.3653	0.3653
OTU203 (Fusobacterium)	<0.0001(<0.0001,<0.0001)	4.47727272727273e-6	2.2970448513275e-6	<0.0001(<0.0001,<0.0001)	2.17045454545455e-6	1.60143137310539e-6	0.16958016857281483	-1.373554056020735		0.4739841253500624	0.474	0.474
OTU549 (Prevotella)	<0.0001(<0.0001,<0.0001)	3.45454545454545e-6	2.66891402193961e-6	<0.0001(<0.0001,<0.0001)	2.65909090909091e-6	1.10308373250091e-6	0.3970074089131607	-0.8469779554343851		0.560196975640789	0.5602	0.5602
OTU1540 (Candidate_division_TM7_norank)	<0.0001(<0.0001,<0.0001)	4.02272727272727e-6	2.37954830674807e-6	<0.0001(<0.0001,<0.0001)	2.31818181818182e-6	8.55027765799907e-7	0.805110654064324	-0.24673844157991173		0.8743414559471854	0.8743	0.8743
OTU952 (Firmicutes_unclassified)	<0.0001(<0.0001,<0.0001)	3.47727272727273e-6	1.99748484459865e-6	<0.0001(<0.0001,<0.0001)	2.59090909090909e-6	1.21957608258838e-6	0.7928333459855215	-0.26263315096546586		0.8641936899231081	0.8642	0.8642
OTU1241 (Delftia)	<0.0001(<0.0001,<0.0001)	2.88636363636364e-6	2.308000587416e-6	<0.0001(<0.0001,<0.0001)	2.82954545454545e-6	1.18597490098009e-6	0.5038884111079793	-0.6683841487914665		0.6372706375777385	0.6373	0.6373
OTU1569 (Prevotella)	<0.0001(<0.0001,<0.0001)	3.27272727272727e-6	1.99082558447092e-6	<0.0001(<0.0001,<0.0001)	2.56818181818182e-6	1.11144838695344e-6	0.9691562128699236	-0.03866658739927317		1	1	1
OTU707 (Prevotella)	<0.0001(<0.0001,<0.0001)	9.54545454545455e-7	9.54545454545454e-7	<0.0001(<0.0001,<0.0001)	3.72727272727273e-6	1.62904726859744e-6	0.2767470312440329	-1.087655926713252		0.4739841253500624	0.474	0.474
OTU1141 (Neisseria)	<0.0001(<0.0001,<0.0001)	9.77272727272727e-7	9.77272727272727e-7	<0.0001(<0.0001,<0.0001)	3.65909090909091e-6	1.43027483124886e-6	0.19914745107904225	-1.283984293608944		0.4739841253500624	0.474	0.474
OTU975 (Prevotella)	<0.0001(<0.0001,<0.0001)	4.36363636363636e-6	2.19650185779598e-6	<0.0001(<0.0001,<0.0001)	1.95454545454545e-6	9.18563501164253e-7	0.4426012908281979	-0.7678079497855692		0.6106477702335564	0.6106	0.6106
OTU1066 (Fusobacterium)	<0.0001(<0.0001,<0.0001)	5.18181818181818e-6	3.57378769451812e-6	<0.0001(<0.0001,<0.0001)	1.51136363636364e-6	6.84580567456478e-7	0.7437965638330613	-0.3268298728640773		0.8255511015558823	0.8256	0.8256
OTU1518 (Phascolarctobacterium)	<0.0001(<0.0001,<0.0001)	6.81818181818182e-7	6.81818181818182e-7	<0.0001(<0.0001,<0.0001)	3.76136363636364e-6	1.82165901499791e-6	0.20326583646329144	-1.2723020050780158		0.4739841253500624	0.474	0.474
OTU130 (Bacteria_unclassified)	<0.0001(<0.0001,<0.0001)	2.88636363636364e-6	1.80649986558724e-6	<0.0001(<0.0001,<0.0001)	2.625e-6	9.7825261923638211e-07	0.7019400810140799	-0.3827028770280518		0.8095171049242836	0.8095	0.8095
OTU1082 (ASCC02_norank)	<0.0001(<0.0001,<0.0001)	2.88636363636364e-6	1.66204232254004e-6	<0.0001(<0.0001,<0.0001)	2.60227272727273e-6	1.20122061883387e-6	0.9559482685141554	-0.05523873681728083		0.9996775425315133	0.9997	0.9997
OTU297 (Veillonella)	<0.0001(<0.0001,<0.0001)	3.47727272727273e-6	1.98047782806213e-6	<0.0001(<0.0001,<0.0001)	2.30681818181818e-6	1.33166934646475e-6	0.41457661452379063	-0.8158662892985153		0.5790606077571275	0.5791	0.5791
OTU155 (Prevotella)	<0.0001(<0.0001,<0.0001)	3.29545454545455e-6	1.86136289421158e-6	<0.0001(<0.0001,<0.0001)	2.375e-6	8.75671484398882e-7	0.9078622488865556	-0.11573540092203803		0.9622061158973706	0.9622	0.9622
OTU1680 (Brevundimonas)	<0.0001(<0.0001,<0.0001)	0	0	<0.0001(<0.0001,<0.0001)	3.96590909090909e-6	1.21558677941799e-6	0.015008922796342467	-2.432163685296574	*	0.11787064673501645	0.1179	* 0.1179
OTU1296 (Firmicutes_unclassified)	<0.0001(<0.0001,<0.0001)	2.77272727272727e-6	2.77272727272727e-6	<0.0001(<0.0001,<0.0001)	2.57954545454545e-6	1.12939280425284e-6	0.29354621685018195	-1.0503739517448354		0.4739841253500624	0.474	0.474
OTU276 (Prevotellaceae_unclassified)	<0.0001(<0.0001,<0.0001)	7.27272727272727e-7	7.27272727272727e-7	<0.0001(<0.0001,<0.0001)	3.59090909090909e-6	1.34098214561102e-6	0.14324681966775532	-1.4638065229724868		0.4739841253500624	0.474	0.474
OTU889 (Lachnoanaerobaculum)	<0.0001(<0.0001,<0.0001)	4e-6	3.23367586802548e-6	<0.0001(<0.0001,<0.0001)	1.94318181818182e-6	8.01050439303038e-7	0.6531470961942321	-0.44939450276313037		0.7629936095822178	0.763	0.763
OTU699 (Bacilli_unclassified)	<0.0001(<0.0001,<0.0001)	5.40909090909091e-6	2.40623709064233e-6	<0.0001(<0.0001,<0.0001)	1.21590909090909e-6	6.15976949918433e-7	0.11799735631406189	-1.563234890570618		0.44582264749622547	0.4458	0.4458
OTU924 (Actinomyces)	<0.0001(<0.0001,<0.0001)	3.15909090909091e-6	2.01079096851132e-6	<0.0001(<0.0001,<0.0001)	2.34090909090909e-6	1.25715157580321e-6	0.5887003325575275	-0.540720374994588		0.716402202564036	0.7164	0.7164
OTU754 (Bacteroidales_unclassified)	<0.0001(<0.0001,<0.0001)	5e-6	2.42933969051755e-6	<0.0001(<0.0001,<0.0001)	1.38636363636364e-6	8.91506394571934e-7	0.07132317295444036	-1.8034143032961985		0.33985145745363904	0.3399	0.3399
OTU1294 (Bacteria_unclassified)	<0.0001(<0.0001,<0.0001)	0	0	<0.0001(<0.0001,<0.0001)	3.875e-6	1.34450121465042e-6	0.029114691649033644	-2.181930104282595	*	0.18258027949528227	0.1826	* 0.1826
OTU965 (Actinomyces)	<0.0001(<0.0001,<0.0001)	2.04545454545455e-6	1.43091602169974e-6	<0.0001(<0.0001,<0.0001)	2.85227272727273e-6	1.22234718758745e-6	0.6280959435134139	-0.4844085615664005		0.7477577078515568	0.7478	0.7478
OTU1720 (Family_XIII_Incertae_Sedis)	<0.0001(<0.0001,<0.0001)	4.31818181818182e-7	4.31818181818182e-7	<0.0001(<0.0001,<0.0001)	3.64772727272727e-6	1.69338868807011e-6	0.260611499352296	-1.1249469870577062		0.4739841253500624	0.474	0.474
OTU52 (Selenomonas)	<0.0001(<0.0001,<0.0001)	4.04545454545455e-6	2.19333859488507e-6	<0.0001(<0.0001,<0.0001)	1.84090909090909e-6	9.40342536863227e-7	0.29615229827969547	-1.0447202167093936		0.4739841253500624	0.474	0.474
OTU584 (Atopobium)	<0.0001(<0.0001,<0.0001)	2.15909090909091e-6	1.67683608679091e-6	<0.0001(<0.0001,<0.0001)	2.77272727272727e-6	1.13158871413329e-6	0.48297408820598114	-0.701527164434019		0.6223212977770365	0.6223	0.6223
OTU1257 (Family_XIII_Incertae_Sedis)	<0.0001(<0.0001,<0.0001)	1.06818181818182e-6	1.06818181818182e-6	<0.0001(<0.0001,<0.0001)	3.29545454545455e-6	1.39591498841707e-6	0.2767470312440329	-1.087655926713252		0.4739841253500624	0.474	0.474
OTU195 (Leptotrichia)	<0.0001(<0.0001,<0.0001)	2.04545454545455e-6	1.19501897224784e-6	<0.0001(<0.0001,<0.0001)	2.76136363636364e-6	1.1574115264379e-6	0.9779660348154248	-0.027618990999480834		1	1	1
OTU1355 (Prevotella)	<0.0001(<0.0001,<0.0001)	2.75e-6	1.6527653167915301e-06	<0.0001(<0.0001,<0.0001)	2.39772727272727e-6	1.1095363878712e-6	0.9867785452271208	-0.01657139459968858		1	1	1
OTU1001 (Granulicatella)	<0.0001(<0.0001,<0.0001)	4.77272727272727e-7	4.77272727272727e-7	<0.0001(<0.0001,<0.0001)	3.47727272727273e-6	1.26956756235472e-6	0.13730511971671575	-1.485901715772072		0.4739841253500624	0.474	0.474
OTU1541 (Megasphaera)	<0.0001(<0.0001,<0.0001)	5.31818181818182e-6	3.25205622500029e-6	<0.0001(<0.0001,<0.0001)	1.05681818181818e-6	5.22822386966989e-7	0.5383549697187087	-0.6153024956834967		0.6687913607561886	0.6688	0.6688
OTU1662 (Megasphaera)	<0.0001(<0.0001,<0.0001)	3.34090909090909e-6	1.95724468222755e-6	<0.0001(<0.0001,<0.0001)	2.04545454545455e-6	9.30852393453658e-7	0.7526403406085009	-0.3151597811585589		0.8308507035952548	0.8309	0.8309
OTU1069 (Family_XIII_Incertae_Sedis)	<0.0001(<0.0001,<0.0001)	1.52272727272727e-6	1.07905713891919e-6	<0.0001(<0.0001,<0.0001)	2.94318181818182e-6	1.07919892144809e-6	0.371148268770381	-0.8943245492164315		0.5367744066475763	0.5368	0.5368
OTU716 (Blautia)	<0.0001(<0.0001,<0.0001)	4.02272727272727e-6	1.801599194574e-6	<0.0001(<0.0001,<0.0001)	1.69318181818182e-6	9.10630064605026e-7	0.14324408626936336	-1.463816524212716		0.4739841253500624	0.474	0.474
OTU455 (Alloprevotella)	<0.0001(<0.0001,<0.0001)	1.02272727272727e-6	1.02272727272727e-6	<0.0001(<0.0001,<0.0001)	3.17045454545455e-6	9.79041284474569e-7	0.08596480504543544	-1.7170786362940944		0.3652998539107209	0.3653	0.3653
OTU619 (Roseburia)	<0.0001(<0.0001,<0.0001)	5.93181818181818e-6	3.88203398650518e-6	<0.0001(<0.0001,<0.0001)	7.04545454545455e-7	4.99518862265386e-7	0.07636952269687869	-1.7721508329496187		0.34461085600628394	0.3446	0.3446
OTU849 (Proteobacteria_unclassified)	<0.0001(<0.0001,<0.0001)	0	0	<0.0001(<0.0001,<0.0001)	3.67045454545455e-6	1.39099972983781e-6	0.04050725610462914	-2.0485385775306337	*	0.22862145756874944	0.2286	* 0.2286
OTU1806 (Prevotella)	<0.0001(<0.0001,<0.0001)	2.02272727272727e-6	1.57695100020388e-6	<0.0001(<0.0001,<0.0001)	2.63636363636364e-6	1.17156552664548e-6	0.6280959435134139	-0.4844085615664005		0.7477577078515568	0.7478	0.7478
OTU776 (Megasphaera)	<0.0001(<0.0001,<0.0001)	3.79545454545455e-6	1.96442449045633e-6	<0.0001(<0.0001,<0.0001)	1.75e-6	8.0752890091304e-7	0.43606481281094134	-0.7788555461853612		0.603011525219418	0.603	0.603
OTU478 (Prevotella)	<0.0001(<0.0001,<0.0001)	0	0	<0.0001(<0.0001,<0.0001)	3.625e-6	1.3730988091186e-6	0.0405057268289732	-2.0485542022885825	*	0.22862145756874944	0.2286	* 0.2286
OTU1351 (Solobacterium)	<0.0001(<0.0001,<0.0001)	2.59090909090909e-6	1.53717781196601e-6	<0.0001(<0.0001,<0.0001)	2.30681818181818e-6	1.33822489165463e-6	0.5972948851771953	-0.528294591114266		0.7230028751006605	0.723	0.723
OTU135 (Prevotella)	<0.0001(<0.0001,<0.0001)	1.61363636363636e-6	1.14175781037797e-6	<0.0001(<0.0001,<0.0001)	2.76136363636364e-6	1.44906505351057e-6	0.9839938459190832	-0.020062084901316463		1	1	1
OTU711 (ASCC02_norank)	<0.0001(<0.0001,<0.0001)	2.11363636363636e-6	1.1915913592027e-6	<0.0001(<0.0001,<0.0001)	2.47727272727273e-6	1.28378860609641e-6	0.6146502216397718	-0.5034467334455179		0.739053462237968	0.7391	0.7391
OTU95 (Porphyromonas)	<0.0001(<0.0001,<0.0001)	3.02272727272727e-6	2.34757052150727e-6	<0.0001(<0.0001,<0.0001)	2.01136363636364e-6	9.12082818304136e-7	0.808476516150031	-0.2423918922389533		0.8769420949951688	0.8769	0.8769
OTU224 (Moraxella)	<0.0001(<0.0001,<0.0001)	0	0	<0.0001(<0.0001,<0.0001)	3.5e-6	1.93129103386084e-6	0.15492437196661674	-1.4223510288947063		0.4739841253500624	0.474	0.474
OTU825 (Candidate_division_TM7_norank)	<0.0001(<0.0001,<0.0001)	2.61363636363636e-6	1.88636363636364e-6	<0.0001(<0.0001,<0.0001)	2.19318181818182e-6	1.54950171942867e-6	0.4999294413021571	-0.6746007737043462		0.633150470541161	0.6332	0.6332
OTU1745 (Alloprevotella)	<0.0001(<0.0001,<0.0001)	2.43181818181818e-6	1.76362042559438e-6	<0.0001(<0.0001,<0.0001)	2.25e-6	9.38028847702594e-7	0.6531495683356084	-0.44939107518810634		0.7629936095822178	0.763	0.763
OTU1447 (Prevotellaceae_unclassified)	<0.0001(<0.0001,<0.0001)	0	0	<0.0001(<0.0001,<0.0001)	3.45454545454545e-6	1.3725847116767e-6	0.04050878539424132	-2.048522953130199	*	0.22862145756874944	0.2286	* 0.2286
OTU1229 (Neisseria)	<0.0001(<0.0001,<0.0001)	1.29545454545455e-6	9.56550546852309e-7	<0.0001(<0.0001,<0.0001)	2.79545454545455e-6	1.17845504510818e-6	0.46254038546023823	-0.7346701800765709		0.6223212977770365	0.6223	0.6223
OTU717 (Desulfovibrio)	<0.0001(<0.0001,<0.0001)	4.45454545454545e-6	3.00606408704247e-6	<0.0001(<0.0001,<0.0001)	1.20454545454545e-6	6.88227451351215e-7	0.3666305324010781	-0.9028028611090128		0.5326908620405045	0.5327	0.5327
OTU1326 (Bacteria_unclassified)	<0.0001(<0.0001,<0.0001)	0	0	<0.0001(<0.0001,<0.0001)	3.39772727272727e-6	2.58403889171978e-6	0.15492437196661674	-1.4223510288947063		0.4739841253500624	0.474	0.474
OTU333 (Leptotrichia)	<0.0001(<0.0001,<0.0001)	2.11363636363636e-6	1.79740707919529e-6	<0.0001(<0.0001,<0.0001)	2.32954545454545e-6	1.20655662527589e-6	1	0		1	1	1
OTU940 (Prevotella)	<0.0001(<0.0001,<0.0001)	2.04545454545455e-6	1.61322315526509e-6	<0.0001(<0.0001,<0.0001)	2.36363636363636e-6	9.77567329413974e-7	0.6157229991643918	-0.5019211329562234		0.7393726902910194	0.7394	0.7394
OTU1438 (Peptostreptococcus)	<0.0001(<0.0001,<0.0001)	4.02272727272727e-6	3.28885758010325e-6	<0.0001(<0.0001,<0.0001)	1.35227272727273e-6	6.74013806590973e-7	0.8277944064144314	-0.21753118534265029		0.8930685173144941	0.8931	0.8931
OTU1008 (Bacteria_unclassified)	<0.0001(<0.0001,<0.0001)	0	0	<0.0001(<0.0001,<0.0001)	3.35227272727273e-6	1.01452870248863e-6	0.020917978512592052	-2.309461630035372	*	0.14781352306788983	0.1478	* 0.1478
OTU177 (Alloprevotella)	<0.0001(<0.0001,<0.0001)	1.52272727272727e-6	1.52272727272727e-6	<0.0001(<0.0001,<0.0001)	2.57954545454545e-6	1.09259423899446e-6	0.2935503923613724	-1.0503648663687977		0.4739841253500624	0.474	0.474
OTU1 (Prevotellaceae_unclassified)	<0.0001(<0.0001,<0.0001)	1.02272727272727e-6	1.02272727272727e-6	<0.0001(<0.0001,<0.0001)	2.80681818181818e-6	1.14217362698776e-6	0.2116773122108908	-1.2489665401468821		0.4739841253500624	0.474	0.474
OTU1228 (Ruminococcaceae_uncultured)	<0.0001(<0.0001,<0.0001)	4.54545454545455e-6	3.22736950097588e-6	<0.0001(<0.0001,<0.0001)	1.04545454545455e-6	6.47095651638261e-7	0.37019590777462724	-0.8961064589254674		0.5361457974667015	0.5361	0.5361
OTU821 (Veillonella)	<0.0001(<0.0001,<0.0001)	0	0	<0.0001(<0.0001,<0.0001)	3.30681818181818e-6	1.40637431107771e-6	0.05638142536151651	-1.9080757584950547		0.2836454210162796	0.2836	0.2836
OTU657 (Firmicutes_unclassified)	<0.0001(<0.0001,<0.0001)	2.22727272727273e-6	1.58376529574691e-6	<0.0001(<0.0001,<0.0001)	2.17045454545455e-6	9.71003530124578e-7	0.818118565042375	-0.22996551705441115		0.8836888226496796	0.8837	0.8837
OTU1409 (Prevotella)	<0.0001(<0.0001,<0.0001)	3.27272727272727e-6	1.88920479382917e-6	<0.0001(<0.0001,<0.0001)	1.63636363636364e-6	8.96291823550152e-7	0.5632563987889541	-0.5780114353390425		0.6915302897436105	0.6915	0.6915
OTU1454 (Capnocytophaga)	<0.0001(<0.0001,<0.0001)	3.36363636363636e-6	1.63894557872819e-6	<0.0001(<0.0001,<0.0001)	1.57954545454545e-6	1.1112046414594e-6	0.08814273469733594	-1.7052772166118968		0.3736755372380017	0.3737	0.3737
OTU1080 (Bacteria_unclassified)	<0.0001(<0.0001,<0.0001)	2.79545454545455e-6	2.79545454545455e-6	<0.0001(<0.0001,<0.0001)	1.84090909090909e-6	9.11995750891293e-7	0.5447158099382925	-0.6056972508096419		0.6724243012635381	0.6724	0.6724
OTU366 (Prevotellaceae_unclassified)	<0.0001(<0.0001,<0.0001)	0	0	<0.0001(<0.0001,<0.0001)	3.23863636363636e-6	2.163207248592e-6	0.22066694730806896	-1.2247565846151585		0.4739841253500624	0.474	0.474
OTU599 (Alloprevotella)	<0.0001(<0.0001,<0.0001)	9.31818181818182e-7	9.31818181818182e-7	<0.0001(<0.0001,<0.0001)	2.76136363636364e-6	1.46805004325962e-6	0.5255018033294954	-0.6348874797643235		0.6567293212329284	0.6567	0.6567
OTU1279 (Prevotella)	<0.0001(<0.0001,<0.0001)	0	0	<0.0001(<0.0001,<0.0001)	3.21590909090909e-6	1.73193383013426e-6	0.11000625296427247	-1.5981650352688144		0.42091375604550013	0.4209	0.4209
OTU1073 (Prevotellaceae_unclassified)	<0.0001(<0.0001,<0.0001)	0	0	<0.0001(<0.0001,<0.0001)	3.20454545454545e-6	1.88779829871809e-6	0.15492437196661674	-1.4223510288947063		0.4739841253500624	0.474	0.474
OTU385 (Bacteroidetes_unclassified)	<0.0001(<0.0001,<0.0001)	1.18181818181818e-6	1.18181818181818e-6	<0.0001(<0.0001,<0.0001)	2.61363636363636e-6	1.36068777347006e-6	0.38464712783161087	-0.8693657181049753		0.5504606258476616	0.5505	0.5505
OTU212 (Prevotella)	<0.0001(<0.0001,<0.0001)	4.29545454545455e-6	2.22102664332844e-6	<0.0001(<0.0001,<0.0001)	1.04545454545455e-6	5.15159198418332e-7	0.27764498669851206	-1.0856248822214438		0.4739841253500624	0.474	0.474
OTU34 (Ruminococcus)	<0.0001(<0.0001,<0.0001)	1.27272727272727e-6	9.99134740019685e-7	<0.0001(<0.0001,<0.0001)	2.55681818181818e-6	1.49475379639783e-6	0.9839938459190832	-0.020062084901316463		1	1	1
OTU635 (Prevotella)	<0.0001(<0.0001,<0.0001)	0	0	<0.0001(<0.0001,<0.0001)	3.17045454545455e-6	1.40385176875578e-6	0.0786155441166052	-1.7587761096820744		0.34461085600628394	0.3446	0.3446
OTU808 (Selenomonas)	<0.0001(<0.0001,<0.0001)	3.38636363636364e-6	2.0481043442556e-6	<0.0001(<0.0001,<0.0001)	1.46590909090909e-6	8.47879656632185e-7	0.37738123116080236	-0.8827317356579234		0.5430681302600869	0.5431	0.5431
OTU838 (Fusobacteriales_unclassified)	<0.0001(<0.0001,<0.0001)	1.81818181818182e-6	1.31154925386735e-6	<0.0001(<0.0001,<0.0001)	2.22727272727273e-6	8.32611067259314e-7	0.5109645868719148	-0.6573364769106159		0.6430676264046538	0.6431	0.6431
OTU522 (Bacteria_unclassified)	<0.0001(<0.0001,<0.0001)	2.47727272727273e-6	1.78598272329573e-6	<0.0001(<0.0001,<0.0001)	1.88636363636364e-6	7.8175241515808e-7	0.6615878788004816	-0.4377219182757763		0.7703595803440811	0.7704	0.7704
OTU1517 (Dialister)	<0.0001(<0.0001,<0.0001)	2e-6	1.55552619187696e-6	<0.0001(<0.0001,<0.0001)	2.11363636363636e-6	9.5406951860857e-7	0.623958030500293	-0.4902485484688695		0.7472600816203775	0.7473	0.7473
OTU231 (Candidate_division_TM7_norank)	<0.0001(<0.0001,<0.0001)	0	0	<0.0001(<0.0001,<0.0001)	3.11363636363636e-6	1.11995202284978e-6	0.029115792078981892	-2.1819151964680104	*	0.18258027949528227	0.1826	* 0.1826
OTU857 (Ruminococcaceae_uncultured)	<0.0001(<0.0001,<0.0001)	1.77272727272727e-6	1.3198210992402e-6	<0.0001(<0.0001,<0.0001)	2.18181818181818e-6	1.06545763031782e-6	0.7988603927543003	-0.2548222456871047		0.8680757336427595	0.8681	0.8681
OTU1299 (Bacteroidetes_unclassified)	<0.0001(<0.0001,<0.0001)	2.20454545454545e-6	1.59331967778532e-6	<0.0001(<0.0001,<0.0001)	1.95454545454545e-6	9.99988125701325e-7	0.9946642971694256	-0.006687361633772143		1	1	1
OTU1057 (Methylobacterium)	<0.0001(<0.0001,<0.0001)	1.56818181818182e-6	1.10179448442619e-6	<0.0001(<0.0001,<0.0001)	2.25e-6	9.92822991354959e-7	0.48297408820598114	-0.701527164434019		0.6223212977770365	0.6223	0.6223
OTU285 (Anaerostipes)	<0.0001(<0.0001,<0.0001)	3.90909090909091e-6	2.0025929760475e-6	<0.0001(<0.0001,<0.0001)	1.07954545454545e-6	6.64682573440117e-7	0.2802695286586108	-1.0797140650802488		0.4739841253500624	0.474	0.474
OTU1107 (Fusobacterium)	<0.0001(<0.0001,<0.0001)	0	0	<0.0001(<0.0001,<0.0001)	3.01136363636364e-6	1.41518248379138e-6	0.0786155441166052	-1.7587761096820744		0.34461085600628394	0.3446	0.3446
OTU1669 (Campylobacter)	<0.0001(<0.0001,<0.0001)	0	0	<0.0001(<0.0001,<0.0001)	3.01136363636364e-6	1.26920917608146e-6	0.0786155441166052	-1.7587761096820744		0.34461085600628394	0.3446	0.3446
OTU1075 (Prevotella)	<0.0001(<0.0001,<0.0001)	1.18181818181818e-6	1.18181818181818e-6	<0.0001(<0.0001,<0.0001)	2.40909090909091e-6	1.29297963372914e-6	0.5255018033294954	-0.6348874797643235		0.6567293212329284	0.6567	0.6567
OTU1167 (Johnsonella)	<0.0001(<0.0001,<0.0001)	2.68181818181818e-6	1.55340882992492e-6	<0.0001(<0.0001,<0.0001)	1.65909090909091e-6	6.77270623379367e-7	0.9515485984076539	-0.060762195344678804		0.9971598313790903	0.9972	0.9972
OTU123 (Porphyromonadaceae_unclassified)	<0.0001(<0.0001,<0.0001)	2.02272727272727e-6	1.42926548514364e-6	<0.0001(<0.0001,<0.0001)	1.98863636363636e-6	1.22244918331791e-6	0.7647875661903635	-0.2991998467854858		0.8405960733247443	0.8406	0.8406
OTU1246 (Prevotella)	<0.0001(<0.0001,<0.0001)	2.13636363636364e-6	1.53520729092208e-6	<0.0001(<0.0001,<0.0001)	1.92045454545455e-6	9.4330141125946e-7	0.808476516150031	-0.2423918922389533		0.8769420949951688	0.8769	0.8769
OTU740 (Porphyromonas)	<0.0001(<0.0001,<0.0001)	4.22727272727273e-6	2.21847509585141e-6	<0.0001(<0.0001,<0.0001)	8.75e-7	6.17747894221459e-7	0.07748293541518375	-1.7654811506131802		0.34461085600628394	0.3446	0.3446
OTU768 (Stomatobaculum)	<0.0001(<0.0001,<0.0001)	2.70454545454545e-6	1.8917813639029e-6	<0.0001(<0.0001,<0.0001)	1.625e-6	8.32702870182666e-7	0.9626634383528649	-0.0468115314364051		1	1	1
OTU1345 (Bacteria_unclassified)	<0.0001(<0.0001,<0.0001)	2.5e-6	1.41327891580853e-6	<0.0001(<0.0001,<0.0001)	1.70454545454545e-6	7.63276617008791e-7	0.7615186032474391	-0.30348719667120494		0.8380881154569623	0.8381	0.8381
OTU1605 (Neisseria)	<0.0001(<0.0001,<0.0001)	2.15909090909091e-6	1.22601434977504e-6	<0.0001(<0.0001,<0.0001)	1.85227272727273e-6	7.74215444178163e-7	0.9559485691871116	-0.055238359404253486		0.9996775425315133	0.9997	0.9997
OTU76 (Brucellaceae_unclassified)	<0.0001(<0.0001,<0.0001)	4.59090909090909e-6	2.12239597488932e-6	<0.0001(<0.0001,<0.0001)	6.36363636363636e-7	4.4854979901908e-7	0.026499102764207947	-2.2188180904950343	*	0.17031095940270305	0.1703	* 0.1703
OTU1401 (Porphyromonadaceae_unclassified)	<0.0001(<0.0001,<0.0001)	1.29545454545455e-6	1.29545454545455e-6	<0.0001(<0.0001,<0.0001)	2.26136363636364e-6	1.35578931251213e-6	0.7206279431243001	-0.35761968726495463		0.8196429206520663	0.8196	0.8196
OTU710 (Alloprevotella)	<0.0001(<0.0001,<0.0001)	0	0	<0.0001(<0.0001,<0.0001)	2.90909090909091e-6	1.32934058295267e-6	0.11000625296427247	-1.5981650352688144		0.42091375604550013	0.4209	0.4209
OTU656 (Lachnoanaerobaculum)	<0.0001(<0.0001,<0.0001)	2.54545454545455e-6	1.90538752847626e-6	<0.0001(<0.0001,<0.0001)	1.59090909090909e-6	6.39119276212039e-7	0.6615806172019972	-0.4377319343754443		0.7703595803440811	0.7704	0.7704
OTU35 (Porphyromonas)	<0.0001(<0.0001,<0.0001)	0	0	<0.0001(<0.0001,<0.0001)	2.85227272727273e-6	1.16646584770309e-6	0.05638355821973663	-1.9080592542912471		0.2836454210162796	0.2836	0.2836
OTU401 (Streptococcus)	<0.0001(<0.0001,<0.0001)	1.04545454545455e-6	1.04545454545455e-6	<0.0001(<0.0001,<0.0001)	2.31818181818182e-6	8.857907480657e-7	0.2116773122108908	-1.2489665401468821		0.4739841253500624	0.474	0.474
OTU1582 (Bacteria_unclassified)	<0.0001(<0.0001,<0.0001)	4.31818181818182e-7	4.31818181818182e-7	<0.0001(<0.0001,<0.0001)	2.60227272727273e-6	1.29387874149093e-6	0.5066405764142365	-0.6640777087190051		0.6389615090810833	0.639	0.639
OTU1202 (Candidate_division_TM7_norank)	<0.0001(<0.0001,<0.0001)	2.97727272727273e-6	1.72271500048622e-6	<0.0001(<0.0001,<0.0001)	1.31818181818182e-6	5.90667903514999e-7	0.7349826973769675	-0.33850495013326704		0.8255511015558823	0.8256	0.8256
OTU712 (Bacteroides)	<0.0001(<0.0001,<0.0001)	2.86363636363636e-6	1.46437285319062e-6	<0.0001(<0.0001,<0.0001)	1.375e-6	6.85403972132985e-7	0.2961633500699211	-1.0446963116181867		0.4739841253500624	0.474	0.474
OTU1074 (Firmicutes_unclassified)	<0.0001(<0.0001,<0.0001)	2.43181818181818e-6	2.43181818181818e-6	<0.0001(<0.0001,<0.0001)	1.55681818181818e-6	6.84936052996347e-7	0.39944323767928364	-0.8426160037017454		0.560196975640789	0.5602	0.5602
OTU206 (Prevotella)	<0.0001(<0.0001,<0.0001)	3.43181818181818e-6	2.66156531842879e-6	<0.0001(<0.0001,<0.0001)	1.04545454545455e-6	6.39379329987062e-7	0.7316096016302187	-0.34298519021750834		0.8255511015558823	0.8256	0.8256
OTU1544 (Olsenella)	<0.0001(<0.0001,<0.0001)	1.68181818181818e-6	1.18248883231711e-6	<0.0001(<0.0001,<0.0001)	1.90909090909091e-6	9.96288352646308e-7	0.9946642971694256	-0.006687361633772143		1	1	1
OTU734 (Lachnospira)	<0.0001(<0.0001,<0.0001)	1.63636363636364e-6	1.15092154871702e-6	<0.0001(<0.0001,<0.0001)	1.93181818181818e-6	7.74089861396996e-7	0.6489407103010871	-0.4552342671752405		0.7612555630197223	0.7613	0.7613
OTU389 (Lachnospiraceae_Incertae_Sedis)	<0.0001(<0.0001,<0.0001)	3.47727272727273e-6	1.79778129537719e-6	<0.0001(<0.0001,<0.0001)	1e-6	6.23260379394091e-7	0.16765403281782518	-1.3797811673807892		0.4739841253500624	0.474	0.474
OTU1380 (Porphyromonas)	<0.0001(<0.0001,<0.0001)	0	0	<0.0001(<0.0001,<0.0001)	2.72727272727273e-6	1.31849706171739e-6	0.0786155441166052	-1.7587761096820744		0.34461085600628394	0.3446	0.3446
OTU506 (Streptococcus)	<0.0001(<0.0001,<0.0001)	2.95454545454545e-6	2.06499941014651e-6	<0.0001(<0.0001,<0.0001)	1.25e-6	6.2977538249196e-7	0.9626634383528649	-0.0468115314364051		1	1	1
OTU1342 (Rothia)	<0.0001(<0.0001,<0.0001)	2.06818181818182e-6	1.45270678582215e-6	<0.0001(<0.0001,<0.0001)	1.65909090909091e-6	8.35767557110457e-7	0.973326257389037	-0.03343680816886074		1	1	1
OTU13 (Prevotella)	<0.0001(<0.0001,<0.0001)	4.27272727272727e-6	3.38435706829408e-6	<0.0001(<0.0001,<0.0001)	5.45454545454545e-7	3.8381203047995e-7	0.45952906397165294	-0.7396225350252471		0.6223212977770365	0.6223	0.6223
OTU1308 (Prevotella)	<0.0001(<0.0001,<0.0001)	0	0	<0.0001(<0.0001,<0.0001)	2.68181818181818e-6	8.71669726715738e-7	0.029115792078981892	-2.1819151964680104	*	0.18258027949528227	0.1826	* 0.1826
OTU1492 (Prevotella)	<0.0001(<0.0001,<0.0001)	8.63636363636364e-7	8.63636363636364e-7	<0.0001(<0.0001,<0.0001)	2.25e-6	1.14153213326882e-6	0.5160264933211012	-0.6494825942416644		0.6471832270402144	0.6472	0.6472
OTU1630 (Atopobium)	<0.0001(<0.0001,<0.0001)	5.22727272727273e-7	5.22727272727273e-7	<0.0001(<0.0001,<0.0001)	2.42045454545455e-6	9.05792573226856e-7	0.1891271006555822	-1.3131657548273294		0.4739841253500624	0.474	0.474
OTU1528 (Haemophilus)	<0.0001(<0.0001,<0.0001)	2.25e-6	1.5825171294859e-6	<0.0001(<0.0001,<0.0001)	1.54545454545455e-6	8.01629266172197e-7	0.9679938122650201	-0.04012457160484497		1	1	1
OTU1319 (Alloprevotella)	<0.0001(<0.0001,<0.0001)	6.13636363636364e-7	6.13636363636364e-7	<0.0001(<0.0001,<0.0001)	2.31818181818182e-6	1.19106582040782e-6	0.5160264933211012	-0.6494825942416644		0.6471832270402144	0.6472	0.6472
OTU1063 (Curvibacter)	<0.0001(<0.0001,<0.0001)	5.22727272727273e-6	2.07340545635216e-6	<0.0001(<0.0001,<0.0001)	0	0	4.2464348961967997e-4	-3.5242748726255537	***	0.007234963606161717	0.0072	***0.0072
OTU1590 (Bacteria_unclassified)	<0.0001(<0.0001,<0.0001)	3.09090909090909e-6	1.79552479323063e-6	<0.0001(<0.0001,<0.0001)	1.06818181818182e-6	6.2195873526831e-7	0.3560823022025773	-0.9228559054605563		0.519035220159689	0.519	0.519
OTU20 (Bacteria_unclassified)	<0.0001(<0.0001,<0.0001)	1.09090909090909e-6	1.09090909090909e-6	<0.0001(<0.0001,<0.0001)	2.05681818181818e-6	9.33577454622194e-7	0.3920075759652485	-0.8559822891228348		0.5557030472474402	0.5557	0.5557
OTU269 (Candidate_division_TM7_norank)	<0.0001(<0.0001,<0.0001)	2e-6	1.39918429876223e-6	<0.0001(<0.0001,<0.0001)	1.60227272727273e-6	7.56811592127731e-7	0.8181216564065693	-0.2299615387908018		0.8836888226496796	0.8837	0.8837
OTU697 (Coprococcus)	<0.0001(<0.0001,<0.0001)	1.84090909090909e-6	1.35930867184276e-6	<0.0001(<0.0001,<0.0001)	1.68181818181818e-6	6.84876457016527e-7	0.6363989194087698	-0.47273967173783854		0.7512002931060381	0.7512	0.7512
OTU1628 (Bacteria_unclassified)	<0.0001(<0.0001,<0.0001)	8.40909090909091e-7	8.40909090909091e-7	<0.0001(<0.0001,<0.0001)	2.15909090909091e-6	8.64800815373536e-7	0.2878706579876028	-1.0628044127122298		0.4739841253500624	0.474	0.474
OTU27 (Propionibacterium)	<0.0001(<0.0001,<0.0001)	3.15909090909091e-6	1.59178094503447e-6	<0.0001(<0.0001,<0.0001)	1e-6	5.77576459313559e-7	0.2802695286586108	-1.0797140650802488		0.4739841253500624	0.474	0.474
OTU1315 (Family_XIII_uncultured)	<0.0001(<0.0001,<0.0001)	1.63636363636364e-6	1.14770241532122e-6	<0.0001(<0.0001,<0.0001)	1.76136363636364e-6	1.03453864019771e-6	0.7871528543727422	-0.27000961783080424		0.8610527286475907	0.8611	0.8611
OTU1282 (Alloprevotella)	<0.0001(<0.0001,<0.0001)	1.81818181818182e-6	1.32916254582612e-6	<0.0001(<0.0001,<0.0001)	1.65909090909091e-6	8.18395856132271e-7	1	0		1	1	1
OTU701 (Bacteroides)	<0.0001(<0.0001,<0.0001)	3.75e-6	2.16768624029485e-6	<0.0001(<0.0001,<0.0001)	6.81818181818182e-7	4.81785649815554e-7	0.18654876283899344	-1.3208578601993397		0.4739841253500624	0.474	0.474
OTU1028 (Haemophilus)	<0.0001(<0.0001,<0.0001)	1.11363636363636e-6	1.11363636363636e-6	<0.0001(<0.0001,<0.0001)	1.98863636363636e-6	9.70367423084768e-7	0.3920075759652485	-0.8559822891228348		0.5557030472474402	0.5557	0.5557
OTU441 (Prevotella)	<0.0001(<0.0001,<0.0001)	0	0	<0.0001(<0.0001,<0.0001)	2.53409090909091e-6	1.05590206469584e-6	0.0786155441166052	-1.7587761096820744		0.34461085600628394	0.3446	0.3446
OTU683 (Flavonifractor)	<0.0001(<0.0001,<0.0001)	2.52272727272727e-6	1.45637355390119e-6	<0.0001(<0.0001,<0.0001)	1.22727272727273e-6	6.04910088728892e-7	0.7526403406085009	-0.3151597811585589		0.8308507035952548	0.8309	0.8309
OTU912 (Veillonellaceae_uncultured)	<0.0001(<0.0001,<0.0001)	3.38636363636364e-6	2.18349950633758e-6	<0.0001(<0.0001,<0.0001)	7.95454545454545e-7	5.67575433998193e-7	0.20157664666481	-1.2770725167673171		0.4739841253500624	0.474	0.474
OTU1486 (Prevotella)	<0.0001(<0.0001,<0.0001)	0	0	<0.0001(<0.0001,<0.0001)	2.48863636363636e-6	9.31425453085563e-7	0.05638142536151651	-1.9080757584950547		0.2836454210162796	0.2836	0.2836
OTU1275 (Mogibacterium)	<0.0001(<0.0001,<0.0001)	5e-7	5e-7	<0.0001(<0.0001,<0.0001)	2.22727272727273e-6	1.08117830096442e-6	0.36309618647440656	-0.9094811821930118		0.5279804450666492	0.528	0.528
OTU21 (Bacteroidales_unclassified)	<0.0001(<0.0001,<0.0001)	2.5e-6	1.83243619538253e-6	<0.0001(<0.0001,<0.0001)	1.22727272727273e-6	7.0390893821107e-7	0.7371034136992971	-0.33569163600337304		0.8255511015558823	0.8256	0.8256
OTU964 (Prevotella)	<0.0001(<0.0001,<0.0001)	0	0	<0.0001(<0.0001,<0.0001)	2.47727272727273e-6	9.23960806402433e-7	0.05638142536151651	-1.9080757584950547		0.2836454210162796	0.2836	0.2836
OTU1189 (Bacteroidetes_unclassified)	<0.0001(<0.0001,<0.0001)	2.5e-6	1.77708576794663e-6	<0.0001(<0.0001,<0.0001)	1.22727272727273e-6	6.15399572163345e-7	0.9626634383528649	-0.0468115314364051		1	1	1
OTU1574 (Bacteria_unclassified)	<0.0001(<0.0001,<0.0001)	1.93181818181818e-6	1.39251917339757e-6	<0.0001(<0.0001,<0.0001)	1.51136363636364e-6	9.17864371652855e-7	0.7536767715710222	-0.3137949612628266		0.8309769532706143	0.831	0.831
OTU931 (Firmicutes_unclassified)	<0.0001(<0.0001,<0.0001)	3.06818181818182e-6	2.33581312769638e-6	<0.0001(<0.0001,<0.0001)	9.43181818181818e-7	6.67063222159449e-7	0.4694543816986327	-0.7233670946950217		0.6223212977770365	0.6223	0.6223
OTU1087 (Bacilli_unclassified)	<0.0001(<0.0001,<0.0001)	0	0	<0.0001(<0.0001,<0.0001)	2.45454545454545e-6	1.15401134602649e-6	0.11000625296427247	-1.5981650352688144		0.42091375604550013	0.4209	0.4209
OTU1433 (Neisseria)	<0.0001(<0.0001,<0.0001)	2.36363636363636e-6	1.80001494857867e-6	<0.0001(<0.0001,<0.0001)	1.27272727272727e-6	6.36270332016352e-7	0.9839938459190832	-0.020062084901316463		1	1	1
OTU1435 (Peptococcus)	<0.0001(<0.0001,<0.0001)	2.31818181818182e-6	1.7117220312094e-6	<0.0001(<0.0001,<0.0001)	1.29545454545455e-6	7.6344772387652e-7	0.7426167457369397	-0.3283900757401674		0.8255511015558823	0.8256	0.8256
OTU508 (Fusobacterium)	<0.0001(<0.0001,<0.0001)	1e-6	1e-6	<0.0001(<0.0001,<0.0001)	1.95454545454545e-6	8.79481223978365e-7	0.3920075759652485	-0.8559822891228348		0.5557030472474402	0.5557	0.5557
OTU528 (Leptotrichia)	<0.0001(<0.0001,<0.0001)	3.25e-6	2.5331053317153e-6	<0.0001(<0.0001,<0.0001)	8.29545454545455e-7	4.76792003010832e-7	0.7206574196174718	-0.35758030469484886		0.8196429206520663	0.8196	0.8196
OTU1645 (Haemophilus)	<0.0001(<0.0001,<0.0001)	1.38636363636364e-6	9.70067841119975e-7	<0.0001(<0.0001,<0.0001)	1.71590909090909e-6	7.70225181087373e-7	0.7892746801429424	-0.2672525991352562		0.8625722413095394	0.8626	0.8626
OTU627 (Streptococcus)	<0.0001(<0.0001,<0.0001)	1.52272727272727e-6	1.52272727272727e-6	<0.0001(<0.0001,<0.0001)	1.625e-6	8.79244073659772e-7	0.5447158099382925	-0.6056972508096419		0.6724243012635381	0.6724	0.6724
OTU1759 (Bacilli_unclassified)	<0.0001(<0.0001,<0.0001)	1.61363636363636e-6	1.17820944392481e-6	<0.0001(<0.0001,<0.0001)	1.56818181818182e-6	6.66169247792679e-7	0.6447529970020538	-0.46106357064753767		0.7595720238654333	0.7596	0.7596
OTU325 (Rothia)	<0.0001(<0.0001,<0.0001)	1e-6	1e-6	<0.0001(<0.0001,<0.0001)	1.875e-6	8.08912685981818e-7	0.2935503923613724	-1.0503648663687977		0.4739841253500624	0.474	0.474
OTU690 (Asticcacaulis)	<0.0001(<0.0001,<0.0001)	0	0	<0.0001(<0.0001,<0.0001)	2.375e-6	9.81185667180082e-7	0.07861255150725512	-1.7587937220123726		0.34461085600628394	0.3446	0.3446
OTU69 (Alloprevotella)	<0.0001(<0.0001,<0.0001)	0	0	<0.0001(<0.0001,<0.0001)	2.36363636363636e-6	1.39965492632851e-6	0.15492437196661674	-1.4223510288947063		0.4739841253500624	0.474	0.474
OTU1714 (Succiniclasticum)	<0.0001(<0.0001,<0.0001)	0	0	<0.0001(<0.0001,<0.0001)	2.35227272727273e-6	1.65610865144584e-6	0.321001165777455	-0.9924026110410586		0.4739841253500624	0.474	0.474
OTU100 (Bacteria_unclassified)	<0.0001(<0.0001,<0.0001)	2.04545454545455e-6	1.43091602169974e-6	<0.0001(<0.0001,<0.0001)	1.31818181818182e-6	7.68968669496389e-7	0.7426167457369397	-0.3283900757401674		0.8255511015558823	0.8256	0.8256
OTU1406 (Bacteria_unclassified)	<0.0001(<0.0001,<0.0001)	7.27272727272727e-7	7.27272727272727e-7	<0.0001(<0.0001,<0.0001)	1.97727272727273e-6	7.98047721185429e-7	0.2878706579876028	-1.0628044127122298		0.4739841253500624	0.474	0.474
OTU230 (Bacteria_unclassified)	<0.0001(<0.0001,<0.0001)	6.13636363636364e-7	6.13636363636364e-7	<0.0001(<0.0001,<0.0001)	2.01136363636364e-6	8.06111439323113e-7	0.27129453103468715	-1.1000862801614035		0.4739841253500624	0.474	0.474
OTU42 (Bacteria_unclassified)	<0.0001(<0.0001,<0.0001)	1.5e-6	1.05278248056007e-6	<0.0001(<0.0001,<0.0001)	1.56818181818182e-6	6.26978676553712e-7	0.6615878788004816	-0.4377219182757763		0.7703595803440811	0.7704	0.7704
OTU458 (Veillonella)	<0.0001(<0.0001,<0.0001)	9.77272727272727e-7	9.77272727272727e-7	<0.0001(<0.0001,<0.0001)	1.81818181818182e-6	8.39768069959357e-7	0.3920075759652485	-0.8559822891228348		0.5557030472474402	0.5557	0.5557
OTU489 (Haemophilus)	<0.0001(<0.0001,<0.0001)	1e-6	1e-6	<0.0001(<0.0001,<0.0001)	1.80681818181818e-6	7.91454151954583e-7	0.39944795829129254	-0.8426075658552906		0.560196975640789	0.5602	0.5602
OTU1449 (Prevotella)	<0.0001(<0.0001,<0.0001)	8.18181818181818e-7	8.18181818181818e-7	<0.0001(<0.0001,<0.0001)	1.875e-6	7.87144041393808e-7	0.2878748277866988	-1.0627952198169492		0.4739841253500624	0.474	0.474
OTU370 (Leptotrichia)	<0.0001(<0.0001,<0.0001)	9.09090909090909e-7	6.38624795814369e-7	<0.0001(<0.0001,<0.0001)	1.82954545454545e-6	7.14132159769321e-7	0.46929751912648204	-0.7236225081957202		0.6223212977770365	0.6223	0.6223
OTU698 (Capnocytophaga)	<0.0001(<0.0001,<0.0001)	0	0	<0.0001(<0.0001,<0.0001)	2.28409090909091e-6	8.21273583378633e-7	0.04050878539424132	-2.048522953130199	*	0.22862145756874944	0.2286	* 0.2286
OTU778 (Bacteria_unclassified)	<0.0001(<0.0001,<0.0001)	9.09090909090909e-7	9.09090909090909e-7	<0.0001(<0.0001,<0.0001)	1.81818181818182e-6	8.18181818181818e-7	0.3920028345881876	-0.8559908609033601		0.5557030472474402	0.5557	0.5557
OTU1600 (Porphyromonas)	<0.0001(<0.0001,<0.0001)	1.84090909090909e-6	1.28741804551175e-6	<0.0001(<0.0001,<0.0001)	1.34090909090909e-6	8.34203260194926e-7	0.7426167457369397	-0.3283900757401674		0.8255511015558823	0.8256	0.8256
OTU346 (Desulfovibrio)	<0.0001(<0.0001,<0.0001)	2.15909090909091e-6	1.50893854779909e-6	<0.0001(<0.0001,<0.0001)	1.17045454545455e-6	6.72302767515701e-7	0.7206574196174718	-0.35758030469484886		0.8196429206520663	0.8196	0.8196
OTU1598 (Prevotella)	<0.0001(<0.0001,<0.0001)	9.09090909090909e-7	9.09090909090909e-7	<0.0001(<0.0001,<0.0001)	1.78409090909091e-6	1.25866369233252e-6	0.9925404569958477	-0.009349286905459196		1	1	1
OTU1255 (Prevotella)	<0.0001(<0.0001,<0.0001)	1.45454545454545e-6	1.45454545454545e-6	<0.0001(<0.0001,<0.0001)	1.5e-6	1.05454680574986e-6	0.9925403109936426	-0.009349469900084617		1	1	1
OTU317 (Alloprevotella)	<0.0001(<0.0001,<0.0001)	0	0	<0.0001(<0.0001,<0.0001)	2.21590909090909e-6	1.14999078452947e-6	0.15492437196661674	-1.4223510288947063		0.4739841253500624	0.474	0.474
OTU1643 (Bacteria_unclassified)	<0.0001(<0.0001,<0.0001)	1.61363636363636e-6	1.61363636363636e-6	<0.0001(<0.0001,<0.0001)	1.39772727272727e-6	8.05632563751115e-7	0.745098723995619	-0.32510880660450436		0.8255511015558823	0.8256	0.8256
OTU237 (Bacteria_unclassified)	<0.0001(<0.0001,<0.0001)	2.11363636363636e-6	1.54092031652256e-6	<0.0001(<0.0001,<0.0001)	1.14772727272727e-6	6.66511170357171e-7	0.7316096016302187	-0.34298519021750834		0.8255511015558823	0.8256	0.8256
OTU1036 (Prevotella)	<0.0001(<0.0001,<0.0001)	1.84090909090909e-6	1.32305271237515e-6	<0.0001(<0.0001,<0.0001)	1.27272727272727e-6	8.29782498589436e-7	0.7426137852336449	-0.32839399174243006		0.8255511015558823	0.8256	0.8256
OTU443 (Bacteria_unclassified)	<0.0001(<0.0001,<0.0001)	2.79545454545455e-6	2.79545454545455e-6	<0.0001(<0.0001,<0.0001)	7.95454545454545e-7	4.64283104557902e-7	0.745098723995619	-0.32510880660450436		0.8255511015558823	0.8256	0.8256
OTU759 (Ruminococcaceae_uncultured)	<0.0001(<0.0001,<0.0001)	2.61363636363636e-6	1.83004520245092e-6	<0.0001(<0.0001,<0.0001)	8.86363636363636e-7	6.68642282642491e-7	0.4644703636470964	-0.7315056353891816		0.6223212977770365	0.6223	0.6223
OTU1627 (Streptococcus)	<0.0001(<0.0001,<0.0001)	7.5e-7	7.5e-7	<0.0001(<0.0001,<0.0001)	1.80681818181818e-6	8.36388020122949e-7	0.3846518880508023	-0.8693570123903793		0.5504606258476616	0.5505	0.5505
OTU253 (Fusobacteriales_unclassified)	<0.0001(<0.0001,<0.0001)	1.29545454545455e-6	1.29545454545455e-6	<0.0001(<0.0001,<0.0001)	1.52272727272727e-6	6.88003121258061e-7	0.39944323767928364	-0.8426160037017454		0.560196975640789	0.5602	0.5602
OTU864 (Bacteria_unclassified)	<0.0001(<0.0001,<0.0001)	0	0	<0.0001(<0.0001,<0.0001)	2.17045454545455e-6	8.56657130730506e-7	0.05638142536151651	-1.9080757584950547		0.2836454210162796	0.2836	0.2836
OTU934 (Streptococcus)	<0.0001(<0.0001,<0.0001)	1.68181818181818e-6	1.23838055236098e-6	<0.0001(<0.0001,<0.0001)	1.31818181818182e-6	6.76239806194588e-7	0.9946642971694256	-0.006687361633772143		1	1	1
OTU1034 (Bacteria_unclassified)	<0.0001(<0.0001,<0.0001)	9.77272727272727e-7	9.77272727272727e-7	<0.0001(<0.0001,<0.0001)	1.65909090909091e-6	7.50284927353806e-7	0.39944795829129254	-0.8426075658552906		0.560196975640789	0.5602	0.5602
OTU1184 (Bacteria_unclassified)	<0.0001(<0.0001,<0.0001)	0	0	<0.0001(<0.0001,<0.0001)	2.14772727272727e-6	1.22213345464529e-6	0.15492437196661674	-1.4223510288947063		0.4739841253500624	0.474	0.474
OTU736 (Bacteroidales_unclassified)	<0.0001(<0.0001,<0.0001)	6.13636363636364e-7	6.13636363636364e-7	<0.0001(<0.0001,<0.0001)	1.84090909090909e-6	9.11995750891293e-7	0.5066405764142365	-0.6640777087190051		0.6389615090810833	0.639	0.639
OTU1130 (Prevotella)	<0.0001(<0.0001,<0.0001)	0	0	<0.0001(<0.0001,<0.0001)	2.13636363636364e-6	1.25551883247922e-6	0.15492437196661674	-1.4223510288947063		0.4739841253500624	0.474	0.474
OTU211 (Prevotella)	<0.0001(<0.0001,<0.0001)	0	0	<0.0001(<0.0001,<0.0001)	2.13636363636364e-6	1.50410287176304e-6	0.321001165777455	-0.9924026110410586		0.4739841253500624	0.474	0.474
OTU726 (Firmicutes_unclassified)	<0.0001(<0.0001,<0.0001)	2.09090909090909e-6	1.47021815334067e-6	<0.0001(<0.0001,<0.0001)	1.09090909090909e-6	7.37245495401747e-7	0.7426167457369397	-0.3283900757401674		0.8255511015558823	0.8256	0.8256
OTU1701 (Bacteria_unclassified)	<0.0001(<0.0001,<0.0001)	0	0	<0.0001(<0.0001,<0.0001)	2.125e-6	8.56899666015546e-7	0.0786155441166052	-1.7587761096820744		0.34461085600628394	0.3446	0.3446
OTU612 (Prevotella)	<0.0001(<0.0001,<0.0001)	0	0	<0.0001(<0.0001,<0.0001)	2.125e-6	1.86913922069285e-6	0.321001165777455	-0.9924026110410586		0.4739841253500624	0.474	0.474
OTU693 (Catonella)	<0.0001(<0.0001,<0.0001)	0	0	<0.0001(<0.0001,<0.0001)	2.125e-6	8.5277414716999e-7	0.07861255150725512	-1.7587937220123726		0.34461085600628394	0.3446	0.3446
OTU246 (Filifactor)	<0.0001(<0.0001,<0.0001)	1.20454545454545e-6	1.20454545454545e-6	<0.0001(<0.0001,<0.0001)	1.51136363636364e-6	7.46638989130151e-7	0.544711012791607	-0.6057044736582601		0.6724243012635381	0.6724	0.6724
OTU421 (Bacteria_unclassified)	<0.0001(<0.0001,<0.0001)	8.63636363636364e-7	8.63636363636364e-7	<0.0001(<0.0001,<0.0001)	1.68181818181818e-6	6.90574219017132e-7	0.2935503923613724	-1.0503648663687977		0.4739841253500624	0.474	0.474
OTU1601 (Helicobacter)	<0.0001(<0.0001,<0.0001)	0	0	<0.0001(<0.0001,<0.0001)	2.10227272727273e-6	1.51878173390975e-6	0.22066694730806896	-1.2247565846151585		0.4739841253500624	0.474	0.474
OTU1773 (Streptococcus)	<0.0001(<0.0001,<0.0001)	7.5e-7	7.5e-7	<0.0001(<0.0001,<0.0001)	1.72727272727273e-6	1.00478573654563e-6	0.7084972220161376	-0.3738751275951799		0.8139605489574712	0.814	0.814
OTU18 (Bacteria_unclassified)	<0.0001(<0.0001,<0.0001)	2.15909090909091e-6	1.62432070102105e-6	<0.0001(<0.0001,<0.0001)	1.01136363636364e-6	7.12167412739066e-7	0.4794970940327304	-0.7071116543647971		0.6223212977770365	0.6223	0.6223
OTU54 (Prevotellaceae_unclassified)	<0.0001(<0.0001,<0.0001)	9.09090909090909e-7	9.09090909090909e-7	<0.0001(<0.0001,<0.0001)	1.61363636363636e-6	7.14536301360408e-7	0.39944323767928364	-0.8426160037017454		0.560196975640789	0.5602	0.5602
OTU227 (Ruminococcaceae_uncultured)	<0.0001(<0.0001,<0.0001)	0	0	<0.0001(<0.0001,<0.0001)	2.05681818181818e-6	9.23449016648665e-7	0.0786155441166052	-1.7587761096820744		0.34461085600628394	0.3446	0.3446
OTU82 (Bacteria_unclassified)	<0.0001(<0.0001,<0.0001)	1.29545454545455e-6	1.29545454545455e-6	<0.0001(<0.0001,<0.0001)	1.40909090909091e-6	6.43599701415858e-7	0.39944795829129254	-0.8426075658552906		0.560196975640789	0.5602	0.5602
OTU937 (Prevotella)	<0.0001(<0.0001,<0.0001)	5.90909090909091e-7	5.90909090909091e-7	<0.0001(<0.0001,<0.0001)	1.76136363636364e-6	1.02604463145222e-6	0.7084972220161376	-0.3738751275951799		0.8139605489574712	0.814	0.814
OTU1545 (Porphyromonas)	<0.0001(<0.0001,<0.0001)	7.72727272727273e-7	7.72727272727273e-7	<0.0001(<0.0001,<0.0001)	1.65909090909091e-6	8.38887400021872e-7	0.5255018033294954	-0.6348874797643235		0.6567293212329284	0.6567	0.6567
OTU1325 (Family_XIII_Incertae_Sedis)	<0.0001(<0.0001,<0.0001)	0	0	<0.0001(<0.0001,<0.0001)	2.03409090909091e-6	8.21988958164842e-7	0.0786155441166052	-1.7587761096820744		0.34461085600628394	0.3446	0.3446
OTU156 (Bacteria_unclassified)	<0.0001(<0.0001,<0.0001)	1.61363636363636e-6	1.14175781037797e-6	<0.0001(<0.0001,<0.0001)	1.22727272727273e-6	7.03352041465634e-7	0.7536767715710222	-0.3137949612628266		0.8309769532706143	0.831	0.831
OTU718 (Prevotella)	<0.0001(<0.0001,<0.0001)	0	0	<0.0001(<0.0001,<0.0001)	2.03409090909091e-6	8.48264696118108e-7	0.07861255150725512	-1.7587937220123726		0.34461085600628394	0.3446	0.3446
OTU1338 (Bacteria_unclassified)	<0.0001(<0.0001,<0.0001)	2.20454545454545e-6	1.65386968403503e-6	<0.0001(<0.0001,<0.0001)	9.20454545454545e-7	5.3708392340569e-7	0.7316065246614698	-0.34298928026431563		0.8255511015558823	0.8256	0.8256
OTU217 (Bacteria_unclassified)	<0.0001(<0.0001,<0.0001)	2.22727272727273e-6	1.35304200230586e-6	<0.0001(<0.0001,<0.0001)	9.09090909090909e-7	5.2637746935007e-7	0.37019590777462724	-0.8961064589254674		0.5361457974667015	0.5361	0.5361
OTU86 (Candidatus_Saccharimonas)	<0.0001(<0.0001,<0.0001)	0	0	<0.0001(<0.0001,<0.0001)	2.02272727272727e-6	9.24949838048967e-7	0.11000201277367248	-1.5981840931464928		0.42091375604550013	0.4209	0.4209
OTU1190 (S24-7_norank)	<0.0001(<0.0001,<0.0001)	0	0	<0.0001(<0.0001,<0.0001)	2.01136363636364e-6	8.3194675419998e-7	0.0786155441166052	-1.7587761096820744		0.34461085600628394	0.3446	0.3446
OTU913 (Bacteria_unclassified)	<0.0001(<0.0001,<0.0001)	0	0	<0.0001(<0.0001,<0.0001)	2.01136363636364e-6	1.07265994223106e-6	0.15492437196661674	-1.4223510288947063		0.4739841253500624	0.474	0.474
OTU424 (Prevotellaceae_unclassified)	<0.0001(<0.0001,<0.0001)	0	0	<0.0001(<0.0001,<0.0001)	2e-6	8.15856442388765e-7	0.0786155441166052	-1.7587761096820744		0.34461085600628394	0.3446	0.3446
OTU890 (Lactobacillales_unclassified)	<0.0001(<0.0001,<0.0001)	1.65909090909091e-6	1.65909090909091e-6	<0.0001(<0.0001,<0.0001)	1.17045454545455e-6	7.58136221625451e-7	0.745098723995619	-0.32510880660450436		0.8255511015558823	0.8256	0.8256
OTU1068 (Veillonella)	<0.0001(<0.0001,<0.0001)	0	0	<0.0001(<0.0001,<0.0001)	1.98863636363636e-6	8.29588395848252e-7	0.0786155441166052	-1.7587761096820744		0.34461085600628394	0.3446	0.3446
OTU188 (Bacteroidales_unclassified)	<0.0001(<0.0001,<0.0001)	0	0	<0.0001(<0.0001,<0.0001)	1.98863636363636e-6	1.22735435987652e-6	0.22066694730806896	-1.2247565846151585		0.4739841253500624	0.474	0.474
OTU918 (Schlegelella)	<0.0001(<0.0001,<0.0001)	0	0	<0.0001(<0.0001,<0.0001)	1.97727272727273e-6	8.94511488298403e-7	0.0786155441166052	-1.7587761096820744		0.34461085600628394	0.3446	0.3446
OTU122 (Prevotella)	<0.0001(<0.0001,<0.0001)	1.61363636363636e-6	1.61363636363636e-6	<0.0001(<0.0001,<0.0001)	1.15909090909091e-6	7.99504542833616e-7	0.745098723995619	-0.32510880660450436		0.8255511015558823	0.8256	0.8256
OTU1576 (Actinobacteria_unclassified)	<0.0001(<0.0001,<0.0001)	1.81818181818182e-6	1.29083315740107e-6	<0.0001(<0.0001,<0.0001)	1.05681818181818e-6	6.06555522191417e-7	0.7316096016302187	-0.34298519021750834		0.8255511015558823	0.8256	0.8256
OTU801 (Intestinimonas)	<0.0001(<0.0001,<0.0001)	0	0	<0.0001(<0.0001,<0.0001)	1.96590909090909e-6	7.9320008182738e-7	0.0786155441166052	-1.7587761096820744		0.34461085600628394	0.3446	0.3446
OTU1396 (Novosphingobium)	<0.0001(<0.0001,<0.0001)	8.63636363636364e-7	8.63636363636364e-7	<0.0001(<0.0001,<0.0001)	1.52272727272727e-6	6.78636778319597e-7	0.2878748277866988	-1.0627952198169492		0.4739841253500624	0.474	0.474
OTU843 (Alloprevotella)	<0.0001(<0.0001,<0.0001)	1.38636363636364e-6	1.38636363636364e-6	<0.0001(<0.0001,<0.0001)	1.26136363636364e-6	7.54556745707464e-7	0.745098723995619	-0.32510880660450436		0.8255511015558823	0.8256	0.8256
OTU88 (Prevotella)	<0.0001(<0.0001,<0.0001)	2.63636363636364e-6	2.63636363636364e-6	<0.0001(<0.0001,<0.0001)	6.25e-7	4.45373435880127e-7	0.9925404569958477	-0.009349286905459196		1	1	1
OTU951 (Bacteria_unclassified)	<0.0001(<0.0001,<0.0001)	1.75e-6	1.22307146377341e-6	<0.0001(<0.0001,<0.0001)	1.06818181818182e-6	6.13926553931425e-7	0.7206574196174718	-0.35758030469484886		0.8196429206520663	0.8196	0.8196
OTU251 (Lachnospiraceae_uncultured)	<0.0001(<0.0001,<0.0001)	0	0	<0.0001(<0.0001,<0.0001)	1.93181818181818e-6	1.26139481919903e-6	0.15492437196661674	-1.4223510288947063		0.4739841253500624	0.474	0.474
OTU48 (Prevotella)	<0.0001(<0.0001,<0.0001)	1.11363636363636e-6	1.11363636363636e-6	<0.0001(<0.0001,<0.0001)	1.375e-6	6.08051279426089e-7	0.39944323767928364	-0.8426160037017454		0.560196975640789	0.5602	0.5602
OTU487 (Bacteria_unclassified)	<0.0001(<0.0001,<0.0001)	1.61363636363636e-6	1.61363636363636e-6	<0.0001(<0.0001,<0.0001)	1.125e-6	5.70021837745531e-7	0.5447158099382925	-0.6056972508096419		0.6724243012635381	0.6724	0.6724
OTU1171 (Janthinobacterium)	<0.0001(<0.0001,<0.0001)	9.31818181818182e-7	9.31818181818182e-7	<0.0001(<0.0001,<0.0001)	1.45454545454545e-6	1.236410887904e-6	1	0		1	1	1
OTU1591 (Prevotella)	<0.0001(<0.0001,<0.0001)	2.54545454545455e-6	2.54545454545455e-6	<0.0001(<0.0001,<0.0001)	6.25e-7	4.40062839865289e-7	0.9925404569958477	-0.009349286905459196		1	1	1
OTU597 (Streptococcus)	<0.0001(<0.0001,<0.0001)	0	0	<0.0001(<0.0001,<0.0001)	1.88636363636364e-6	7.54026429489932e-7	0.07860955890070279	-1.758811334871789		0.34461085600628394	0.3446	0.3446
OTU1198 (Alloprevotella)	<0.0001(<0.0001,<0.0001)	0	0	<0.0001(<0.0001,<0.0001)	1.875e-6	1.13309810316219e-6	0.22066694730806896	-1.2247565846151585		0.4739841253500624	0.474	0.474
OTU1353 (Prevotella)	<0.0001(<0.0001,<0.0001)	0	0	<0.0001(<0.0001,<0.0001)	1.875e-6	1.32117752685673e-6	0.321001165777455	-0.9924026110410586		0.4739841253500624	0.474	0.474
OTU141 (Selenomonas)	<0.0001(<0.0001,<0.0001)	0	0	<0.0001(<0.0001,<0.0001)	1.875e-6	1.16077169814491e-6	0.22066694730806896	-1.2247565846151585		0.4739841253500624	0.474	0.474
OTU568 (Sphingomonas)	<0.0001(<0.0001,<0.0001)	1.93181818181818e-6	1.93181818181818e-6	<0.0001(<0.0001,<0.0001)	9.09090909090909e-7	4.02978838803734e-7	0.39944323767928364	-0.8426160037017454		0.560196975640789	0.5602	0.5602
OTU1682 (Leptotrichia)	<0.0001(<0.0001,<0.0001)	0	0	<0.0001(<0.0001,<0.0001)	1.86363636363636e-6	8.21469650805696e-7	0.11000625296427247	-1.5981650352688144		0.42091375604550013	0.4209	0.4209
OTU854 (Peptostreptococcus)	<0.0001(<0.0001,<0.0001)	0	0	<0.0001(<0.0001,<0.0001)	1.86363636363636e-6	1.04523872198695e-6	0.15492437196661674	-1.4223510288947063		0.4739841253500624	0.474	0.474
OTU1316 (Veillonellaceae_unclassified)	<0.0001(<0.0001,<0.0001)	2.59090909090909e-6	1.81528574848287e-6	<0.0001(<0.0001,<0.0001)	5.34090909090909e-7	3.89902884123934e-7	0.45952906397165294	-0.7396225350252471		0.6223212977770365	0.6223	0.6223
OTU1251 (Prevotella)	<0.0001(<0.0001,<0.0001)	0	0	<0.0001(<0.0001,<0.0001)	1.81818181818182e-6	1.28079062395051e-6	0.321001165777455	-0.9924026110410586		0.4739841253500624	0.474	0.474
OTU147 (Bacteria_unclassified)	<0.0001(<0.0001,<0.0001)	0	0	<0.0001(<0.0001,<0.0001)	1.81818181818182e-6	1.28323583759028e-6	0.321001165777455	-0.9924026110410586		0.4739841253500624	0.474	0.474
OTU563 (Porphyromonas)	<0.0001(<0.0001,<0.0001)	7.72727272727273e-7	7.72727272727273e-7	<0.0001(<0.0001,<0.0001)	1.43181818181818e-6	7.61329519346645e-7	0.5350653204587739	-0.6202923652869825		0.6655151299921113	0.6655	0.6655
OTU1157 (Firmicutes_unclassified)	<0.0001(<0.0001,<0.0001)	2.70454545454545e-6	2.70454545454545e-6	<0.0001(<0.0001,<0.0001)	4.54545454545455e-7	3.19559638106019e-7	0.9925403109936426	-0.009349469900084617		1	1	1
OTU670 (Prevotellaceae_unclassified)	<0.0001(<0.0001,<0.0001)	2.45454545454545e-6	2.45454545454545e-6	<0.0001(<0.0001,<0.0001)	5.79545454545455e-7	4.1387936814543e-7	0.9925404569958477	-0.009349286905459196		1	1	1
OTU724 (Neisseriaceae_unclassified)	<0.0001(<0.0001,<0.0001)	0	0	<0.0001(<0.0001,<0.0001)	1.79545454545455e-6	1.29535371475091e-6	0.321001165777455	-0.9924026110410586		0.4739841253500624	0.474	0.474
OTU280 (Alloprevotella)	<0.0001(<0.0001,<0.0001)	1.43181818181818e-6	1.09264199045972e-6	<0.0001(<0.0001,<0.0001)	1.06818181818182e-6	7.53742916487465e-7	0.4896559048400713	-0.6908562140345718		0.6223212977770365	0.6223	0.6223
OTU837 (Firmicutes_unclassified)	<0.0001(<0.0001,<0.0001)	7.95454545454545e-7	7.95454545454545e-7	<0.0001(<0.0001,<0.0001)	1.375e-6	6.99177098784703e-7	0.5350653204587739	-0.6202923652869825		0.6655151299921113	0.6655	0.6655
OTU349 (Proteobacteria_unclassified)	<0.0001(<0.0001,<0.0001)	9.09090909090909e-7	9.09090909090909e-7	<0.0001(<0.0001,<0.0001)	1.30681818181818e-6	9.21608407671766e-7	0.9925404569958477	-0.009349286905459196		1	1	1
OTU1607 (Prevotella)	<0.0001(<0.0001,<0.0001)	0	0	<0.0001(<0.0001,<0.0001)	1.75e-6	7.11572133189217e-7	0.0786155441166052	-1.7587761096820744		0.34461085600628394	0.3446	0.3446
OTU279 (Mogibacterium)	<0.0001(<0.0001,<0.0001)	0	0	<0.0001(<0.0001,<0.0001)	1.75e-6	7.69427924657969e-7	0.11000625296427247	-1.5981650352688144		0.42091375604550013	0.4209	0.4209
OTU550 (Parabacteroides)	<0.0001(<0.0001,<0.0001)	1.06818181818182e-6	1.06818181818182e-6	<0.0001(<0.0001,<0.0001)	1.21590909090909e-6	7.99269661344373e-7	0.7328293871438483	-0.34136424693472955		0.8255511015558823	0.8256	0.8256
OTU104 (Haemophilus)	<0.0001(<0.0001,<0.0001)	0	0	<0.0001(<0.0001,<0.0001)	1.72727272727273e-6	8.04851939096967e-7	0.11000201277367248	-1.5981840931464928		0.42091375604550013	0.4209	0.4209
OTU1263 (Alloprevotella)	<0.0001(<0.0001,<0.0001)	1.45454545454545e-6	1.45454545454545e-6	<0.0001(<0.0001,<0.0001)	1e-6	7.03216969777516e-7	0.9925404569958477	-0.009349286905459196		1	1	1
OTU1738 (Bacteria_unclassified)	<0.0001(<0.0001,<0.0001)	0	0	<0.0001(<0.0001,<0.0001)	1.72727272727273e-6	7.79961831034211e-7	0.11000625296427247	-1.5981650352688144		0.42091375604550013	0.4209	0.4209
OTU899 (Bacteria_unclassified)	<0.0001(<0.0001,<0.0001)	1.09090909090909e-6	1.09090909090909e-6	<0.0001(<0.0001,<0.0001)	1.18181818181818e-6	6.77590515445036e-7	0.745098723995619	-0.32510880660450436		0.8255511015558823	0.8256	0.8256
OTU43 (Coriobacteriaceae_uncultured)	<0.0001(<0.0001,<0.0001)	1.61363636363636e-6	1.12872166139001e-6	<0.0001(<0.0001,<0.0001)	9.09090909090909e-7	5.43469917869558e-7	0.7371034136992971	-0.33569163600337304		0.8255511015558823	0.8256	0.8256
OTU907 (Bacteria_unclassified)	<0.0001(<0.0001,<0.0001)	1.72727272727273e-6	1.72727272727273e-6	<0.0001(<0.0001,<0.0001)	8.40909090909091e-7	6.8169190749877e-7	0.9925404569958477	-0.009349286905459196		1	1	1
OTU932 (Prevotella)	<0.0001(<0.0001,<0.0001)	0	0	<0.0001(<0.0001,<0.0001)	1.70454545454545e-6	1.20107047896066e-6	0.321001165777455	-0.9924026110410586		0.4739841253500624	0.474	0.474
OTU1240 (Fusobacteriales_unclassified)	<0.0001(<0.0001,<0.0001)	7.95454545454545e-7	7.95454545454545e-7	<0.0001(<0.0001,<0.0001)	1.29545454545455e-6	7.46142831572393e-7	0.7206279431243001	-0.35761968726495463		0.8196429206520663	0.8196	0.8196
OTU1767 (Leptotrichia)	<0.0001(<0.0001,<0.0001)	1.81818181818182e-6	1.38562261414482e-6	<0.0001(<0.0001,<0.0001)	7.84090909090909e-7	4.47753262669324e-7	0.7371034136992971	-0.33569163600337304		0.8255511015558823	0.8256	0.8256
OTU436 (Porphyromonas)	<0.0001(<0.0001,<0.0001)	0	0	<0.0001(<0.0001,<0.0001)	1.69318181818182e-6	7.64678368975795e-7	0.11000625296427247	-1.5981650352688144		0.42091375604550013	0.4209	0.4209
OTU664 (Bacteria_unclassified)	<0.0001(<0.0001,<0.0001)	0	0	<0.0001(<0.0001,<0.0001)	1.69318181818182e-6	1.19367432737284e-6	0.321001165777455	-0.9924026110410586		0.4739841253500624	0.474	0.474
OTU1268 (Leptotrichiaceae_unclassified)	<0.0001(<0.0001,<0.0001)	0	0	<0.0001(<0.0001,<0.0001)	1.68181818181818e-6	1.1894197296354e-6	0.321001165777455	-0.9924026110410586		0.4739841253500624	0.474	0.474
OTU405 (Treponema)	<0.0001(<0.0001,<0.0001)	0	0	<0.0001(<0.0001,<0.0001)	1.68181818181818e-6	1.18248112585155e-6	0.321001165777455	-0.9924026110410586		0.4739841253500624	0.474	0.474
OTU323 (Alloprevotella)	<0.0001(<0.0001,<0.0001)	1.40909090909091e-6	1.40909090909091e-6	<0.0001(<0.0001,<0.0001)	9.65909090909091e-7	9.65909090909091e-7	0.631873952096939	-0.4790909156749938		0.7477577078515568	0.7478	0.7478
OTU1710 (Alloprevotella)	<0.0001(<0.0001,<0.0001)	0	0	<0.0001(<0.0001,<0.0001)	1.65909090909091e-6	9.47124334291544e-7	0.22066694730806896	-1.2247565846151585		0.4739841253500624	0.474	0.474
OTU341 (Fusobacterium)	<0.0001(<0.0001,<0.0001)	0	0	<0.0001(<0.0001,<0.0001)	1.65909090909091e-6	9.4795142424405e-7	0.22065791255630823	-1.2247805569110795		0.4739841253500624	0.474	0.474
OTU727 (Bacteria_unclassified)	<0.0001(<0.0001,<0.0001)	6.13636363636364e-7	6.13636363636364e-7	<0.0001(<0.0001,<0.0001)	1.35227272727273e-6	6.35923819874044e-7	0.38464712783161087	-0.8693657181049753		0.5504606258476616	0.5505	0.5505
OTU2 (Porphyromonas)	<0.0001(<0.0001,<0.0001)	7.27272727272727e-7	7.27272727272727e-7	<0.0001(<0.0001,<0.0001)	1.28409090909091e-6	7.34283047925907e-7	0.708493107203911	-0.37388065808780396		0.8139605489574712	0.814	0.814
OTU503 (Alloprevotella)	<0.0001(<0.0001,<0.0001)	0	0	<0.0001(<0.0001,<0.0001)	1.64772727272727e-6	1.03933099975164e-6	0.22066694730806896	-1.2247565846151585		0.4739841253500624	0.474	0.474
OTU962 (Bacteroides)	<0.0001(<0.0001,<0.0001)	0	0	<0.0001(<0.0001,<0.0001)	1.64772727272727e-6	7.38555979871667e-7	0.11000625296427247	-1.5981650352688144		0.42091375604550013	0.4209	0.4209
OTU1289 (Alloprevotella)	<0.0001(<0.0001,<0.0001)	1.29545454545455e-6	1.29545454545455e-6	<0.0001(<0.0001,<0.0001)	9.88636363636364e-7	6.97340506624388e-7	0.9925404569958477	-0.009349286905459196		1	1	1
OTU1456 (Actinomyces)	<0.0001(<0.0001,<0.0001)	1.11363636363636e-6	1.11363636363636e-6	<0.0001(<0.0001,<0.0001)	1.07954545454545e-6	5.3708392340569e-7	0.5447158099382925	-0.6056972508096419		0.6724243012635381	0.6724	0.6724
OTU602 (Bacteroidales_unclassified)	<0.0001(<0.0001,<0.0001)	0	0	<0.0001(<0.0001,<0.0001)	1.63636363636364e-6	1.06418637370459e-6	0.22066694730806896	-1.2247565846151585		0.4739841253500624	0.474	0.474
OTU688 (Alloprevotella)	<0.0001(<0.0001,<0.0001)	0	0	<0.0001(<0.0001,<0.0001)	1.63636363636364e-6	8.13480630502133e-7	0.15492437196661674	-1.4223510288947063		0.4739841253500624	0.474	0.474
OTU1450 (Prevotellaceae_unclassified)	<0.0001(<0.0001,<0.0001)	0	0	<0.0001(<0.0001,<0.0001)	1.625e-6	1.14245428902335e-6	0.321001165777455	-0.9924026110410586		0.4739841253500624	0.474	0.474
OTU353 (Firmicutes_unclassified)	<0.0001(<0.0001,<0.0001)	8.18181818181818e-7	8.18181818181818e-7	<0.0001(<0.0001,<0.0001)	1.21590909090909e-6	6.07220758058232e-7	0.544711012791607	-0.6057044736582601		0.6724243012635381	0.6724	0.6724
OTU511 (Bacteroidetes_unclassified)	<0.0001(<0.0001,<0.0001)	7.5e-7	7.5e-7	<0.0001(<0.0001,<0.0001)	1.25e-6	1.25e-6	0.631873952096939	-0.4790909156749938		0.7477577078515568	0.7478	0.7478
OTU571 (Streptococcus)	<0.0001(<0.0001,<0.0001)	2.13636363636364e-6	1.26616019425538e-6	<0.0001(<0.0001,<0.0001)	5.56818181818182e-7	3.95526828330677e-7	0.1964722716535225	-1.2916676312446578		0.4739841253500624	0.474	0.474
OTU9 (Anaerolineaceae_uncultured)	<0.0001(<0.0001,<0.0001)	5.90909090909091e-7	5.90909090909091e-7	<0.0001(<0.0001,<0.0001)	1.32954545454545e-6	6.76853002634866e-7	0.5160264933211012	-0.6494825942416644		0.6471832270402144	0.6472	0.6472
OTU977 (Porphyromonadaceae_unclassified)	<0.0001(<0.0001,<0.0001)	0	0	<0.0001(<0.0001,<0.0001)	1.625e-6	1.09409841069641e-6	0.22066694730806896	-1.2247565846151585		0.4739841253500624	0.474	0.474
OTU1364 (Bacteria_unclassified)	<0.0001(<0.0001,<0.0001)	0	0	<0.0001(<0.0001,<0.0001)	1.61363636363636e-6	9.72510327471175e-7	0.22066694730806896	-1.2247565846151585		0.4739841253500624	0.474	0.474
OTU1133 (Bacteroidetes_unclassified)	<0.0001(<0.0001,<0.0001)	9.09090909090909e-7	9.09090909090909e-7	<0.0001(<0.0001,<0.0001)	1.13636363636364e-6	6.52777567241783e-7	0.745095084391385	-0.32511361572852515		0.8255511015558823	0.8256	0.8256
OTU742 (S24-7_norank)	<0.0001(<0.0001,<0.0001)	0	0	<0.0001(<0.0001,<0.0001)	1.59090909090909e-6	7.60100286864177e-7	0.11000625296427247	-1.5981650352688144		0.42091375604550013	0.4209	0.4209
OTU352 (Bacteria_unclassified)	<0.0001(<0.0001,<0.0001)	8.86363636363636e-7	8.86363636363636e-7	<0.0001(<0.0001,<0.0001)	1.13636363636364e-6	5.5993492544862e-7	0.5447158099382925	-0.6056972508096419		0.6724243012635381	0.6724	0.6724
OTU519 (Fusobacteriales_unclassified)	<0.0001(<0.0001,<0.0001)	0	0	<0.0001(<0.0001,<0.0001)	1.57954545454545e-6	8.25836960416802e-7	0.15492437196661674	-1.4223510288947063		0.4739841253500624	0.474	0.474
OTU607 (Bacteria_unclassified)	<0.0001(<0.0001,<0.0001)	1.38636363636364e-6	1.38636363636364e-6	<0.0001(<0.0001,<0.0001)	8.86363636363636e-7	7.09583564089362e-7	0.9925404569958477	-0.009349286905459196		1	1	1
OTU1646 (Prevotella)	<0.0001(<0.0001,<0.0001)	0	0	<0.0001(<0.0001,<0.0001)	1.56818181818182e-6	1.10673763650978e-6	0.321001165777455	-0.9924026110410586		0.4739841253500624	0.474	0.474
OTU1624 (Bacteroidales_unclassified)	<0.0001(<0.0001,<0.0001)	1.13636363636364e-6	1.13636363636364e-6	<0.0001(<0.0001,<0.0001)	9.88636363636364e-7	7.08489776475554e-7	1	0		1	1	1
OTU198 (Firmicutes_unclassified)	<0.0001(<0.0001,<0.0001)	9.31818181818182e-7	9.31818181818182e-7	<0.0001(<0.0001,<0.0001)	1.07954545454545e-6	6.22887567178149e-7	0.745098723995619	-0.32510880660450436		0.8255511015558823	0.8256	0.8256
OTU368 (Prevotellaceae_unclassified)	<0.0001(<0.0001,<0.0001)	9.09090909090909e-7	9.09090909090909e-7	<0.0001(<0.0001,<0.0001)	1.09090909090909e-6	6.64764075268117e-7	0.7328293871438483	-0.34136424693472955		0.8255511015558823	0.8256	0.8256
OTU967 (Bacteria_unclassified)	<0.0001(<0.0001,<0.0001)	1.84090909090909e-6	1.84090909090909e-6	<0.0001(<0.0001,<0.0001)	6.13636363636364e-7	4.32614895008159e-7	0.9925404569958477	-0.009349286905459196		1	1	1
OTU859 (Bacteria_unclassified)	<0.0001(<0.0001,<0.0001)	0	0	<0.0001(<0.0001,<0.0001)	1.52272727272727e-6	6.69529629631787e-7	0.11000201277367248	-1.5981840931464928		0.42091375604550013	0.4209	0.4209
OTU868 (Fusobacterium)	<0.0001(<0.0001,<0.0001)	0	0	<0.0001(<0.0001,<0.0001)	1.52272727272727e-6	1.07101272311002e-6	0.321001165777455	-0.9924026110410586		0.4739841253500624	0.474	0.474
OTU1293 (Porphyromonas)	<0.0001(<0.0001,<0.0001)	0	0	<0.0001(<0.0001,<0.0001)	1.51136363636364e-6	8.1232574985159e-7	0.15492437196661674	-1.4223510288947063		0.4739841253500624	0.474	0.474
OTU1321 (Silanimonas)	<0.0001(<0.0001,<0.0001)	0	0	<0.0001(<0.0001,<0.0001)	1.51136363636364e-6	1.15345493446273e-6	0.22066694730806896	-1.2247565846151585		0.4739841253500624	0.474	0.474
OTU1580 (Family_XIII_uncultured)	<0.0001(<0.0001,<0.0001)	5.45454545454545e-7	5.45454545454545e-7	<0.0001(<0.0001,<0.0001)	1.23863636363636e-6	7.42252621816152e-7	0.7084972220161376	-0.3738751275951799		0.8139605489574712	0.814	0.814
OTU1594 (Neisseriaceae_unclassified)	<0.0001(<0.0001,<0.0001)	1.27272727272727e-6	1.27272727272727e-6	<0.0001(<0.0001,<0.0001)	8.75e-7	5.30129935177565e-7	0.745098723995619	-0.32510880660450436		0.8255511015558823	0.8256	0.8256
OTU87 (Selenomonas)	<0.0001(<0.0001,<0.0001)	1.79545454545455e-6	1.26740714554302e-6	<0.0001(<0.0001,<0.0001)	6.02272727272727e-7	6.02272727272727e-7	0.22779512346865022	-1.2060580108042396		0.4739841253500624	0.474	0.474
OTU1019 (Synergistes)	<0.0001(<0.0001,<0.0001)	1.40909090909091e-6	1.40909090909091e-6	<0.0001(<0.0001,<0.0001)	7.84090909090909e-7	5.58362114302811e-7	0.9925404569958477	-0.009349286905459196		1	1	1
OTU846 (Alloprevotella)	<0.0001(<0.0001,<0.0001)	0	0	<0.0001(<0.0001,<0.0001)	1.48863636363636e-6	8.66627629262357e-7	0.22066694730806896	-1.2247565846151585		0.4739841253500624	0.474	0.474
OTU315 (Prevotella)	<0.0001(<0.0001,<0.0001)	0	0	<0.0001(<0.0001,<0.0001)	1.47727272727273e-6	7.37483023683485e-7	0.15492437196661674	-1.4223510288947063		0.4739841253500624	0.474	0.474
OTU1276 (Lachnospiraceae_unclassified)	<0.0001(<0.0001,<0.0001)	0	0	<0.0001(<0.0001,<0.0001)	1.47727272727273e-6	7.544672379548e-7	0.15492437196661674	-1.4223510288947063		0.4739841253500624	0.474	0.474
OTU1609 (Prevotella)	<0.0001(<0.0001,<0.0001)	7.72727272727273e-7	7.72727272727273e-7	<0.0001(<0.0001,<0.0001)	1.09090909090909e-6	5.36941579776696e-7	0.544711012791607	-0.6057044736582601		0.6724243012635381	0.6724	0.6724
OTU417 (Alloprevotella)	<0.0001(<0.0001,<0.0001)	8.18181818181818e-7	8.18181818181818e-7	<0.0001(<0.0001,<0.0001)	1.06818181818182e-6	6.13074939581369e-7	0.745098723995619	-0.32510880660450436		0.8255511015558823	0.8256	0.8256
OTU1135 (Scardovia)	<0.0001(<0.0001,<0.0001)	9.09090909090909e-7	9.09090909090909e-7	<0.0001(<0.0001,<0.0001)	1.01136363636364e-6	7.147304988913e-7	1	0		1	1	1
OTU591 (Prevotella)	<0.0001(<0.0001,<0.0001)	0	0	<0.0001(<0.0001,<0.0001)	1.46590909090909e-6	7.43651090581871e-7	0.15492437196661674	-1.4223510288947063		0.4739841253500624	0.474	0.474
OTU1527 (Bacteria_unclassified)	<0.0001(<0.0001,<0.0001)	1.02272727272727e-6	1.02272727272727e-6	<0.0001(<0.0001,<0.0001)	9.43181818181818e-7	5.59509309423555e-7	0.745098723995619	-0.32510880660450436		0.8255511015558823	0.8256	0.8256
OTU1542 (Actinomyces)	<0.0001(<0.0001,<0.0001)	1.79545454545455e-6	1.25987832286684e-6	<0.0001(<0.0001,<0.0001)	5.56818181818182e-7	3.98159937824179e-7	0.45952906397165294	-0.7396225350252471		0.6223212977770365	0.6223	0.6223
OTU1797 (Firmicutes_unclassified)	<0.0001(<0.0001,<0.0001)	0	0	<0.0001(<0.0001,<0.0001)	1.45454545454545e-6	1.02717886404111e-6	0.321001165777455	-0.9924026110410586		0.4739841253500624	0.474	0.474
OTU572 (Prevotella)	<0.0001(<0.0001,<0.0001)	0	0	<0.0001(<0.0001,<0.0001)	1.45454545454545e-6	9.27337777135204e-7	0.22066694730806896	-1.2247565846151585		0.4739841253500624	0.474	0.474
OTU1393 (Capnocytophaga)	<0.0001(<0.0001,<0.0001)	5.22727272727273e-7	5.22727272727273e-7	<0.0001(<0.0001,<0.0001)	1.18181818181818e-6	5.88230404709255e-7	0.5207480755179984	-0.6421926949629742		0.6521990460371049	0.6522	0.6522
OTU1511 (Actinomyces)	<0.0001(<0.0001,<0.0001)	0	0	<0.0001(<0.0001,<0.0001)	1.44318181818182e-6	8.57820674712875e-7	0.22066694730806896	-1.2247565846151585		0.4739841253500624	0.474	0.474
OTU483 (Porphyromonas)	<0.0001(<0.0001,<0.0001)	1.56818181818182e-6	1.56818181818182e-6	<0.0001(<0.0001,<0.0001)	6.59090909090909e-7	4.63643278576499e-7	0.9925404569958477	-0.009349286905459196		1	1	1
OTU621 (Cryptobacterium)	<0.0001(<0.0001,<0.0001)	1.47727272727273e-6	1.47727272727273e-6	<0.0001(<0.0001,<0.0001)	7.04545454545455e-7	4.95581071532297e-7	0.9925404569958477	-0.009349286905459196		1	1	1
OTU728 (Prevotella)	<0.0001(<0.0001,<0.0001)	0	0	<0.0001(<0.0001,<0.0001)	1.44318181818182e-6	7.14796950098983e-7	0.15492437196661674	-1.4223510288947063		0.4739841253500624	0.474	0.474
OTU504 (Alloprevotella)	<0.0001(<0.0001,<0.0001)	0	0	<0.0001(<0.0001,<0.0001)	1.43181818181818e-6	1.00661286003396e-6	0.3209870661430574	-0.9924315267797934		0.4739841253500624	0.474	0.474
OTU689 (Bacteria_unclassified)	<0.0001(<0.0001,<0.0001)	0	0	<0.0001(<0.0001,<0.0001)	1.43181818181818e-6	7.42217626336565e-7	0.15492437196661674	-1.4223510288947063		0.4739841253500624	0.474	0.474
OTU973 (Prevotella)	<0.0001(<0.0001,<0.0001)	7.95454545454545e-7	7.95454545454545e-7	<0.0001(<0.0001,<0.0001)	1.03409090909091e-6	6.08080571220812e-7	0.7328293871438483	-0.34136424693472955		0.8255511015558823	0.8256	0.8256
OTU327 (Actinomyces)	<0.0001(<0.0001,<0.0001)	1.11363636363636e-6	1.11363636363636e-6	<0.0001(<0.0001,<0.0001)	8.63636363636364e-7	5.01351834555304e-7	0.745098723995619	-0.32510880660450436		0.8255511015558823	0.8256	0.8256
OTU1657 (Oribacterium)	<0.0001(<0.0001,<0.0001)	8.18181818181818e-7	8.18181818181818e-7	<0.0001(<0.0001,<0.0001)	1e-6	6.33652232312924e-7	0.7328293871438483	-0.34136424693472955		0.8255511015558823	0.8256	0.8256
OTU1186 (Solobacterium)	<0.0001(<0.0001,<0.0001)	1.13636363636364e-6	1.13636363636364e-6	<0.0001(<0.0001,<0.0001)	8.29545454545455e-7	4.89231369648709e-7	0.745098723995619	-0.32510880660450436		0.8255511015558823	0.8256	0.8256
OTU1703 (Porphyromonas)	<0.0001(<0.0001,<0.0001)	1.29545454545455e-6	1.29545454545455e-6	<0.0001(<0.0001,<0.0001)	7.5e-7	5.27521065360583e-7	0.9925404569958477	-0.009349286905459196		1	1	1
OTU301 (Prevotella)	<0.0001(<0.0001,<0.0001)	1.59090909090909e-6	1.59090909090909e-6	<0.0001(<0.0001,<0.0001)	6.02272727272727e-7	4.29617874949703e-7	0.9925404569958477	-0.009349286905459196		1	1	1
OTU1144 (Christensenellaceae_uncultured)	<0.0001(<0.0001,<0.0001)	6.36363636363636e-7	6.36363636363636e-7	<0.0001(<0.0001,<0.0001)	1.06818181818182e-6	1.06818181818182e-6	0.631873952096939	-0.4790909156749938		0.7477577078515568	0.7478	0.7478
OTU121 (Prevotella)	<0.0001(<0.0001,<0.0001)	0	0	<0.0001(<0.0001,<0.0001)	1.38636363636364e-6	8.03016748372423e-7	0.22066694730806896	-1.2247565846151585		0.4739841253500624	0.474	0.474
OTU1777 (Firmicutes_unclassified)	<0.0001(<0.0001,<0.0001)	0	0	<0.0001(<0.0001,<0.0001)	1.38636363636364e-6	7.61781689372193e-7	0.15492437196661674	-1.4223510288947063		0.4739841253500624	0.474	0.474
OTU515 (Prevotella)	<0.0001(<0.0001,<0.0001)	1.04545454545455e-6	1.04545454545455e-6	<0.0001(<0.0001,<0.0001)	8.63636363636364e-7	4.97165901580458e-7	0.745095084391385	-0.32511361572852515		0.8255511015558823	0.8256	0.8256
OTU1215 (Rothia)	<0.0001(<0.0001,<0.0001)	0	0	<0.0001(<0.0001,<0.0001)	1.375e-6	6.21226855216863e-7	0.11000625296427247	-1.5981650352688144		0.42091375604550013	0.4209	0.4209
OTU1324 (Prevotella)	<0.0001(<0.0001,<0.0001)	9.77272727272727e-7	9.77272727272727e-7	<0.0001(<0.0001,<0.0001)	8.86363636363636e-7	6.39894481362691e-7	1	0		1	1	1
OTU1437 (Bacteria_unclassified)	<0.0001(<0.0001,<0.0001)	0	0	<0.0001(<0.0001,<0.0001)	1.375e-6	1.085107762298e-6	0.321001165777455	-0.9924026110410586		0.4739841253500624	0.474	0.474
OTU1050 (Lachnospiraceae_uncultured)	<0.0001(<0.0001,<0.0001)	0	0	<0.0001(<0.0001,<0.0001)	1.36363636363636e-6	6.90694571547782e-7	0.15492437196661674	-1.4223510288947063		0.4739841253500624	0.474	0.474
OTU1381 (Tannerella)	<0.0001(<0.0001,<0.0001)	1.29545454545455e-6	1.29545454545455e-6	<0.0001(<0.0001,<0.0001)	7.15909090909091e-7	5.04925805312546e-7	0.9925404569958477	-0.009349286905459196		1	1	1
OTU1014 (Bacteria_unclassified)	<0.0001(<0.0001,<0.0001)	0	0	<0.0001(<0.0001,<0.0001)	1.35227272727273e-6	1.35227272727273e-6	0.4895428094603176	-0.6910361725232171		0.6223212977770365	0.6223	0.6223
OTU834 (Cyanobacteria_norank)	<0.0001(<0.0001,<0.0001)	2.70454545454545e-6	2.70454545454545e-6	<0.0001(<0.0001,<0.0001)	0	0	0.1620701433379609	-1.3981429537097647		0.4739841253500624	0.474	0.474
OTU1081 (Candidate_division_TM7_norank)	<0.0001(<0.0001,<0.0001)	1.59090909090909e-6	1.59090909090909e-6	<0.0001(<0.0001,<0.0001)	5.56818181818182e-7	3.93540434784283e-7	0.9925404569958477	-0.009349286905459196		1	1	1
OTU112 (Prevotella)	<0.0001(<0.0001,<0.0001)	0	0	<0.0001(<0.0001,<0.0001)	1.35227272727273e-6	7.87513542158076e-7	0.22066694730806896	-1.2247565846151585		0.4739841253500624	0.474	0.474
OTU543 (Firmicutes_unclassified)	<0.0001(<0.0001,<0.0001)	0	0	<0.0001(<0.0001,<0.0001)	1.35227272727273e-6	8.04253285419113e-7	0.22066694730806896	-1.2247565846151585		0.4739841253500624	0.474	0.474
OTU819 (Selenomonas)	<0.0001(<0.0001,<0.0001)	9.77272727272727e-7	9.77272727272727e-7	<0.0001(<0.0001,<0.0001)	8.63636363636364e-7	6.09096367666864e-7	0.9925404569958477	-0.009349286905459196		1	1	1
OTU891 (Prevotellaceae_unclassified)	<0.0001(<0.0001,<0.0001)	1.04545454545455e-6	1.04545454545455e-6	<0.0001(<0.0001,<0.0001)	8.18181818181818e-7	8.18181818181818e-7	0.631873952096939	-0.4790909156749938		0.7477577078515568	0.7478	0.7478
OTU272 (Elizabethkingia)	<0.0001(<0.0001,<0.0001)	0	0	<0.0001(<0.0001,<0.0001)	1.32954545454545e-6	5.97303587359556e-7	0.07861255150725512	-1.7587937220123726		0.34461085600628394	0.3446	0.3446
OTU296 (Bacteroidales_unclassified)	<0.0001(<0.0001,<0.0001)	0	0	<0.0001(<0.0001,<0.0001)	1.32954545454545e-6	9.97216815409517e-7	0.321001165777455	-0.9924026110410586		0.4739841253500624	0.474	0.474
OTU661 (Haemophilus)	<0.0001(<0.0001,<0.0001)	0	0	<0.0001(<0.0001,<0.0001)	1.32954545454545e-6	9.36422190041079e-7	0.321001165777455	-0.9924026110410586		0.4739841253500624	0.474	0.474
OTU1010 (Prevotella)	<0.0001(<0.0001,<0.0001)	7.72727272727273e-7	7.72727272727273e-7	<0.0001(<0.0001,<0.0001)	9.31818181818182e-7	6.58279686691391e-7	0.9925404569958477	-0.009349286905459196		1	1	1
OTU1085 (Bifidobacterium)	<0.0001(<0.0001,<0.0001)	0	0	<0.0001(<0.0001,<0.0001)	1.31818181818182e-6	8.2833592272335e-7	0.22066694730806896	-1.2247565846151585		0.4739841253500624	0.474	0.474
OTU116 (Bacteria_unclassified)	<0.0001(<0.0001,<0.0001)	1.40909090909091e-6	1.40909090909091e-6	<0.0001(<0.0001,<0.0001)	6.13636363636364e-7	6.13636363636363e-7	0.6157345106299519	-0.5019047688023743		0.7393726902910194	0.7394	0.7394
OTU1161 (Prevotella)	<0.0001(<0.0001,<0.0001)	0	0	<0.0001(<0.0001,<0.0001)	1.31818181818182e-6	6.74305528142515e-7	0.15492437196661674	-1.4223510288947063		0.4739841253500624	0.474	0.474
OTU1772 (Bacteria_unclassified)	<0.0001(<0.0001,<0.0001)	0	0	<0.0001(<0.0001,<0.0001)	1.31818181818182e-6	7.74890940947129e-7	0.22066694730806896	-1.2247565846151585		0.4739841253500624	0.474	0.474
OTU496 (Prevotella)	<0.0001(<0.0001,<0.0001)	1.22727272727273e-6	1.22727272727273e-6	<0.0001(<0.0001,<0.0001)	7.04545454545455e-7	4.06053685276102e-7	0.745098723995619	-0.32510880660450436		0.8255511015558823	0.8256	0.8256
OTU1092 (Bacteria_unclassified)	<0.0001(<0.0001,<0.0001)	0	0	<0.0001(<0.0001,<0.0001)	1.30681818181818e-6	7.46527655813796e-7	0.22066694730806896	-1.2247565846151585		0.4739841253500624	0.474	0.474
OTU1136 (Veillonella)	<0.0001(<0.0001,<0.0001)	0	0	<0.0001(<0.0001,<0.0001)	1.30681818181818e-6	6.02883604158704e-7	0.11000201277367248	-1.5981840931464928		0.42091375604550013	0.4209	0.4209
OTU429 (Bacteria_unclassified)	<0.0001(<0.0001,<0.0001)	1.68181818181818e-6	1.68181818181818e-6	<0.0001(<0.0001,<0.0001)	4.65909090909091e-7	3.27648306348709e-7	0.9925404569958477	-0.009349286905459196		1	1	1
OTU1154 (Bacteria_unclassified)	<0.0001(<0.0001,<0.0001)	0	0	<0.0001(<0.0001,<0.0001)	1.29545454545455e-6	9.15893436240742e-7	0.321001165777455	-0.9924026110410586		0.4739841253500624	0.474	0.474
OTU1221 (Fusobacterium)	<0.0001(<0.0001,<0.0001)	5.68181818181818e-7	5.68181818181818e-7	<0.0001(<0.0001,<0.0001)	1.01136363636364e-6	5.80845040318452e-7	0.7145454922745815	-0.36575822819921305		0.8174372467299943	0.8174	0.8174
OTU532 (Alistipes)	<0.0001(<0.0001,<0.0001)	0	0	<0.0001(<0.0001,<0.0001)	1.29545454545455e-6	9.1774550710258e-7	0.321001165777455	-0.9924026110410586		0.4739841253500624	0.474	0.474
OTU64 (Bacteroides)	<0.0001(<0.0001,<0.0001)	0	0	<0.0001(<0.0001,<0.0001)	1.29545454545455e-6	1.00302039822491e-6	0.321001165777455	-0.9924026110410586		0.4739841253500624	0.474	0.474
OTU655 (Bacteria_unclassified)	<0.0001(<0.0001,<0.0001)	0	0	<0.0001(<0.0001,<0.0001)	1.29545454545455e-6	6.39021728761989e-7	0.15492437196661674	-1.4223510288947063		0.4739841253500624	0.474	0.474
OTU356 (Prevotellaceae_unclassified)	<0.0001(<0.0001,<0.0001)	0	0	<0.0001(<0.0001,<0.0001)	1.28409090909091e-6	6.35905147193231e-7	0.15492437196661674	-1.4223510288947063		0.4739841253500624	0.474	0.474
OTU422 (Veillonella)	<0.0001(<0.0001,<0.0001)	9.77272727272727e-7	9.77272727272727e-7	<0.0001(<0.0001,<0.0001)	7.95454545454545e-7	4.54042302504062e-7	0.745095084391385	-0.32511361572852515		0.8255511015558823	0.8256	0.8256
OTU339 (Prevotella)	<0.0001(<0.0001,<0.0001)	0	0	<0.0001(<0.0001,<0.0001)	1.28409090909091e-6	6.45082042937379e-7	0.15492437196661674	-1.4223510288947063		0.4739841253500624	0.474	0.474
OTU1072 (Prevotellaceae_unclassified)	<0.0001(<0.0001,<0.0001)	0	0	<0.0001(<0.0001,<0.0001)	1.27272727272727e-6	1.27272727272727e-6	0.4895428094603176	-0.6910361725232171		0.6223212977770365	0.6223	0.6223
OTU1709 (Capnocytophaga)	<0.0001(<0.0001,<0.0001)	0	0	<0.0001(<0.0001,<0.0001)	1.27272727272727e-6	6.6791822294431e-7	0.15491826717526333	-1.4223720688122974		0.4739841253500624	0.474	0.474
OTU239 (Prevotella)	<0.0001(<0.0001,<0.0001)	0	0	<0.0001(<0.0001,<0.0001)	1.27272727272727e-6	7.36375246628545e-7	0.22066694730806896	-1.2247565846151585		0.4739841253500624	0.474	0.474
OTU786 (Prevotella)	<0.0001(<0.0001,<0.0001)	5.22727272727273e-7	5.22727272727273e-7	<0.0001(<0.0001,<0.0001)	1e-6	7.12076745538042e-7	0.9925404569958477	-0.009349286905459196		1	1	1
OTU1109 (Bacteria_unclassified)	<0.0001(<0.0001,<0.0001)	0	0	<0.0001(<0.0001,<0.0001)	1.25e-6	7.25928584159555e-7	0.22066694730806896	-1.2247565846151585		0.4739841253500624	0.474	0.474
OTU1515 (Capnocytophaga)	<0.0001(<0.0001,<0.0001)	0	0	<0.0001(<0.0001,<0.0001)	1.25e-6	9.20742340549326e-7	0.321001165777455	-0.9924026110410586		0.4739841253500624	0.474	0.474
OTU1575 (Micrococcales_unclassified)	<0.0001(<0.0001,<0.0001)	0	0	<0.0001(<0.0001,<0.0001)	1.25e-6	6.53990643477019e-7	0.15491826717526333	-1.4223720688122974		0.4739841253500624	0.474	0.474
OTU200 (Roseateles)	<0.0001(<0.0001,<0.0001)	0	0	<0.0001(<0.0001,<0.0001)	1.25e-6	5.00065303990352e-7	0.07861255150725512	-1.7587937220123726		0.34461085600628394	0.3446	0.3446
OTU1768 (Streptococcus)	<0.0001(<0.0001,<0.0001)	1.06818181818182e-6	1.06818181818182e-6	<0.0001(<0.0001,<0.0001)	7.15909090909091e-7	4.79993921840969e-7	0.745095084391385	-0.32511361572852515		0.8255511015558823	0.8256	0.8256
OTU289 (Veillonella)	<0.0001(<0.0001,<0.0001)	0	0	<0.0001(<0.0001,<0.0001)	1.25e-6	8.7893762461416e-7	0.321001165777455	-0.9924026110410586		0.4739841253500624	0.474	0.474
OTU1223 (Ruminococcaceae_uncultured)	<0.0001(<0.0001,<0.0001)	0	0	<0.0001(<0.0001,<0.0001)	1.22727272727273e-6	6.38524469869863e-7	0.15492437196661674	-1.4223510288947063		0.4739841253500624	0.474	0.474
OTU1735 (Bacteria_unclassified)	<0.0001(<0.0001,<0.0001)	0	0	<0.0001(<0.0001,<0.0001)	1.22727272727273e-6	7.09453863115176e-7	0.22066694730806896	-1.2247565846151585		0.4739841253500624	0.474	0.474
OTU570 (Bacteria_unclassified)	<0.0001(<0.0001,<0.0001)	0	0	<0.0001(<0.0001,<0.0001)	1.22727272727273e-6	8.72445857623646e-7	0.321001165777455	-0.9924026110410586		0.4739841253500624	0.474	0.474
OTU1663 (Prevotella)	<0.0001(<0.0001,<0.0001)	0	0	<0.0001(<0.0001,<0.0001)	1.21590909090909e-6	8.71505391100918e-7	0.321001165777455	-0.9924026110410586		0.4739841253500624	0.474	0.474
OTU1764 (Bacteria_unclassified)	<0.0001(<0.0001,<0.0001)	0	0	<0.0001(<0.0001,<0.0001)	1.21590909090909e-6	8.5669178283225e-7	0.321001165777455	-0.9924026110410586		0.4739841253500624	0.474	0.474
OTU396 (Bacteria_unclassified)	<0.0001(<0.0001,<0.0001)	0	0	<0.0001(<0.0001,<0.0001)	1.21590909090909e-6	6.09368016239244e-7	0.15492437196661674	-1.4223510288947063		0.4739841253500624	0.474	0.474
OTU792 (Bacteria_unclassified)	<0.0001(<0.0001,<0.0001)	8.86363636363636e-7	8.86363636363636e-7	<0.0001(<0.0001,<0.0001)	7.72727272727273e-7	5.44212273975014e-7	0.9925404569958477	-0.009349286905459196		1	1	1
OTU1192 (Bacteria_unclassified)	<0.0001(<0.0001,<0.0001)	1.25e-6	1.25e-6	<0.0001(<0.0001,<0.0001)	5.79545454545455e-7	4.07518675620377e-7	0.9925404569958477	-0.009349286905459196		1	1	1
OTU1724 (Megasphaera)	<0.0001(<0.0001,<0.0001)	0	0	<0.0001(<0.0001,<0.0001)	1.20454545454545e-6	5.9630503923706e-7	0.15492437196661674	-1.4223510288947063		0.4739841253500624	0.474	0.474
OTU703 (Bacteria_unclassified)	<0.0001(<0.0001,<0.0001)	0	0	<0.0001(<0.0001,<0.0001)	1.20454545454545e-6	5.97399250852209e-7	0.15491826717526333	-1.4223720688122974		0.4739841253500624	0.474	0.474
OTU842 (Ruminococcaceae_uncultured)	<0.0001(<0.0001,<0.0001)	0	0	<0.0001(<0.0001,<0.0001)	1.20454545454545e-6	7.58642143923164e-7	0.22066694730806896	-1.2247565846151585		0.4739841253500624	0.474	0.474
OTU995 (Veillonella)	<0.0001(<0.0001,<0.0001)	0	0	<0.0001(<0.0001,<0.0001)	1.20454545454545e-6	8.49297314027723e-7	0.321001165777455	-0.9924026110410586		0.4739841253500624	0.474	0.474
OTU1094 (Fusobacteriales_unclassified)	<0.0001(<0.0001,<0.0001)	0	0	<0.0001(<0.0001,<0.0001)	1.19318181818182e-6	5.99298168974179e-7	0.15492437196661674	-1.4223510288947063		0.4739841253500624	0.474	0.474
OTU1343 (Prevotella)	<0.0001(<0.0001,<0.0001)	1.11363636363636e-6	1.11363636363636e-6	<0.0001(<0.0001,<0.0001)	6.36363636363636e-7	6.36363636363636e-7	0.631873952096939	-0.4790909156749938		0.7477577078515568	0.7478	0.7478
OTU1379 (Firmicutes_unclassified)	<0.0001(<0.0001,<0.0001)	0	0	<0.0001(<0.0001,<0.0001)	1.19318181818182e-6	8.3888297665577e-7	0.321001165777455	-0.9924026110410586		0.4739841253500624	0.474	0.474
OTU1485 (Solobacterium)	<0.0001(<0.0001,<0.0001)	0	0	<0.0001(<0.0001,<0.0001)	1.19318181818182e-6	6.87980468481391e-7	0.22066694730806896	-1.2247565846151585		0.4739841253500624	0.474	0.474
OTU1704 (Bacteria_unclassified)	<0.0001(<0.0001,<0.0001)	9.09090909090909e-7	9.09090909090909e-7	<0.0001(<0.0001,<0.0001)	7.38636363636364e-7	5.1934729104948e-7	0.9925404569958477	-0.009349286905459196		1	1	1
OTU410 (Lactobacillales_unclassified)	<0.0001(<0.0001,<0.0001)	1e-6	1e-6	<0.0001(<0.0001,<0.0001)	6.93181818181818e-7	6.93181818181818e-7	0.631873952096939	-0.4790909156749938		0.7477577078515568	0.7478	0.7478
OTU474 (Prevotella)	<0.0001(<0.0001,<0.0001)	0	0	<0.0001(<0.0001,<0.0001)	1.19318181818182e-6	8.39194324672512e-7	0.321001165777455	-0.9924026110410586		0.4739841253500624	0.474	0.474
OTU796 (Candidate_division_TM7_norank)	<0.0001(<0.0001,<0.0001)	0	0	<0.0001(<0.0001,<0.0001)	1.19318181818182e-6	6.9006571297976e-7	0.22065791255630823	-1.2247805569110795		0.4739841253500624	0.474	0.474
OTU971 (Prevotella)	<0.0001(<0.0001,<0.0001)	0	0	<0.0001(<0.0001,<0.0001)	1.19318181818182e-6	6.81111397861716e-7	0.22066694730806896	-1.2247565846151585		0.4739841253500624	0.474	0.474
OTU1758 (Oribacterium)	<0.0001(<0.0001,<0.0001)	5.22727272727273e-7	5.22727272727273e-7	<0.0001(<0.0001,<0.0001)	9.20454545454545e-7	6.68991815997594e-7	0.9925404569958477	-0.009349286905459196		1	1	1
OTU482 (Bacteria_unclassified)	<0.0001(<0.0001,<0.0001)	0	0	<0.0001(<0.0001,<0.0001)	1.18181818181818e-6	5.90225470649223e-7	0.15492437196661674	-1.4223510288947063		0.4739841253500624	0.474	0.474
OTU29 (Prevotella)	<0.0001(<0.0001,<0.0001)	0	0	<0.0001(<0.0001,<0.0001)	1.18181818181818e-6	6.82584035220035e-7	0.22066694730806896	-1.2247565846151585		0.4739841253500624	0.474	0.474
OTU638 (Firmicutes_unclassified)	<0.0001(<0.0001,<0.0001)	0	0	<0.0001(<0.0001,<0.0001)	1.18181818181818e-6	6.94534841018109e-7	0.22066694730806896	-1.2247565846151585		0.4739841253500624	0.474	0.474
OTU1158 (Bacteria_unclassified)	<0.0001(<0.0001,<0.0001)	0	0	<0.0001(<0.0001,<0.0001)	1.17045454545455e-6	6.70357129454692e-7	0.22066694730806896	-1.2247565846151585		0.4739841253500624	0.474	0.474
OTU1104 (Bacteria_unclassified)	<0.0001(<0.0001,<0.0001)	0	0	<0.0001(<0.0001,<0.0001)	1.17045454545455e-6	7.17962836805445e-7	0.22066694730806896	-1.2247565846151585		0.4739841253500624	0.474	0.474
OTU306 (Actinomyces)	<0.0001(<0.0001,<0.0001)	0	0	<0.0001(<0.0001,<0.0001)	1.15909090909091e-6	6.65598614858425e-7	0.22066694730806896	-1.2247565846151585		0.4739841253500624	0.474	0.474
OTU337 (Bacteroidales_unclassified)	<0.0001(<0.0001,<0.0001)	8.40909090909091e-7	8.40909090909091e-7	<0.0001(<0.0001,<0.0001)	7.38636363636364e-7	5.26838304716015e-7	1	0		1	1	1
OTU1641 (Prevotella)	<0.0001(<0.0001,<0.0001)	6.59090909090909e-7	6.59090909090909e-7	<0.0001(<0.0001,<0.0001)	8.06818181818182e-7	4.66163882722846e-7	0.745098723995619	-0.32510880660450436		0.8255511015558823	0.8256	0.8256
OTU988 (Capnocytophaga)	<0.0001(<0.0001,<0.0001)	0	0	<0.0001(<0.0001,<0.0001)	1.13636363636364e-6	6.5337757181714e-7	0.22066694730806896	-1.2247565846151585		0.4739841253500624	0.474	0.474
OTU1578 (Bacteroidales_unclassified)	<0.0001(<0.0001,<0.0001)	3.86363636363636e-7	3.86363636363636e-7	<0.0001(<0.0001,<0.0001)	9.31818181818182e-7	5.34297910040191e-7	0.7084972220161376	-0.3738751275951799		0.8139605489574712	0.814	0.814
OTU513 (Comamonadaceae_unclassified)	<0.0001(<0.0001,<0.0001)	0	0	<0.0001(<0.0001,<0.0001)	1.125e-6	7.95890125553787e-7	0.321001165777455	-0.9924026110410586		0.4739841253500624	0.474	0.474
OTU65 (Bacteria_unclassified)	<0.0001(<0.0001,<0.0001)	0	0	<0.0001(<0.0001,<0.0001)	1.125e-6	6.57886109221326e-7	0.22066694730806896	-1.2247565846151585		0.4739841253500624	0.474	0.474
OTU1538 (Leptotrichia)	<0.0001(<0.0001,<0.0001)	0	0	<0.0001(<0.0001,<0.0001)	1.11363636363636e-6	5.94390316214757e-7	0.15492437196661674	-1.4223510288947063		0.4739841253500624	0.474	0.474
OTU202 (Bacteria_unclassified)	<0.0001(<0.0001,<0.0001)	0	0	<0.0001(<0.0001,<0.0001)	1.11363636363636e-6	8.73748069628885e-7	0.321001165777455	-0.9924026110410586		0.4739841253500624	0.474	0.474
OTU585 (Alloprevotella)	<0.0001(<0.0001,<0.0001)	0	0	<0.0001(<0.0001,<0.0001)	1.11363636363636e-6	1.11363636363636e-6	0.4895428094603176	-0.6910361725232171		0.6223212977770365	0.6223	0.6223
OTU1025 (Lactobacillales_unclassified)	<0.0001(<0.0001,<0.0001)	0	0	<0.0001(<0.0001,<0.0001)	1.10227272727273e-6	5.95182631526898e-7	0.15492437196661674	-1.4223510288947063		0.4739841253500624	0.474	0.474
OTU1185 (Bacteroidetes_unclassified)	<0.0001(<0.0001,<0.0001)	0	0	<0.0001(<0.0001,<0.0001)	1.10227272727273e-6	6.44290042214838e-7	0.22066694730806896	-1.2247565846151585		0.4739841253500624	0.474	0.474
OTU580 (Bacteria_unclassified)	<0.0001(<0.0001,<0.0001)	0	0	<0.0001(<0.0001,<0.0001)	1.10227272727273e-6	6.40630520768275e-7	0.22066694730806896	-1.2247565846151585		0.4739841253500624	0.474	0.474
OTU647 (Fusobacteriales_unclassified)	<0.0001(<0.0001,<0.0001)	1.25e-6	1.25e-6	<0.0001(<0.0001,<0.0001)	4.77272727272727e-7	3.3553762001132e-7	0.9925403109936426	-0.009349469900084617		1	1	1
OTU1099 (Bacteria_unclassified)	<0.0001(<0.0001,<0.0001)	1.20454545454545e-6	1.20454545454545e-6	<0.0001(<0.0001,<0.0001)	4.88636363636364e-7	3.5114171084112e-7	0.9925404569958477	-0.009349286905459196		1	1	1
OTU1180 (Alloprevotella)	<0.0001(<0.0001,<0.0001)	7.95454545454545e-7	7.95454545454545e-7	<0.0001(<0.0001,<0.0001)	6.93181818181818e-7	4.87395449910954e-7	0.9925404569958477	-0.009349286905459196		1	1	1
OTU1652 (Prevotella)	<0.0001(<0.0001,<0.0001)	0	0	<0.0001(<0.0001,<0.0001)	1.09090909090909e-6	7.68474374370308e-7	0.321001165777455	-0.9924026110410586		0.4739841253500624	0.474	0.474
OTU1788 (Neisseria)	<0.0001(<0.0001,<0.0001)	8.40909090909091e-7	8.40909090909091e-7	<0.0001(<0.0001,<0.0001)	6.70454545454545e-7	6.70454545454545e-7	0.631873952096939	-0.4790909156749938		0.7477577078515568	0.7478	0.7478
OTU363 (Firmicutes_unclassified)	<0.0001(<0.0001,<0.0001)	1.13636363636364e-6	1.13636363636364e-6	<0.0001(<0.0001,<0.0001)	5.22727272727273e-7	3.70678609214187e-7	0.9925404569958477	-0.009349286905459196		1	1	1
OTU469 (Firmicutes_unclassified)	<0.0001(<0.0001,<0.0001)	0	0	<0.0001(<0.0001,<0.0001)	1.09090909090909e-6	7.67113420495956e-7	0.321001165777455	-0.9924026110410586		0.4739841253500624	0.474	0.474
OTU919 (Prevotella)	<0.0001(<0.0001,<0.0001)	0	0	<0.0001(<0.0001,<0.0001)	1.09090909090909e-6	6.4258416613181e-7	0.22066694730806896	-1.2247565846151585		0.4739841253500624	0.474	0.474
OTU1734 (Prevotella)	<0.0001(<0.0001,<0.0001)	0	0	<0.0001(<0.0001,<0.0001)	1.07954545454545e-6	6.18045760351511e-7	0.22066694730806896	-1.2247565846151585		0.4739841253500624	0.474	0.474
OTU67 (Prevotella)	<0.0001(<0.0001,<0.0001)	0	0	<0.0001(<0.0001,<0.0001)	1.07954545454545e-6	7.59341268257883e-7	0.321001165777455	-0.9924026110410586		0.4739841253500624	0.474	0.474
OTU1062 (Novosphingobium)	<0.0001(<0.0001,<0.0001)	0	0	<0.0001(<0.0001,<0.0001)	1.07954545454545e-6	5.5784084962301e-7	0.15492437196661674	-1.4223510288947063		0.4739841253500624	0.474	0.474
OTU110 (Bacteria_unclassified)	<0.0001(<0.0001,<0.0001)	1.02272727272727e-6	1.02272727272727e-6	<0.0001(<0.0001,<0.0001)	5.56818181818182e-7	5.56818181818182e-7	0.631873952096939	-0.4790909156749938		0.7477577078515568	0.7478	0.7478
OTU1762 (Firmicutes_unclassified)	<0.0001(<0.0001,<0.0001)	0	0	<0.0001(<0.0001,<0.0001)	1.06818181818182e-6	7.51660553652236e-7	0.321001165777455	-0.9924026110410586		0.4739841253500624	0.474	0.474
OTU26 (Solobacterium)	<0.0001(<0.0001,<0.0001)	0	0	<0.0001(<0.0001,<0.0001)	1.06818181818182e-6	6.16686178603196e-7	0.22065791255630823	-1.2247805569110795		0.4739841253500624	0.474	0.474
OTU723 (Prevotella)	<0.0001(<0.0001,<0.0001)	0	0	<0.0001(<0.0001,<0.0001)	1.06818181818182e-6	7.94244489385932e-7	0.321001165777455	-0.9924026110410586		0.4739841253500624	0.474	0.474
OTU132 (Prevotella)	<0.0001(<0.0001,<0.0001)	1.11363636363636e-6	1.11363636363636e-6	<0.0001(<0.0001,<0.0001)	5.11363636363636e-7	3.6678811451046e-7	0.9925404569958477	-0.009349286905459196		1	1	1
OTU367 (Firmicutes_unclassified)	<0.0001(<0.0001,<0.0001)	0	0	<0.0001(<0.0001,<0.0001)	1.05681818181818e-6	7.74353465874043e-7	0.321001165777455	-0.9924026110410586		0.4739841253500624	0.474	0.474
OTU879 (Actinomyces)	<0.0001(<0.0001,<0.0001)	8.18181818181818e-7	8.18181818181818e-7	<0.0001(<0.0001,<0.0001)	6.47727272727273e-7	6.47727272727273e-7	0.631873952096939	-0.4790909156749938		0.7477577078515568	0.7478	0.7478
OTU1203 (Prevotella)	<0.0001(<0.0001,<0.0001)	3.86363636363636e-7	3.86363636363636e-7	<0.0001(<0.0001,<0.0001)	8.63636363636364e-7	6.28307719124678e-7	0.9925404569958477	-0.009349286905459196		1	1	1
OTU1577 (Firmicutes_unclassified)	<0.0001(<0.0001,<0.0001)	0	0	<0.0001(<0.0001,<0.0001)	1.05681818181818e-6	6.26679135113819e-7	0.22066694730806896	-1.2247565846151585		0.4739841253500624	0.474	0.474
OTU507 (Bacteroidetes_unclassified)	<0.0001(<0.0001,<0.0001)	1e-6	1e-6	<0.0001(<0.0001,<0.0001)	5.45454545454545e-7	3.8381203047995e-7	0.9925404569958477	-0.009349286905459196		1	1	1
OTU7 (Firmicutes_unclassified)	<0.0001(<0.0001,<0.0001)	0	0	<0.0001(<0.0001,<0.0001)	1.04545454545455e-6	6.07319747395956e-7	0.22066694730806896	-1.2247565846151585		0.4739841253500624	0.474	0.474
OTU833 (Bacteria_unclassified)	<0.0001(<0.0001,<0.0001)	1e-6	1e-6	<0.0001(<0.0001,<0.0001)	5.45454545454545e-7	5.45454545454545e-7	0.631873952096939	-0.4790909156749938		0.7477577078515568	0.7478	0.7478
OTU906 (Prevotellaceae_unclassified)	<0.0001(<0.0001,<0.0001)	0	0	<0.0001(<0.0001,<0.0001)	1.04545454545455e-6	6.0581238385998e-7	0.22066694730806896	-1.2247565846151585		0.4739841253500624	0.474	0.474
OTU178 (Oribacterium)	<0.0001(<0.0001,<0.0001)	6.59090909090909e-7	6.59090909090909e-7	<0.0001(<0.0001,<0.0001)	7.04545454545455e-7	5.01866706345011e-7	1	0		1	1	1
OTU388 (Firmicutes_unclassified)	<0.0001(<0.0001,<0.0001)	0	0	<0.0001(<0.0001,<0.0001)	1.03409090909091e-6	6.02686614750889e-7	0.22066694730806896	-1.2247565846151585		0.4739841253500624	0.474	0.474
OTU748 (Bacteria_unclassified)	<0.0001(<0.0001,<0.0001)	0	0	<0.0001(<0.0001,<0.0001)	1.03409090909091e-6	7.27402311796568e-7	0.321001165777455	-0.9924026110410586		0.4739841253500624	0.474	0.474
OTU633 (Firmicutes_unclassified)	<0.0001(<0.0001,<0.0001)	0	0	<0.0001(<0.0001,<0.0001)	1.02272727272727e-6	5.06740684573588e-7	0.15491826717526333	-1.4223720688122974		0.4739841253500624	0.474	0.474
OTU45 (Prevotella)	<0.0001(<0.0001,<0.0001)	0	0	<0.0001(<0.0001,<0.0001)	1.02272727272727e-6	5.87882086946328e-7	0.22066694730806896	-1.2247565846151585		0.4739841253500624	0.474	0.474
OTU781 (Alloprevotella)	<0.0001(<0.0001,<0.0001)	0	0	<0.0001(<0.0001,<0.0001)	1.02272727272727e-6	7.30543032577165e-7	0.321001165777455	-0.9924026110410586		0.4739841253500624	0.474	0.474
OTU874 (Treponema)	<0.0001(<0.0001,<0.0001)	0	0	<0.0001(<0.0001,<0.0001)	1.02272727272727e-6	7.21909923393537e-7	0.321001165777455	-0.9924026110410586		0.4739841253500624	0.474	0.474
OTU896 (Candidate_division_SR1_norank)	<0.0001(<0.0001,<0.0001)	0	0	<0.0001(<0.0001,<0.0001)	1.02272727272727e-6	7.25519536533054e-7	0.321001165777455	-0.9924026110410586		0.4739841253500624	0.474	0.474
OTU1560 (Prevotella)	<0.0001(<0.0001,<0.0001)	0	0	<0.0001(<0.0001,<0.0001)	1.01136363636364e-6	7.11433406362142e-7	0.321001165777455	-0.9924026110410586		0.4739841253500624	0.474	0.474
OTU290 (Megasphaera)	<0.0001(<0.0001,<0.0001)	0	0	<0.0001(<0.0001,<0.0001)	1.01136363636364e-6	6.09163377447851e-7	0.22066694730806896	-1.2247565846151585		0.4739841253500624	0.474	0.474
OTU357 (Candidate_division_SR1_norank)	<0.0001(<0.0001,<0.0001)	0	0	<0.0001(<0.0001,<0.0001)	1.01136363636364e-6	7.65213911088637e-7	0.321001165777455	-0.9924026110410586		0.4739841253500624	0.474	0.474
OTU1110 (Pseudoxanthomonas)	<0.0001(<0.0001,<0.0001)	0	0	<0.0001(<0.0001,<0.0001)	1e-6	5.11875686972209e-7	0.15492437196661674	-1.4223510288947063		0.4739841253500624	0.474	0.474
OTU1128 (Prevotella)	<0.0001(<0.0001,<0.0001)	0	0	<0.0001(<0.0001,<0.0001)	1e-6	7.12076745538042e-7	0.321001165777455	-0.9924026110410586		0.4739841253500624	0.474	0.474
OTU1281 (Alcaligenes)	<0.0001(<0.0001,<0.0001)	8.40909090909091e-7	8.40909090909091e-7	<0.0001(<0.0001,<0.0001)	5.79545454545455e-7	4.09437259050161e-7	0.9925404569958477	-0.009349286905459196		1	1	1
OTU1649 (Firmicutes_unclassified)	<0.0001(<0.0001,<0.0001)	0	0	<0.0001(<0.0001,<0.0001)	1e-6	7.03031203833243e-7	0.3209870661430574	-0.9924315267797934		0.4739841253500624	0.474	0.474
OTU1684 (Neisseria)	<0.0001(<0.0001,<0.0001)	0	0	<0.0001(<0.0001,<0.0001)	1e-6	5.86997745470153e-7	0.22066694730806896	-1.2247565846151585		0.4739841253500624	0.474	0.474
OTU236 (Veillonellaceae_uncultured)	<0.0001(<0.0001,<0.0001)	0	0	<0.0001(<0.0001,<0.0001)	1e-6	7.05997593395953e-7	0.321001165777455	-0.9924026110410586		0.4739841253500624	0.474	0.474
OTU90 (Bacteria_unclassified)	<0.0001(<0.0001,<0.0001)	0	0	<0.0001(<0.0001,<0.0001)	1e-6	7.73786845006234e-7	0.321001165777455	-0.9924026110410586		0.4739841253500624	0.474	0.474
OTU920 (Alloprevotella)	<0.0001(<0.0001,<0.0001)	0	0	<0.0001(<0.0001,<0.0001)	1e-6	5.7531055626909e-7	0.22066694730806896	-1.2247565846151585		0.4739841253500624	0.474	0.474
OTU1599 (Porphyromonas)	<0.0001(<0.0001,<0.0001)	0	0	<0.0001(<0.0001,<0.0001)	9.88636363636364e-7	5.94184266077255e-7	0.22066694730806896	-1.2247565846151585		0.4739841253500624	0.474	0.474
OTU51 (Streptococcus)	<0.0001(<0.0001,<0.0001)	0	0	<0.0001(<0.0001,<0.0001)	9.88636363636364e-7	5.6511581334505e-7	0.22066694730806896	-1.2247565846151585		0.4739841253500624	0.474	0.474
OTU531 (Prevotella)	<0.0001(<0.0001,<0.0001)	0	0	<0.0001(<0.0001,<0.0001)	9.88636363636364e-7	5.72464268865714e-7	0.22066694730806896	-1.2247565846151585		0.4739841253500624	0.474	0.474
OTU1417 (Bacteria_unclassified)	<0.0001(<0.0001,<0.0001)	5.68181818181818e-7	5.68181818181818e-7	<0.0001(<0.0001,<0.0001)	6.93181818181818e-7	4.87395449910954e-7	0.9925404569958477	-0.009349286905459196		1	1	1
OTU1497 (Allisonella)	<0.0001(<0.0001,<0.0001)	0	0	<0.0001(<0.0001,<0.0001)	9.65909090909091e-7	6.08080571220812e-7	0.22066694730806896	-1.2247565846151585		0.4739841253500624	0.474	0.474
OTU539 (Bacteroidales_unclassified)	<0.0001(<0.0001,<0.0001)	0	0	<0.0001(<0.0001,<0.0001)	9.65909090909091e-7	6.79112316222455e-7	0.321001165777455	-0.9924026110410586		0.4739841253500624	0.474	0.474
OTU57 (Alloprevotella)	<0.0001(<0.0001,<0.0001)	0	0	<0.0001(<0.0001,<0.0001)	9.65909090909091e-7	5.69938506929819e-7	0.22066694730806896	-1.2247565846151585		0.4739841253500624	0.474	0.474
OTU777 (Porphyromonas)	<0.0001(<0.0001,<0.0001)	0	0	<0.0001(<0.0001,<0.0001)	9.65909090909091e-7	6.79112316222455e-7	0.321001165777455	-0.9924026110410586		0.4739841253500624	0.474	0.474
OTU799 (Alloprevotella)	<0.0001(<0.0001,<0.0001)	8.86363636363636e-7	8.86363636363636e-7	<0.0001(<0.0001,<0.0001)	5.22727272727273e-7	3.67493583821922e-7	0.9925403109936426	-0.009349469900084617		1	1	1
OTU1139 (Candidate_division_SR1_norank)	<0.0001(<0.0001,<0.0001)	8.86363636363636e-7	8.86363636363636e-7	<0.0001(<0.0001,<0.0001)	5.11363636363636e-7	3.61768238888085e-7	0.9925404569958477	-0.009349286905459196		1	1	1
OTU1359 (Sphingomonas)	<0.0001(<0.0001,<0.0001)	0	0	<0.0001(<0.0001,<0.0001)	9.54545454545455e-7	4.963053387439e-7	0.15492437196661674	-1.4223510288947063		0.4739841253500624	0.474	0.474
OTU1491 (Porphyromonas)	<0.0001(<0.0001,<0.0001)	0	0	<0.0001(<0.0001,<0.0001)	9.54545454545455e-7	6.7126984945795e-7	0.321001165777455	-0.9924026110410586		0.4739841253500624	0.474	0.474
OTU1718 (Prevotella)	<0.0001(<0.0001,<0.0001)	0	0	<0.0001(<0.0001,<0.0001)	9.54545454545455e-7	5.66135290283295e-7	0.22066694730806896	-1.2247565846151585		0.4739841253500624	0.474	0.474
OTU432 (Alloprevotella)	<0.0001(<0.0001,<0.0001)	0	0	<0.0001(<0.0001,<0.0001)	9.54545454545455e-7	9.54545454545454e-7	0.4895428094603176	-0.6910361725232171		0.6223212977770365	0.6223	0.6223
OTU536 (Neisseria)	<0.0001(<0.0001,<0.0001)	0	0	<0.0001(<0.0001,<0.0001)	9.54545454545455e-7	5.60570757735062e-7	0.22066694730806896	-1.2247565846151585		0.4739841253500624	0.474	0.474
OTU605 (Capnocytophaga)	<0.0001(<0.0001,<0.0001)	0	0	<0.0001(<0.0001,<0.0001)	9.54545454545455e-7	9.54545454545454e-7	0.4895428094603176	-0.6910361725232171		0.6223212977770365	0.6223	0.6223
OTU770 (Bacteria_unclassified)	<0.0001(<0.0001,<0.0001)	0	0	<0.0001(<0.0001,<0.0001)	9.54545454545455e-7	9.54545454545454e-7	0.4895428094603176	-0.6910361725232171		0.6223212977770365	0.6223	0.6223
OTU125 (Family_XIII_Incertae_Sedis)	<0.0001(<0.0001,<0.0001)	0	0	<0.0001(<0.0001,<0.0001)	9.43181818181818e-7	6.63529312088306e-7	0.321001165777455	-0.9924026110410586		0.4739841253500624	0.474	0.474
OTU1295 (Bacteria_unclassified)	<0.0001(<0.0001,<0.0001)	6.81818181818182e-7	6.81818181818182e-7	<0.0001(<0.0001,<0.0001)	6.02272727272727e-7	6.02272727272727e-7	0.631873952096939	-0.4790909156749938		0.7477577078515568	0.7478	0.7478
OTU1331 (Prevotella)	<0.0001(<0.0001,<0.0001)	6.36363636363636e-7	6.36363636363636e-7	<0.0001(<0.0001,<0.0001)	6.25e-7	4.40062839865289e-7	1	0		1	1	1
OTU1697 (Bacteria_unclassified)	<0.0001(<0.0001,<0.0001)	0	0	<0.0001(<0.0001,<0.0001)	9.43181818181818e-7	6.67063222159449e-7	0.321001165777455	-0.9924026110410586		0.4739841253500624	0.474	0.474
OTU1743 (Prevotellaceae_unclassified)	<0.0001(<0.0001,<0.0001)	0	0	<0.0001(<0.0001,<0.0001)	9.43181818181818e-7	6.64316250049474e-7	0.321001165777455	-0.9924026110410586		0.4739841253500624	0.474	0.474
OTU304 (Tannerella)	<0.0001(<0.0001,<0.0001)	0	0	<0.0001(<0.0001,<0.0001)	9.43181818181818e-7	9.43181818181818e-7	0.4895428094603176	-0.6910361725232171		0.6223212977770365	0.6223	0.6223
OTU312 (Streptococcus)	<0.0001(<0.0001,<0.0001)	0	0	<0.0001(<0.0001,<0.0001)	9.43181818181818e-7	7.20892492703252e-7	0.321001165777455	-0.9924026110410586		0.4739841253500624	0.474	0.474
OTU1690 (Fusobacteriales_unclassified)	<0.0001(<0.0001,<0.0001)	0	0	<0.0001(<0.0001,<0.0001)	9.31818181818182e-7	6.60063059933821e-7	0.321001165777455	-0.9924026110410586		0.4739841253500624	0.474	0.474
OTU709 (Alloprevotella)	<0.0001(<0.0001,<0.0001)	0	0	<0.0001(<0.0001,<0.0001)	9.31818181818182e-7	6.56889271317122e-7	0.321001165777455	-0.9924026110410586		0.4739841253500624	0.474	0.474
OTU749 (Bacteria_unclassified)	<0.0001(<0.0001,<0.0001)	0	0	<0.0001(<0.0001,<0.0001)	9.31818181818182e-7	6.5509725811734e-7	0.3209870661430574	-0.9924315267797934		0.4739841253500624	0.474	0.474
OTU77 (Aquabacter)	<0.0001(<0.0001,<0.0001)	0	0	<0.0001(<0.0001,<0.0001)	9.31818181818182e-7	5.19423021709756e-7	0.15492437196661674	-1.4223510288947063		0.4739841253500624	0.474	0.474
OTU970 (Prevotella)	<0.0001(<0.0001,<0.0001)	0	0	<0.0001(<0.0001,<0.0001)	9.31818181818182e-7	7.0429260302477e-7	0.321001165777455	-0.9924026110410586		0.4739841253500624	0.474	0.474
OTU10 (Bacteria_unclassified)	<0.0001(<0.0001,<0.0001)	0	0	<0.0001(<0.0001,<0.0001)	9.20454545454545e-7	6.77913540788963e-7	0.321001165777455	-0.9924026110410586		0.4739841253500624	0.474	0.474
OTU1098 (Alloprevotella)	<0.0001(<0.0001,<0.0001)	0	0	<0.0001(<0.0001,<0.0001)	9.20454545454545e-7	9.20454545454545e-7	0.4895428094603176	-0.6910361725232171		0.6223212977770365	0.6223	0.6223
OTU1573 (Firmicutes_unclassified)	<0.0001(<0.0001,<0.0001)	0	0	<0.0001(<0.0001,<0.0001)	9.20454545454545e-7	6.51182829998553e-7	0.321001165777455	-0.9924026110410586		0.4739841253500624	0.474	0.474
OTU1613 (Proteobacteria_unclassified)	<0.0001(<0.0001,<0.0001)	0	0	<0.0001(<0.0001,<0.0001)	9.20454545454545e-7	5.27018583132367e-7	0.22066694730806896	-1.2247565846151585		0.4739841253500624	0.474	0.474
OTU271 (Bacteria_unclassified)	<0.0001(<0.0001,<0.0001)	0	0	<0.0001(<0.0001,<0.0001)	9.20454545454545e-7	6.88239312926201e-7	0.321001165777455	-0.9924026110410586		0.4739841253500624	0.474	0.474
OTU858 (Bacteria_unclassified)	<0.0001(<0.0001,<0.0001)	0	0	<0.0001(<0.0001,<0.0001)	9.20454545454545e-7	6.51182829998553e-7	0.321001165777455	-0.9924026110410586		0.4739841253500624	0.474	0.474
OTU115 (Prevotella)	<0.0001(<0.0001,<0.0001)	0	0	<0.0001(<0.0001,<0.0001)	9.20454545454545e-7	6.55580814638215e-7	0.321001165777455	-0.9924026110410586		0.4739841253500624	0.474	0.474
OTU1713 (Pelospora)	<0.0001(<0.0001,<0.0001)	0	0	<0.0001(<0.0001,<0.0001)	9.20454545454545e-7	6.47562262433164e-7	0.321001165777455	-0.9924026110410586		0.4739841253500624	0.474	0.474
OTU1726 (Treponema)	<0.0001(<0.0001,<0.0001)	0	0	<0.0001(<0.0001,<0.0001)	9.20454545454545e-7	6.55580814638215e-7	0.321001165777455	-0.9924026110410586		0.4739841253500624	0.474	0.474
OTU829 (Prevotella)	<0.0001(<0.0001,<0.0001)	0	0	<0.0001(<0.0001,<0.0001)	9.20454545454545e-7	5.43610552065446e-7	0.22065791255630823	-1.2247805569110795		0.4739841253500624	0.474	0.474
OTU911 (Prevotella)	<0.0001(<0.0001,<0.0001)	0	0	<0.0001(<0.0001,<0.0001)	9.20454545454545e-7	6.49576180233e-7	0.321001165777455	-0.9924026110410586		0.4739841253500624	0.474	0.474
OTU330 (Firmicutes_unclassified)	<0.0001(<0.0001,<0.0001)	9.77272727272727e-7	9.77272727272727e-7	<0.0001(<0.0001,<0.0001)	4.20454545454545e-7	2.96585228969899e-7	0.9925404569958477	-0.009349286905459196		1	1	1
OTU1168 (Fusobacterium)	<0.0001(<0.0001,<0.0001)	0	0	<0.0001(<0.0001,<0.0001)	9.09090909090909e-7	6.39936232217879e-7	0.321001165777455	-0.9924026110410586		0.4739841253500624	0.474	0.474
OTU1195 (Alloprevotella)	<0.0001(<0.0001,<0.0001)	0	0	<0.0001(<0.0001,<0.0001)	9.09090909090909e-7	6.39323613083119e-7	0.321001165777455	-0.9924026110410586		0.4739841253500624	0.474	0.474
OTU1245 (Bacteria_unclassified)	<0.0001(<0.0001,<0.0001)	0	0	<0.0001(<0.0001,<0.0001)	9.09090909090909e-7	6.39936232217879e-7	0.321001165777455	-0.9924026110410586		0.4739841253500624	0.474	0.474
OTU587 (Firmicutes_unclassified)	<0.0001(<0.0001,<0.0001)	0	0	<0.0001(<0.0001,<0.0001)	9.09090909090909e-7	5.29099993817591e-7	0.22066694730806896	-1.2247565846151585		0.4739841253500624	0.474	0.474
OTU1111 (Prevotella)	<0.0001(<0.0001,<0.0001)	0	0	<0.0001(<0.0001,<0.0001)	8.97727272727273e-7	6.33660430723589e-7	0.321001165777455	-0.9924026110410586		0.4739841253500624	0.474	0.474
OTU1420 (Parvimonas)	<0.0001(<0.0001,<0.0001)	0	0	<0.0001(<0.0001,<0.0001)	8.97727272727273e-7	8.97727272727273e-7	0.4895428094603176	-0.6910361725232171		0.6223212977770365	0.6223	0.6223
OTU1741 (Porphyromonas)	<0.0001(<0.0001,<0.0001)	0	0	<0.0001(<0.0001,<0.0001)	8.97727272727273e-7	6.32422440577248e-7	0.321001165777455	-0.9924026110410586		0.4739841253500624	0.474	0.474
OTU953 (Prevotella)	<0.0001(<0.0001,<0.0001)	0	0	<0.0001(<0.0001,<0.0001)	8.97727272727273e-7	8.97727272727273e-7	0.4895428094603176	-0.6910361725232171		0.6223212977770365	0.6223	0.6223
OTU1200 (Prevotella)	<0.0001(<0.0001,<0.0001)	0	0	<0.0001(<0.0001,<0.0001)	8.86363636363636e-7	5.09171838245738e-7	0.22066694730806896	-1.2247565846151585		0.4739841253500624	0.474	0.474
OTU1236 (Oribacterium)	<0.0001(<0.0001,<0.0001)	6.13636363636364e-7	6.13636363636364e-7	<0.0001(<0.0001,<0.0001)	5.79545454545455e-7	5.79545454545455e-7	0.631873952096939	-0.4790909156749938		0.7477577078515568	0.7478	0.7478
OTU1243 (Prevotella)	<0.0001(<0.0001,<0.0001)	0	0	<0.0001(<0.0001,<0.0001)	8.86363636363636e-7	5.11219938012372e-7	0.22066694730806896	-1.2247565846151585		0.4739841253500624	0.474	0.474
OTU1673 (Alloprevotella)	<0.0001(<0.0001,<0.0001)	0	0	<0.0001(<0.0001,<0.0001)	8.86363636363636e-7	6.33328896106208e-7	0.321001165777455	-0.9924026110410586		0.4739841253500624	0.474	0.474
OTU1736 (Rothia)	<0.0001(<0.0001,<0.0001)	0	0	<0.0001(<0.0001,<0.0001)	8.86363636363636e-7	5.22840839964366e-7	0.22066694730806896	-1.2247565846151585		0.4739841253500624	0.474	0.474
OTU288 (Bacteria_unclassified)	<0.0001(<0.0001,<0.0001)	0	0	<0.0001(<0.0001,<0.0001)	8.86363636363636e-7	6.23350868845252e-7	0.321001165777455	-0.9924026110410586		0.4739841253500624	0.474	0.474
OTU546 (Prevotella)	<0.0001(<0.0001,<0.0001)	0	0	<0.0001(<0.0001,<0.0001)	8.86363636363636e-7	6.23141294306738e-7	0.3209870661430574	-0.9924315267797934		0.4739841253500624	0.474	0.474
OTU720 (Prevotella)	<0.0001(<0.0001,<0.0001)	0	0	<0.0001(<0.0001,<0.0001)	8.86363636363636e-7	6.25024935381749e-7	0.321001165777455	-0.9924026110410586		0.4739841253500624	0.474	0.474
OTU835 (Bacteria_unclassified)	<0.0001(<0.0001,<0.0001)	0	0	<0.0001(<0.0001,<0.0001)	8.86363636363636e-7	8.86363636363636e-7	0.4895428094603176	-0.6910361725232171		0.6223212977770365	0.6223	0.6223
OTU1027 (Micrococcaceae_unclassified)	<0.0001(<0.0001,<0.0001)	0	0	<0.0001(<0.0001,<0.0001)	8.75e-7	5.03595354512658e-7	0.22065791255630823	-1.2247805569110795		0.4739841253500624	0.474	0.474
OTU1500 (Porphyromonas)	<0.0001(<0.0001,<0.0001)	6.13636363636364e-7	6.13636363636364e-7	<0.0001(<0.0001,<0.0001)	5.68181818181818e-7	4.07542349456067e-7	1	0		1	1	1
OTU1530 (Bacteria_unclassified)	<0.0001(<0.0001,<0.0001)	0	0	<0.0001(<0.0001,<0.0001)	8.75e-7	6.15205384060317e-7	0.321001165777455	-0.9924026110410586		0.4739841253500624	0.474	0.474
OTU1604 (Bacteria_unclassified)	<0.0001(<0.0001,<0.0001)	0	0	<0.0001(<0.0001,<0.0001)	8.75e-7	6.15629864948501e-7	0.321001165777455	-0.9924026110410586		0.4739841253500624	0.474	0.474
OTU1679 (Porphyromonas)	<0.0001(<0.0001,<0.0001)	0	0	<0.0001(<0.0001,<0.0001)	8.75e-7	6.17747894221459e-7	0.321001165777455	-0.9924026110410586		0.4739841253500624	0.474	0.474
OTU180 (Leptotrichia)	<0.0001(<0.0001,<0.0001)	0	0	<0.0001(<0.0001,<0.0001)	8.75e-7	6.15629864948501e-7	0.321001165777455	-0.9924026110410586		0.4739841253500624	0.474	0.474
OTU31 (Streptococcus)	<0.0001(<0.0001,<0.0001)	0	0	<0.0001(<0.0001,<0.0001)	8.75e-7	6.17747894221459e-7	0.321001165777455	-0.9924026110410586		0.4739841253500624	0.474	0.474
OTU649 (Alloprevotella)	<0.0001(<0.0001,<0.0001)	0	0	<0.0001(<0.0001,<0.0001)	8.75e-7	5.05924281158172e-7	0.22066694730806896	-1.2247565846151585		0.4739841253500624	0.474	0.474
OTU929 (Alloprevotella)	<0.0001(<0.0001,<0.0001)	0	0	<0.0001(<0.0001,<0.0001)	8.75e-7	6.15205384060317e-7	0.321001165777455	-0.9924026110410586		0.4739841253500624	0.474	0.474
OTU99 (Gammaproteobacteria_unclassified)	<0.0001(<0.0001,<0.0001)	0	0	<0.0001(<0.0001,<0.0001)	8.75e-7	5.01776494016762e-7	0.22066694730806896	-1.2247565846151585		0.4739841253500624	0.474	0.474
OTU998 (Lachnospiraceae_unclassified)	<0.0001(<0.0001,<0.0001)	1.15909090909091e-6	1.15909090909091e-6	<0.0001(<0.0001,<0.0001)	2.95454545454545e-7	2.1329816045423e-7	0.9925404569958477	-0.009349286905459196		1	1	1
OTU1155 (Firmicutes_unclassified)	<0.0001(<0.0001,<0.0001)	0	0	<0.0001(<0.0001,<0.0001)	8.63636363636364e-7	6.07378400131367e-7	0.321001165777455	-0.9924026110410586		0.4739841253500624	0.474	0.474
OTU1210 (Alloprevotella)	<0.0001(<0.0001,<0.0001)	0	0	<0.0001(<0.0001,<0.0001)	8.63636363636364e-7	8.63636363636364e-7	0.4895428094603176	-0.6910361725232171		0.6223212977770365	0.6223	0.6223
OTU1488 (Bacteria_unclassified)	<0.0001(<0.0001,<0.0001)	0	0	<0.0001(<0.0001,<0.0001)	8.63636363636364e-7	8.63636363636364e-7	0.4895428094603176	-0.6910361725232171		0.6223212977770365	0.6223	0.6223
OTU1546 (Prevotella)	<0.0001(<0.0001,<0.0001)	0	0	<0.0001(<0.0001,<0.0001)	8.63636363636364e-7	4.95587061549419e-7	0.22066694730806896	-1.2247565846151585		0.4739841253500624	0.474	0.474
OTU383 (Bacteria_unclassified)	<0.0001(<0.0001,<0.0001)	0	0	<0.0001(<0.0001,<0.0001)	8.63636363636364e-7	6.09096367666864e-7	0.321001165777455	-0.9924026110410586		0.4739841253500624	0.474	0.474
OTU481 (Bacteroidetes_unclassified)	<0.0001(<0.0001,<0.0001)	0	0	<0.0001(<0.0001,<0.0001)	8.63636363636364e-7	6.12517847431916e-7	0.321001165777455	-0.9924026110410586		0.4739841253500624	0.474	0.474
OTU541 (Prevotella)	<0.0001(<0.0001,<0.0001)	0	0	<0.0001(<0.0001,<0.0001)	8.63636363636364e-7	4.97165901580458e-7	0.22066694730806896	-1.2247565846151585		0.4739841253500624	0.474	0.474
OTU695 (Fusobacteriales_unclassified)	<0.0001(<0.0001,<0.0001)	0	0	<0.0001(<0.0001,<0.0001)	8.63636363636364e-7	6.20778705495704e-7	0.321001165777455	-0.9924026110410586		0.4739841253500624	0.474	0.474
OTU1431 (Actinomyces)	<0.0001(<0.0001,<0.0001)	0	0	<0.0001(<0.0001,<0.0001)	8.52272727272727e-7	4.86639622767239e-7	0.22066694730806896	-1.2247565846151585		0.4739841253500624	0.474	0.474
OTU1752 (Capnocytophaga)	<0.0001(<0.0001,<0.0001)	0	0	<0.0001(<0.0001,<0.0001)	8.52272727272727e-7	5.53685234359723e-7	0.22066694730806896	-1.2247565846151585		0.4739841253500624	0.474	0.474
OTU534 (Bacteria_unclassified)	<0.0001(<0.0001,<0.0001)	0	0	<0.0001(<0.0001,<0.0001)	8.52272727272727e-7	4.86639622767239e-7	0.22066694730806896	-1.2247565846151585		0.4739841253500624	0.474	0.474
OTU1060 (Bacteria_unclassified)	<0.0001(<0.0001,<0.0001)	0	0	<0.0001(<0.0001,<0.0001)	8.40909090909091e-7	5.91185330496136e-7	0.3209870661430574	-0.9924315267797934		0.4739841253500624	0.474	0.474
OTU1301 (Neisseria)	<0.0001(<0.0001,<0.0001)	0	0	<0.0001(<0.0001,<0.0001)	8.40909090909091e-7	5.12101812496974e-7	0.22066694730806896	-1.2247565846151585		0.4739841253500624	0.474	0.474
OTU491 (Firmicutes_unclassified)	<0.0001(<0.0001,<0.0001)	0	0	<0.0001(<0.0001,<0.0001)	8.40909090909091e-7	5.92068431072997e-7	0.321001165777455	-0.9924026110410586		0.4739841253500624	0.474	0.474
OTU668 (Tannerella)	<0.0001(<0.0001,<0.0001)	0	0	<0.0001(<0.0001,<0.0001)	8.40909090909091e-7	8.40909090909091e-7	0.4895428094603176	-0.6910361725232171		0.6223212977770365	0.6223	0.6223
OTU101 (Alloprevotella)	<0.0001(<0.0001,<0.0001)	0	0	<0.0001(<0.0001,<0.0001)	8.29545454545455e-7	4.85479217650354e-7	0.22066694730806896	-1.2247565846151585		0.4739841253500624	0.474	0.474
OTU1172 (Prevotella)	<0.0001(<0.0001,<0.0001)	0	0	<0.0001(<0.0001,<0.0001)	8.29545454545455e-7	8.29545454545455e-7	0.4895428094603176	-0.6910361725232171		0.6223212977770365	0.6223	0.6223
OTU146 (Prevotella)	<0.0001(<0.0001,<0.0001)	0	0	<0.0001(<0.0001,<0.0001)	8.29545454545455e-7	8.29545454545455e-7	0.4895428094603176	-0.6910361725232171		0.6223212977770365	0.6223	0.6223
OTU1494 (Prevotella)	<0.0001(<0.0001,<0.0001)	0	0	<0.0001(<0.0001,<0.0001)	8.29545454545455e-7	8.29545454545455e-7	0.4895428094603176	-0.6910361725232171		0.6223212977770365	0.6223	0.6223
OTU1681 (Bacteria_unclassified)	<0.0001(<0.0001,<0.0001)	0	0	<0.0001(<0.0001,<0.0001)	8.29545454545455e-7	5.0654586402289e-7	0.22066694730806896	-1.2247565846151585		0.4739841253500624	0.474	0.474
OTU435 (Bacteroidales_unclassified)	<0.0001(<0.0001,<0.0001)	0	0	<0.0001(<0.0001,<0.0001)	8.29545454545455e-7	4.82239851663211e-7	0.22066694730806896	-1.2247565846151585		0.4739841253500624	0.474	0.474
OTU523 (Prevotella)	<0.0001(<0.0001,<0.0001)	0	0	<0.0001(<0.0001,<0.0001)	8.29545454545455e-7	4.81697839410193e-7	0.22066694730806896	-1.2247565846151585		0.4739841253500624	0.474	0.474
OTU848 (Bacteroidetes_unclassified)	<0.0001(<0.0001,<0.0001)	0	0	<0.0001(<0.0001,<0.0001)	8.29545454545455e-7	6.28523836366738e-7	0.321001165777455	-0.9924026110410586		0.4739841253500624	0.474	0.474
OTU994 (Bacteroidales_unclassified)	<0.0001(<0.0001,<0.0001)	0	0	<0.0001(<0.0001,<0.0001)	8.29545454545455e-7	4.82781255406486e-7	0.22066694730806896	-1.2247565846151585		0.4739841253500624	0.474	0.474
OTU1230 (Bacteria_unclassified)	<0.0001(<0.0001,<0.0001)	0	0	<0.0001(<0.0001,<0.0001)	8.18181818181818e-7	5.76114941615224e-7	0.321001165777455	-0.9924026110410586		0.4739841253500624	0.474	0.474
OTU1271 (Selenomonas)	<0.0001(<0.0001,<0.0001)	0	0	<0.0001(<0.0001,<0.0001)	8.18181818181818e-7	4.70261231162362e-7	0.22065791255630823	-1.2247805569110795		0.4739841253500624	0.474	0.474
OTU142 (Firmicutes_unclassified)	<0.0001(<0.0001,<0.0001)	0	0	<0.0001(<0.0001,<0.0001)	8.18181818181818e-7	5.83324851680118e-7	0.321001165777455	-0.9924026110410586		0.4739841253500624	0.474	0.474
OTU1535 (Veillonellaceae_unclassified)	<0.0001(<0.0001,<0.0001)	0	0	<0.0001(<0.0001,<0.0001)	8.18181818181818e-7	5.75207348590835e-7	0.3209870661430574	-0.9924315267797934		0.4739841253500624	0.474	0.474
OTU1565 (Faecalibacterium)	<0.0001(<0.0001,<0.0001)	0	0	<0.0001(<0.0001,<0.0001)	8.18181818181818e-7	8.18181818181818e-7	0.4895428094603176	-0.6910361725232171		0.6223212977770365	0.6223	0.6223
OTU1689 (Alloprevotella)	<0.0001(<0.0001,<0.0001)	0	0	<0.0001(<0.0001,<0.0001)	8.18181818181818e-7	5.76114941615224e-7	0.321001165777455	-0.9924026110410586		0.4739841253500624	0.474	0.474
OTU201 (Prevotella)	<0.0001(<0.0001,<0.0001)	0	0	<0.0001(<0.0001,<0.0001)	8.18181818181818e-7	5.75207348590835e-7	0.3209870661430574	-0.9924315267797934		0.4739841253500624	0.474	0.474
OTU624 (Ruminococcaceae_uncultured)	<0.0001(<0.0001,<0.0001)	0	0	<0.0001(<0.0001,<0.0001)	8.18181818181818e-7	4.7220150007525e-7	0.22066694730806896	-1.2247565846151585		0.4739841253500624	0.474	0.474
OTU771 (Bergeyella)	<0.0001(<0.0001,<0.0001)	0	0	<0.0001(<0.0001,<0.0001)	8.18181818181818e-7	5.78829182220936e-7	0.321001165777455	-0.9924026110410586		0.4739841253500624	0.474	0.474
OTU902 (Prevotella)	<0.0001(<0.0001,<0.0001)	0	0	<0.0001(<0.0001,<0.0001)	8.18181818181818e-7	5.76114941615224e-7	0.321001165777455	-0.9924026110410586		0.4739841253500624	0.474	0.474
OTU949 (Bacteroidales_unclassified)	<0.0001(<0.0001,<0.0001)	0	0	<0.0001(<0.0001,<0.0001)	8.18181818181818e-7	8.18181818181818e-7	0.4895428094603176	-0.6910361725232171		0.6223212977770365	0.6223	0.6223
OTU1267 (Alloprevotella)	<0.0001(<0.0001,<0.0001)	0	0	<0.0001(<0.0001,<0.0001)	8.18181818181818e-7	5.75434381048571e-7	0.321001165777455	-0.9924026110410586		0.4739841253500624	0.474	0.474
OTU1760 (Lachnoanaerobaculum)	<0.0001(<0.0001,<0.0001)	0	0	<0.0001(<0.0001,<0.0001)	8.18181818181818e-7	5.75434381048571e-7	0.321001165777455	-0.9924026110410586		0.4739841253500624	0.474	0.474
OTU350 (Prevotella)	<0.0001(<0.0001,<0.0001)	0	0	<0.0001(<0.0001,<0.0001)	8.18181818181818e-7	5.75434381048571e-7	0.321001165777455	-0.9924026110410586		0.4739841253500624	0.474	0.474
OTU1103 (Family_XIII_Incertae_Sedis)	<0.0001(<0.0001,<0.0001)	0	0	<0.0001(<0.0001,<0.0001)	8.06818181818182e-7	5.71862425670543e-7	0.321001165777455	-0.9924026110410586		0.4739841253500624	0.474	0.474
OTU502 (Porphyromonas)	<0.0001(<0.0001,<0.0001)	0	0	<0.0001(<0.0001,<0.0001)	8.06818181818182e-7	5.76865461204412e-7	0.321001165777455	-0.9924026110410586		0.4739841253500624	0.474	0.474
OTU1238 (Firmicutes_unclassified)	<0.0001(<0.0001,<0.0001)	0	0	<0.0001(<0.0001,<0.0001)	7.95454545454545e-7	5.60162848324412e-7	0.321001165777455	-0.9924026110410586		0.4739841253500624	0.474	0.474
OTU1323 (Coriobacteriaceae_unclassified)	<0.0001(<0.0001,<0.0001)	0	0	<0.0001(<0.0001,<0.0001)	7.95454545454545e-7	5.67575433998193e-7	0.321001165777455	-0.9924026110410586		0.4739841253500624	0.474	0.474
OTU1357 (Bacteria_unclassified)	<0.0001(<0.0001,<0.0001)	0	0	<0.0001(<0.0001,<0.0001)	7.95454545454545e-7	5.67575433998193e-7	0.321001165777455	-0.9924026110410586		0.4739841253500624	0.474	0.474
OTU1374 (Prevotella)	<0.0001(<0.0001,<0.0001)	0	0	<0.0001(<0.0001,<0.0001)	7.95454545454545e-7	5.59462883115008e-7	0.321001165777455	-0.9924026110410586		0.4739841253500624	0.474	0.474
OTU1553 (Porphyromonas)	<0.0001(<0.0001,<0.0001)	0	0	<0.0001(<0.0001,<0.0001)	7.95454545454545e-7	5.61327517357012e-7	0.321001165777455	-0.9924026110410586		0.4739841253500624	0.474	0.474
OTU420 (Bacteria_unclassified)	<0.0001(<0.0001,<0.0001)	0	0	<0.0001(<0.0001,<0.0001)	7.95454545454545e-7	5.62954006008628e-7	0.321001165777455	-0.9924026110410586		0.4739841253500624	0.474	0.474
OTU444 (Porphyromonas)	<0.0001(<0.0001,<0.0001)	0	0	<0.0001(<0.0001,<0.0001)	7.95454545454545e-7	5.62954006008628e-7	0.321001165777455	-0.9924026110410586		0.4739841253500624	0.474	0.474
OTU47 (Bacteria_unclassified)	<0.0001(<0.0001,<0.0001)	0	0	<0.0001(<0.0001,<0.0001)	7.95454545454545e-7	5.62954006008628e-7	0.321001165777455	-0.9924026110410586		0.4739841253500624	0.474	0.474
OTU542 (Sphingobacterium)	<0.0001(<0.0001,<0.0001)	0	0	<0.0001(<0.0001,<0.0001)	7.95454545454545e-7	4.6876276462149e-7	0.22066694730806896	-1.2247565846151585		0.4739841253500624	0.474	0.474
OTU596 (Alloprevotella)	<0.0001(<0.0001,<0.0001)	0	0	<0.0001(<0.0001,<0.0001)	7.95454545454545e-7	5.59229366685534e-7	0.3209870661430574	-0.9924315267797934		0.4739841253500624	0.474	0.474
OTU989 (Prevotellaceae_unclassified)	<0.0001(<0.0001,<0.0001)	0	0	<0.0001(<0.0001,<0.0001)	7.95454545454545e-7	7.95454545454545e-7	0.4895428094603176	-0.6910361725232171		0.6223212977770365	0.6223	0.6223
OTU1018 (Bacteria_unclassified)	<0.0001(<0.0001,<0.0001)	0	0	<0.0001(<0.0001,<0.0001)	7.84090909090909e-7	5.51773256086956e-7	0.321001165777455	-0.9924026110410586		0.4739841253500624	0.474	0.474
OTU1248 (Porphyromonas)	<0.0001(<0.0001,<0.0001)	0	0	<0.0001(<0.0001,<0.0001)	7.84090909090909e-7	7.84090909090909e-7	0.4895428094603176	-0.6910361725232171		0.6223212977770365	0.6223	0.6223
OTU1476 (Alloprevotella)	<0.0001(<0.0001,<0.0001)	0	0	<0.0001(<0.0001,<0.0001)	7.84090909090909e-7	5.52719330413019e-7	0.321001165777455	-0.9924026110410586		0.4739841253500624	0.474	0.474
OTU173 (Leptotrichia)	<0.0001(<0.0001,<0.0001)	0	0	<0.0001(<0.0001,<0.0001)	7.84090909090909e-7	5.51299610096991e-7	0.321001165777455	-0.9924026110410586		0.4739841253500624	0.474	0.474
OTU1795 (Campylobacter)	<0.0001(<0.0001,<0.0001)	0	0	<0.0001(<0.0001,<0.0001)	7.84090909090909e-7	5.51773256086956e-7	0.321001165777455	-0.9924026110410586		0.4739841253500624	0.474	0.474
OTU412 (Bacteria_unclassified)	<0.0001(<0.0001,<0.0001)	0	0	<0.0001(<0.0001,<0.0001)	7.84090909090909e-7	5.51299610096991e-7	0.321001165777455	-0.9924026110410586		0.4739841253500624	0.474	0.474
OTU634 (Prevotellaceae_unclassified)	<0.0001(<0.0001,<0.0001)	0	0	<0.0001(<0.0001,<0.0001)	7.84090909090909e-7	5.5601791382128e-7	0.321001165777455	-0.9924026110410586		0.4739841253500624	0.474	0.474
OTU645 (Alloprevotella)	<0.0001(<0.0001,<0.0001)	0	0	<0.0001(<0.0001,<0.0001)	7.84090909090909e-7	5.51773256086956e-7	0.321001165777455	-0.9924026110410586		0.4739841253500624	0.474	0.474
OTU930 (Bacteria_unclassified)	<0.0001(<0.0001,<0.0001)	0	0	<0.0001(<0.0001,<0.0001)	7.84090909090909e-7	5.58362114302811e-7	0.321001165777455	-0.9924026110410586		0.4739841253500624	0.474	0.474
OTU1122 (Alloprevotella)	<0.0001(<0.0001,<0.0001)	0	0	<0.0001(<0.0001,<0.0001)	7.72727272727273e-7	4.48708605821372e-7	0.22066694730806896	-1.2247565846151585		0.4739841253500624	0.474	0.474
OTU1287 (Prevotella)	<0.0001(<0.0001,<0.0001)	0	0	<0.0001(<0.0001,<0.0001)	7.72727272727273e-7	7.72727272727273e-7	0.4895428094603176	-0.6910361725232171		0.6223212977770365	0.6223	0.6223
OTU1302 (Alloprevotella)	<0.0001(<0.0001,<0.0001)	0	0	<0.0001(<0.0001,<0.0001)	7.72727272727273e-7	4.02684069662686e-7	0.15492437196661674	-1.4223510288947063		0.4739841253500624	0.474	0.474
OTU1721 (Prevotellaceae_unclassified)	<0.0001(<0.0001,<0.0001)	0	0	<0.0001(<0.0001,<0.0001)	7.72727272727273e-7	5.43251384780233e-7	0.3209870661430574	-0.9924315267797934		0.4739841253500624	0.474	0.474
OTU258 (Bacteroides)	<0.0001(<0.0001,<0.0001)	0	0	<0.0001(<0.0001,<0.0001)	7.72727272727273e-7	5.49229362436117e-7	0.321001165777455	-0.9924026110410586		0.4739841253500624	0.474	0.474
OTU36 (Porphyromonas)	<0.0001(<0.0001,<0.0001)	0	0	<0.0001(<0.0001,<0.0001)	7.72727272727273e-7	7.72727272727273e-7	0.4895428094603176	-0.6910361725232171		0.6223212977770365	0.6223	0.6223
OTU637 (Bacteria_unclassified)	<0.0001(<0.0001,<0.0001)	0	0	<0.0001(<0.0001,<0.0001)	7.72727272727273e-7	5.43251384780233e-7	0.3209870661430574	-0.9924315267797934		0.4739841253500624	0.474	0.474
OTU686 (Prevotella)	<0.0001(<0.0001,<0.0001)	0	0	<0.0001(<0.0001,<0.0001)	7.72727272727273e-7	5.44212273975014e-7	0.321001165777455	-0.9924026110410586		0.4739841253500624	0.474	0.474
OTU715 (Lactobacillales_unclassified)	<0.0001(<0.0001,<0.0001)	0	0	<0.0001(<0.0001,<0.0001)	7.72727272727273e-7	5.43491766345631e-7	0.321001165777455	-0.9924026110410586		0.4739841253500624	0.474	0.474
OTU751 (Ruminococcaceae_unclassified)	<0.0001(<0.0001,<0.0001)	0	0	<0.0001(<0.0001,<0.0001)	7.72727272727273e-7	5.44212273975014e-7	0.321001165777455	-0.9924026110410586		0.4739841253500624	0.474	0.474
OTU978 (Prevotella)	<0.0001(<0.0001,<0.0001)	0	0	<0.0001(<0.0001,<0.0001)	7.61363636363636e-7	7.61363636363636e-7	0.4895428094603176	-0.6910361725232171		0.6223212977770365	0.6223	0.6223
OTU1089 (Bacteria_unclassified)	<0.0001(<0.0001,<0.0001)	0	0	<0.0001(<0.0001,<0.0001)	7.5e-7	5.31222147219946e-7	0.321001165777455	-0.9924026110410586		0.4739841253500624	0.474	0.474
OTU1235 (Neisseria)	<0.0001(<0.0001,<0.0001)	0	0	<0.0001(<0.0001,<0.0001)	7.5e-7	5.33430470516686e-7	0.321001165777455	-0.9924026110410586		0.4739841253500624	0.474	0.474
OTU1260 (Alloprevotella)	<0.0001(<0.0001,<0.0001)	0	0	<0.0001(<0.0001,<0.0001)	7.5e-7	5.33430470516686e-7	0.321001165777455	-0.9924026110410586		0.4739841253500624	0.474	0.474
OTU1474 (Family_XIII_uncultured)	<0.0001(<0.0001,<0.0001)	0	0	<0.0001(<0.0001,<0.0001)	7.5e-7	7.5e-7	0.4895428094603176	-0.6910361725232171		0.6223212977770365	0.6223	0.6223
OTU15 (Bacteria_unclassified)	<0.0001(<0.0001,<0.0001)	0	0	<0.0001(<0.0001,<0.0001)	7.5e-7	5.28263356157443e-7	0.321001165777455	-0.9924026110410586		0.4739841253500624	0.474	0.474
OTU1501 (Mycoplasma)	<0.0001(<0.0001,<0.0001)	0	0	<0.0001(<0.0001,<0.0001)	7.5e-7	5.27273402874932e-7	0.3209870661430574	-0.9924315267797934		0.4739841253500624	0.474	0.474
OTU1585 (Alloprevotella)	<0.0001(<0.0001,<0.0001)	0	0	<0.0001(<0.0001,<0.0001)	7.5e-7	5.29498195046965e-7	0.321001165777455	-0.9924026110410586		0.4739841253500624	0.474	0.474
OTU1619 (Prevotella)	<0.0001(<0.0001,<0.0001)	0	0	<0.0001(<0.0001,<0.0001)	7.5e-7	4.30137520232065e-7	0.22066694730806896	-1.2247565846151585		0.4739841253500624	0.474	0.474
OTU1658 (Bacteria_unclassified)	<0.0001(<0.0001,<0.0001)	0	0	<0.0001(<0.0001,<0.0001)	7.5e-7	5.31222147219946e-7	0.321001165777455	-0.9924026110410586		0.4739841253500624	0.474	0.474
OTU242 (Alloprevotella)	<0.0001(<0.0001,<0.0001)	0	0	<0.0001(<0.0001,<0.0001)	7.5e-7	5.28263356157443e-7	0.321001165777455	-0.9924026110410586		0.4739841253500624	0.474	0.474
OTU476 (Prevotella)	<0.0001(<0.0001,<0.0001)	0	0	<0.0001(<0.0001,<0.0001)	7.5e-7	5.27521065360583e-7	0.321001165777455	-0.9924026110410586		0.4739841253500624	0.474	0.474
OTU812 (Capnocytophaga)	<0.0001(<0.0001,<0.0001)	0	0	<0.0001(<0.0001,<0.0001)	7.5e-7	5.27521065360583e-7	0.321001165777455	-0.9924026110410586		0.4739841253500624	0.474	0.474
OTU818 (Prevotellaceae_unclassified)	<0.0001(<0.0001,<0.0001)	0	0	<0.0001(<0.0001,<0.0001)	7.5e-7	5.33430470516686e-7	0.321001165777455	-0.9924026110410586		0.4739841253500624	0.474	0.474
OTU904 (Bacteroidales_unclassified)	<0.0001(<0.0001,<0.0001)	0	0	<0.0001(<0.0001,<0.0001)	7.5e-7	5.27273402874932e-7	0.3209870661430574	-0.9924315267797934		0.4739841253500624	0.474	0.474
OTU1706 (Family_XIII_unclassified)	<0.0001(<0.0001,<0.0001)	0	0	<0.0001(<0.0001,<0.0001)	7.5e-7	4.77347359443203e-7	0.22066694730806896	-1.2247565846151585		0.4739841253500624	0.474	0.474
OTU241 (Lachnoanaerobaculum)	<0.0001(<0.0001,<0.0001)	0	0	<0.0001(<0.0001,<0.0001)	7.38636363636364e-7	5.19850050264632e-7	0.321001165777455	-0.9924026110410586		0.4739841253500624	0.474	0.474
OTU640 (Bacteroidales_unclassified)	<0.0001(<0.0001,<0.0001)	0	0	<0.0001(<0.0001,<0.0001)	7.38636363636364e-7	5.1934729104948e-7	0.321001165777455	-0.9924026110410586		0.4739841253500624	0.474	0.474
OTU893 (Ruminococcaceae_uncultured)	<0.0001(<0.0001,<0.0001)	0	0	<0.0001(<0.0001,<0.0001)	7.38636363636364e-7	5.26838304716015e-7	0.321001165777455	-0.9924026110410586		0.4739841253500624	0.474	0.474
OTU941 (Megasphaera)	<0.0001(<0.0001,<0.0001)	0	0	<0.0001(<0.0001,<0.0001)	7.38636363636364e-7	4.41598194111199e-7	0.22066694730806896	-1.2247565846151585		0.4739841253500624	0.474	0.474
OTU96 (Betaproteobacteria_unclassified)	<0.0001(<0.0001,<0.0001)	0	0	<0.0001(<0.0001,<0.0001)	7.38636363636364e-7	5.223565879346e-7	0.321001165777455	-0.9924026110410586		0.4739841253500624	0.474	0.474
OTU233 (Bacteria_unclassified)	<0.0001(<0.0001,<0.0001)	0	0	<0.0001(<0.0001,<0.0001)	7.38636363636364e-7	7.38636363636364e-7	0.4895428094603176	-0.6910361725232171		0.6223212977770365	0.6223	0.6223
OTU161 (Bacteria_unclassified)	<0.0001(<0.0001,<0.0001)	0	0	<0.0001(<0.0001,<0.0001)	7.27272727272727e-7	5.11550819102429e-7	0.321001165777455	-0.9924026110410586		0.4739841253500624	0.474	0.474
OTU384 (Neisseriaceae_unclassified)	<0.0001(<0.0001,<0.0001)	0	0	<0.0001(<0.0001,<0.0001)	7.27272727272727e-7	5.11550819102429e-7	0.321001165777455	-0.9924026110410586		0.4739841253500624	0.474	0.474
OTU750 (Prevotella)	<0.0001(<0.0001,<0.0001)	0	0	<0.0001(<0.0001,<0.0001)	7.27272727272727e-7	5.11550819102429e-7	0.321001165777455	-0.9924026110410586		0.4739841253500624	0.474	0.474
OTU1076 (Bacteria_unclassified)	<0.0001(<0.0001,<0.0001)	0	0	<0.0001(<0.0001,<0.0001)	7.27272727272727e-7	5.12316249580205e-7	0.321001165777455	-0.9924026110410586		0.4739841253500624	0.474	0.474
OTU1278 (Bacilli_unclassified)	<0.0001(<0.0001,<0.0001)	0	0	<0.0001(<0.0001,<0.0001)	7.27272727272727e-7	5.15366603324441e-7	0.321001165777455	-0.9924026110410586		0.4739841253500624	0.474	0.474
OTU1564 (Bacteroides)	<0.0001(<0.0001,<0.0001)	0	0	<0.0001(<0.0001,<0.0001)	7.27272727272727e-7	5.12316249580205e-7	0.321001165777455	-0.9924026110410586		0.4739841253500624	0.474	0.474
OTU1618 (Actinobacteria_unclassified)	<0.0001(<0.0001,<0.0001)	0	0	<0.0001(<0.0001,<0.0001)	7.27272727272727e-7	5.17642572631787e-7	0.321001165777455	-0.9924026110410586		0.4739841253500624	0.474	0.474
OTU316 (Defluviitaleaceae_uncultured)	<0.0001(<0.0001,<0.0001)	0	0	<0.0001(<0.0001,<0.0001)	7.27272727272727e-7	5.13589432020554e-7	0.321001165777455	-0.9924026110410586		0.4739841253500624	0.474	0.474
OTU981 (Bacteria_unclassified)	<0.0001(<0.0001,<0.0001)	0	0	<0.0001(<0.0001,<0.0001)	7.27272727272727e-7	5.15366603324441e-7	0.321001165777455	-0.9924026110410586		0.4739841253500624	0.474	0.474
OTU1496 (Actinomyces)	<0.0001(<0.0001,<0.0001)	0	0	<0.0001(<0.0001,<0.0001)	7.15909090909091e-7	5.06475534443319e-7	0.321001165777455	-0.9924026110410586		0.4739841253500624	0.474	0.474
OTU1660 (Bacteria_unclassified)	<0.0001(<0.0001,<0.0001)	0	0	<0.0001(<0.0001,<0.0001)	7.15909090909091e-7	5.03890004654893e-7	0.321001165777455	-0.9924026110410586		0.4739841253500624	0.474	0.474
OTU22 (Prevotellaceae_unclassified)	<0.0001(<0.0001,<0.0001)	0	0	<0.0001(<0.0001,<0.0001)	7.15909090909091e-7	5.03890004654893e-7	0.321001165777455	-0.9924026110410586		0.4739841253500624	0.474	0.474
OTU249 (Firmicutes_unclassified)	<0.0001(<0.0001,<0.0001)	0	0	<0.0001(<0.0001,<0.0001)	7.15909090909091e-7	5.11096528404383e-7	0.321001165777455	-0.9924026110410586		0.4739841253500624	0.474	0.474
OTU321 (Pasteurellaceae_unclassified)	<0.0001(<0.0001,<0.0001)	0	0	<0.0001(<0.0001,<0.0001)	7.15909090909091e-7	5.03890004654893e-7	0.321001165777455	-0.9924026110410586		0.4739841253500624	0.474	0.474
OTU514 (Bacteroidetes_unclassified)	<0.0001(<0.0001,<0.0001)	0	0	<0.0001(<0.0001,<0.0001)	7.15909090909091e-7	5.2171970269568e-7	0.321001165777455	-0.9924026110410586		0.4739841253500624	0.474	0.474
OTU632 (Prevotella)	<0.0001(<0.0001,<0.0001)	0	0	<0.0001(<0.0001,<0.0001)	7.15909090909091e-7	7.15909090909091e-7	0.4895428094603176	-0.6910361725232171		0.6223212977770365	0.6223	0.6223
OTU816 (Bacteroidales_unclassified)	<0.0001(<0.0001,<0.0001)	0	0	<0.0001(<0.0001,<0.0001)	7.15909090909091e-7	7.15909090909091e-7	0.4895428094603176	-0.6910361725232171		0.6223212977770365	0.6223	0.6223
OTU827 (Bacteria_unclassified)	<0.0001(<0.0001,<0.0001)	0	0	<0.0001(<0.0001,<0.0001)	7.15909090909091e-7	5.04925805312546e-7	0.321001165777455	-0.9924026110410586		0.4739841253500624	0.474	0.474
OTU885 (Rs-M59_termite_group)	<0.0001(<0.0001,<0.0001)	0	0	<0.0001(<0.0001,<0.0001)	7.15909090909091e-7	7.15909090909091e-7	0.4895428094603176	-0.6910361725232171		0.6223212977770365	0.6223	0.6223
OTU903 (Bacteria_unclassified)	<0.0001(<0.0001,<0.0001)	0	0	<0.0001(<0.0001,<0.0001)	7.15909090909091e-7	5.03890004654893e-7	0.321001165777455	-0.9924026110410586		0.4739841253500624	0.474	0.474
OTU1222 (Prevotella)	<0.0001(<0.0001,<0.0001)	0	0	<0.0001(<0.0001,<0.0001)	7.04545454545455e-7	4.95581071532297e-7	0.321001165777455	-0.9924026110410586		0.4739841253500624	0.474	0.474
OTU1402 (Ruminococcaceae_uncultured)	<0.0001(<0.0001,<0.0001)	0	0	<0.0001(<0.0001,<0.0001)	7.04545454545455e-7	7.04545454545455e-7	0.4895428094603176	-0.6910361725232171		0.6223212977770365	0.6223	0.6223
OTU1418 (Bacteria_unclassified)	<0.0001(<0.0001,<0.0001)	0	0	<0.0001(<0.0001,<0.0001)	7.04545454545455e-7	7.04545454545455e-7	0.4895428094603176	-0.6910361725232171		0.6223212977770365	0.6223	0.6223
OTU1462 (Stomatobaculum)	<0.0001(<0.0001,<0.0001)	0	0	<0.0001(<0.0001,<0.0001)	7.04545454545455e-7	4.95581071532297e-7	0.321001165777455	-0.9924026110410586		0.4739841253500624	0.474	0.474
OTU1552 (Prevotellaceae_unclassified)	<0.0001(<0.0001,<0.0001)	0	0	<0.0001(<0.0001,<0.0001)	7.04545454545455e-7	4.96371128814581e-7	0.321001165777455	-0.9924026110410586		0.4739841253500624	0.474	0.474
OTU1611 (Prevotella)	<0.0001(<0.0001,<0.0001)	0	0	<0.0001(<0.0001,<0.0001)	7.04545454545455e-7	4.95581071532297e-7	0.321001165777455	-0.9924026110410586		0.4739841253500624	0.474	0.474
OTU1655 (Bacteria_unclassified)	<0.0001(<0.0001,<0.0001)	0	0	<0.0001(<0.0001,<0.0001)	7.04545454545455e-7	5.08074584499243e-7	0.321001165777455	-0.9924026110410586		0.4739841253500624	0.474	0.474
OTU1729 (Porphyromonas)	<0.0001(<0.0001,<0.0001)	0	0	<0.0001(<0.0001,<0.0001)	7.04545454545455e-7	7.04545454545455e-7	0.4895428094603176	-0.6910361725232171		0.6223212977770365	0.6223	0.6223
OTU268 (RF9_norank)	<0.0001(<0.0001,<0.0001)	4.77272727272727e-7	4.77272727272727e-7	<0.0001(<0.0001,<0.0001)	4.65909090909091e-7	3.27648306348709e-7	1	0		1	1	1
OTU281 (Bacteroides)	<0.0001(<0.0001,<0.0001)	0	0	<0.0001(<0.0001,<0.0001)	7.04545454545455e-7	4.95581071532297e-7	0.321001165777455	-0.9924026110410586		0.4739841253500624	0.474	0.474
OTU375 (Bacteria_unclassified)	<0.0001(<0.0001,<0.0001)	0	0	<0.0001(<0.0001,<0.0001)	7.04545454545455e-7	4.96371128814581e-7	0.321001165777455	-0.9924026110410586		0.4739841253500624	0.474	0.474
OTU917 (Bacteria_unclassified)	<0.0001(<0.0001,<0.0001)	0	0	<0.0001(<0.0001,<0.0001)	7.04545454545455e-7	7.04545454545455e-7	0.4895428094603176	-0.6910361725232171		0.6223212977770365	0.6223	0.6223
OTU613 (Lachnoanaerobaculum)	<0.0001(<0.0001,<0.0001)	0	0	<0.0001(<0.0001,<0.0001)	7.04545454545455e-7	4.99518862265386e-7	0.321001165777455	-0.9924026110410586		0.4739841253500624	0.474	0.474
OTU1220 (Bacteria_unclassified)	<0.0001(<0.0001,<0.0001)	0	0	<0.0001(<0.0001,<0.0001)	6.93181818181818e-7	4.87395449910954e-7	0.321001165777455	-0.9924026110410586		0.4739841253500624	0.474	0.474
OTU379 (Neisseriaceae_unclassified)	<0.0001(<0.0001,<0.0001)	0	0	<0.0001(<0.0001,<0.0001)	6.93181818181818e-7	4.87395449910954e-7	0.321001165777455	-0.9924026110410586		0.4739841253500624	0.474	0.474
OTU762 (Bacteria_unclassified)	<0.0001(<0.0001,<0.0001)	0	0	<0.0001(<0.0001,<0.0001)	6.93181818181818e-7	4.87395449910954e-7	0.321001165777455	-0.9924026110410586		0.4739841253500624	0.474	0.474
OTU791 (Atopobium)	<0.0001(<0.0001,<0.0001)	0	0	<0.0001(<0.0001,<0.0001)	6.93181818181818e-7	4.89000738969813e-7	0.321001165777455	-0.9924026110410586		0.4739841253500624	0.474	0.474
OTU880 (Betaproteobacteria_unclassified)	<0.0001(<0.0001,<0.0001)	0	0	<0.0001(<0.0001,<0.0001)	6.93181818181818e-7	4.89000738969813e-7	0.321001165777455	-0.9924026110410586		0.4739841253500624	0.474	0.474
OTU968 (Firmicutes_unclassified)	<0.0001(<0.0001,<0.0001)	0	0	<0.0001(<0.0001,<0.0001)	6.93181818181818e-7	4.87395449910954e-7	0.321001165777455	-0.9924026110410586		0.4739841253500624	0.474	0.474
OTU119 (Bacteria_unclassified)	<0.0001(<0.0001,<0.0001)	0	0	<0.0001(<0.0001,<0.0001)	6.93181818181818e-7	6.93181818181818e-7	0.4895428094603176	-0.6910361725232171		0.6223212977770365	0.6223	0.6223
OTU1329 (Prevotella)	<0.0001(<0.0001,<0.0001)	0	0	<0.0001(<0.0001,<0.0001)	6.93181818181818e-7	3.98323929231073e-7	0.22065791255630823	-1.2247805569110795		0.4739841253500624	0.474	0.474
OTU275 (Prevotella)	<0.0001(<0.0001,<0.0001)	0	0	<0.0001(<0.0001,<0.0001)	6.93181818181818e-7	4.87931133084997e-7	0.321001165777455	-0.9924026110410586		0.4739841253500624	0.474	0.474
OTU62 (Fusobacteriales_unclassified)	<0.0001(<0.0001,<0.0001)	0	0	<0.0001(<0.0001,<0.0001)	6.93181818181818e-7	6.93181818181818e-7	0.4895428094603176	-0.6910361725232171		0.6223212977770365	0.6223	0.6223
OTU642 (Firmicutes_unclassified)	<0.0001(<0.0001,<0.0001)	0	0	<0.0001(<0.0001,<0.0001)	6.93181818181818e-7	4.87931133084997e-7	0.321001165777455	-0.9924026110410586		0.4739841253500624	0.474	0.474
OTU898 (Prevotella)	<0.0001(<0.0001,<0.0001)	0	0	<0.0001(<0.0001,<0.0001)	6.93181818181818e-7	5.06323120174626e-7	0.321001165777455	-0.9924026110410586		0.4739841253500624	0.474	0.474
OTU92 (Alloprevotella)	<0.0001(<0.0001,<0.0001)	0	0	<0.0001(<0.0001,<0.0001)	6.93181818181818e-7	4.2803955011696e-7	0.22066694730806896	-1.2247565846151585		0.4739841253500624	0.474	0.474
OTU1432 (Candidate_division_SR1_norank)	<0.0001(<0.0001,<0.0001)	0	0	<0.0001(<0.0001,<0.0001)	6.81818181818182e-7	4.81785649815554e-7	0.321001165777455	-0.9924026110410586		0.4739841253500624	0.474	0.474
OTU1436 (Prevotella)	<0.0001(<0.0001,<0.0001)	0	0	<0.0001(<0.0001,<0.0001)	6.81818181818182e-7	6.81818181818182e-7	0.4895428094603176	-0.6910361725232171		0.6223212977770365	0.6223	0.6223
OTU1595 (Bacteria_unclassified)	<0.0001(<0.0001,<0.0001)	0	0	<0.0001(<0.0001,<0.0001)	6.81818181818182e-7	4.81785649815554e-7	0.321001165777455	-0.9924026110410586		0.4739841253500624	0.474	0.474
OTU164 (Prevotella)	<0.0001(<0.0001,<0.0001)	0	0	<0.0001(<0.0001,<0.0001)	6.81818181818182e-7	6.81818181818182e-7	0.4895428094603176	-0.6910361725232171		0.6223212977770365	0.6223	0.6223
OTU1744 (Intestinimonas)	<0.0001(<0.0001,<0.0001)	0	0	<0.0001(<0.0001,<0.0001)	6.81818181818182e-7	4.79339457159029e-7	0.3209870661430574	-0.9924315267797934		0.4739841253500624	0.474	0.474
OTU993 (Alloprevotella)	<0.0001(<0.0001,<0.0001)	0	0	<0.0001(<0.0001,<0.0001)	6.81818181818182e-7	4.79611872464982e-7	0.321001165777455	-0.9924026110410586		0.4739841253500624	0.474	0.474
OTU1177 (Bacteria_unclassified)	<0.0001(<0.0001,<0.0001)	0	0	<0.0001(<0.0001,<0.0001)	6.81818181818182e-7	4.80428191584265e-7	0.321001165777455	-0.9924026110410586		0.4739841253500624	0.474	0.474
OTU1284 (Prevotellaceae_unclassified)	<0.0001(<0.0001,<0.0001)	0	0	<0.0001(<0.0001,<0.0001)	6.81818181818182e-7	4.83679691022036e-7	0.321001165777455	-0.9924026110410586		0.4739841253500624	0.474	0.474
OTU1566 (Firmicutes_unclassified)	<0.0001(<0.0001,<0.0001)	0	0	<0.0001(<0.0001,<0.0001)	6.81818181818182e-7	4.86104043066765e-7	0.321001165777455	-0.9924026110410586		0.4739841253500624	0.474	0.474
OTU245 (Leptotrichiaceae_uncultured)	<0.0001(<0.0001,<0.0001)	0	0	<0.0001(<0.0001,<0.0001)	6.81818181818182e-7	4.83679691022036e-7	0.321001165777455	-0.9924026110410586		0.4739841253500624	0.474	0.474
OTU802 (Alloprevotella)	<0.0001(<0.0001,<0.0001)	0	0	<0.0001(<0.0001,<0.0001)	6.81818181818182e-7	4.83679691022036e-7	0.321001165777455	-0.9924026110410586		0.4739841253500624	0.474	0.474
OTU782 (Streptococcus)	<0.0001(<0.0001,<0.0001)	0	0	<0.0001(<0.0001,<0.0001)	6.70454545454545e-7	3.92830733377583e-7	0.22066694730806896	-1.2247565846151585		0.4739841253500624	0.474	0.474
OTU1261 (Bacteria_unclassified)	<0.0001(<0.0001,<0.0001)	0	0	<0.0001(<0.0001,<0.0001)	6.70454545454545e-7	6.70454545454545e-7	0.4895428094603176	-0.6910361725232171		0.6223212977770365	0.6223	0.6223
OTU1650 (Haemophilus)	<0.0001(<0.0001,<0.0001)	0	0	<0.0001(<0.0001,<0.0001)	6.70454545454545e-7	6.70454545454545e-7	0.4895428094603176	-0.6910361725232171		0.6223212977770365	0.6223	0.6223
OTU1674 (vadinBB60_norank)	<0.0001(<0.0001,<0.0001)	0	0	<0.0001(<0.0001,<0.0001)	6.70454545454545e-7	5.12824454706591e-7	0.321001165777455	-0.9924026110410586		0.4739841253500624	0.474	0.474
OTU300 (Ruminococcaceae_uncultured)	<0.0001(<0.0001,<0.0001)	0	0	<0.0001(<0.0001,<0.0001)	6.70454545454545e-7	3.97458485082306e-7	0.22066694730806896	-1.2247565846151585		0.4739841253500624	0.474	0.474
OTU322 (Leptotrichia)	<0.0001(<0.0001,<0.0001)	0	0	<0.0001(<0.0001,<0.0001)	6.70454545454545e-7	4.71419738924808e-7	0.321001165777455	-0.9924026110410586		0.4739841253500624	0.474	0.474
OTU364 (Aggregatibacter)	<0.0001(<0.0001,<0.0001)	0	0	<0.0001(<0.0001,<0.0001)	6.70454545454545e-7	4.71419738924808e-7	0.321001165777455	-0.9924026110410586		0.4739841253500624	0.474	0.474
OTU674 (Magnetospirillum)	<0.0001(<0.0001,<0.0001)	0	0	<0.0001(<0.0001,<0.0001)	6.70454545454545e-7	4.76928957649887e-7	0.321001165777455	-0.9924026110410586		0.4739841253500624	0.474	0.474
OTU986 (Bacteria_unclassified)	<0.0001(<0.0001,<0.0001)	0	0	<0.0001(<0.0001,<0.0001)	6.70454545454545e-7	4.71419738924808e-7	0.321001165777455	-0.9924026110410586		0.4739841253500624	0.474	0.474
OTU1134 (Bacteria_unclassified)	<0.0001(<0.0001,<0.0001)	0	0	<0.0001(<0.0001,<0.0001)	6.59090909090909e-7	4.70355910184675e-7	0.321001165777455	-0.9924026110410586		0.4739841253500624	0.474	0.474
OTU1365 (Streptococcus)	<0.0001(<0.0001,<0.0001)	0	0	<0.0001(<0.0001,<0.0001)	6.59090909090909e-7	4.63643278576499e-7	0.321001165777455	-0.9924026110410586		0.4739841253500624	0.474	0.474
OTU157 (Propionibacterium)	<0.0001(<0.0001,<0.0001)	0	0	<0.0001(<0.0001,<0.0001)	6.59090909090909e-7	4.73400723979215e-7	0.321001165777455	-0.9924026110410586		0.4739841253500624	0.474	0.474
OTU1668 (Prevotella)	<0.0001(<0.0001,<0.0001)	0	0	<0.0001(<0.0001,<0.0001)	6.59090909090909e-7	4.67849959994623e-7	0.321001165777455	-0.9924026110410586		0.4739841253500624	0.474	0.474
OTU516 (Clostridiales_unclassified)	<0.0001(<0.0001,<0.0001)	0	0	<0.0001(<0.0001,<0.0001)	6.59090909090909e-7	6.59090909090909e-7	0.4895428094603176	-0.6910361725232171		0.6223212977770365	0.6223	0.6223
OTU780 (Prevotella)	<0.0001(<0.0001,<0.0001)	0	0	<0.0001(<0.0001,<0.0001)	6.59090909090909e-7	6.59090909090909e-7	0.4895428094603176	-0.6910361725232171		0.6223212977770365	0.6223	0.6223
OTU84 (Selenomonas)	<0.0001(<0.0001,<0.0001)	0	0	<0.0001(<0.0001,<0.0001)	6.59090909090909e-7	4.63643278576499e-7	0.321001165777455	-0.9924026110410586		0.4739841253500624	0.474	0.474
OTU1116 (Porphyromonas)	<0.0001(<0.0001,<0.0001)	0	0	<0.0001(<0.0001,<0.0001)	6.47727272727273e-7	6.47727272727273e-7	0.4895428094603176	-0.6910361725232171		0.6223212977770365	0.6223	0.6223
OTU1225 (Porphyromonas)	<0.0001(<0.0001,<0.0001)	0	0	<0.0001(<0.0001,<0.0001)	6.47727272727273e-7	6.47727272727273e-7	0.4895428094603176	-0.6910361725232171		0.6223212977770365	0.6223	0.6223
OTU1480 (Prevotella)	<0.0001(<0.0001,<0.0001)	0	0	<0.0001(<0.0001,<0.0001)	6.47727272727273e-7	4.57161684563154e-7	0.321001165777455	-0.9924026110410586		0.4739841253500624	0.474	0.474
OTU1634 (Bacteria_unclassified)	<0.0001(<0.0001,<0.0001)	0	0	<0.0001(<0.0001,<0.0001)	6.47727272727273e-7	6.47727272727273e-7	0.4895428094603176	-0.6910361725232171		0.6223212977770365	0.6223	0.6223
OTU318 (Bacteria_unclassified)	<0.0001(<0.0001,<0.0001)	0	0	<0.0001(<0.0001,<0.0001)	6.47727272727273e-7	4.56017405098979e-7	0.321001165777455	-0.9924026110410586		0.4739841253500624	0.474	0.474
OTU374 (Prevotella)	<0.0001(<0.0001,<0.0001)	0	0	<0.0001(<0.0001,<0.0001)	6.47727272727273e-7	6.47727272727273e-7	0.4895428094603176	-0.6910361725232171		0.6223212977770365	0.6223	0.6223
OTU392 (Bacteria_unclassified)	<0.0001(<0.0001,<0.0001)	0	0	<0.0001(<0.0001,<0.0001)	6.47727272727273e-7	6.47727272727273e-7	0.4895428094603176	-0.6910361725232171		0.6223212977770365	0.6223	0.6223
OTU434 (Bacteria_unclassified)	<0.0001(<0.0001,<0.0001)	0	0	<0.0001(<0.0001,<0.0001)	6.47727272727273e-7	4.55444187265024e-7	0.321001165777455	-0.9924026110410586		0.4739841253500624	0.474	0.474
OTU582 (Bacteria_unclassified)	<0.0001(<0.0001,<0.0001)	0	0	<0.0001(<0.0001,<0.0001)	6.47727272727273e-7	6.47727272727273e-7	0.4895428094603176	-0.6910361725232171		0.6223212977770365	0.6223	0.6223
OTU6 (Prevotellaceae_unclassified)	<0.0001(<0.0001,<0.0001)	0	0	<0.0001(<0.0001,<0.0001)	6.47727272727273e-7	6.47727272727273e-7	0.4895428094603176	-0.6910361725232171		0.6223212977770365	0.6223	0.6223
OTU630 (Treponema)	<0.0001(<0.0001,<0.0001)	0	0	<0.0001(<0.0001,<0.0001)	6.47727272727273e-7	4.5887275355129e-7	0.321001165777455	-0.9924026110410586		0.4739841253500624	0.474	0.474
OTU824 (Alloprevotella)	<0.0001(<0.0001,<0.0001)	0	0	<0.0001(<0.0001,<0.0001)	6.47727272727273e-7	4.61144302914579e-7	0.321001165777455	-0.9924026110410586		0.4739841253500624	0.474	0.474
OTU1108 (Peptococcus)	<0.0001(<0.0001,<0.0001)	0	0	<0.0001(<0.0001,<0.0001)	6.36363636363636e-7	4.54623817696549e-7	0.321001165777455	-0.9924026110410586		0.4739841253500624	0.474	0.474
OTU1254 (Prevotella)	<0.0001(<0.0001,<0.0001)	0	0	<0.0001(<0.0001,<0.0001)	6.36363636363636e-7	4.54623817696549e-7	0.321001165777455	-0.9924026110410586		0.4739841253500624	0.474	0.474
OTU273 (Streptococcus)	<0.0001(<0.0001,<0.0001)	0	0	<0.0001(<0.0001,<0.0001)	6.36363636363636e-7	4.50003430319509e-7	0.321001165777455	-0.9924026110410586		0.4739841253500624	0.474	0.474
OTU450 (Neisseria)	<0.0001(<0.0001,<0.0001)	0	0	<0.0001(<0.0001,<0.0001)	6.36363636363636e-7	4.50003430319509e-7	0.321001165777455	-0.9924026110410586		0.4739841253500624	0.474	0.474
OTU72 (Prevotella)	<0.0001(<0.0001,<0.0001)	0	0	<0.0001(<0.0001,<0.0001)	6.36363636363636e-7	4.65694001884585e-7	0.321001165777455	-0.9924026110410586		0.4739841253500624	0.474	0.474
OTU1071 (Neisseria)	<0.0001(<0.0001,<0.0001)	0	0	<0.0001(<0.0001,<0.0001)	6.36363636363636e-7	4.4854979901908e-7	0.321001165777455	-0.9924026110410586		0.4739841253500624	0.474	0.474
OTU1333 (Fusobacterium)	<0.0001(<0.0001,<0.0001)	0	0	<0.0001(<0.0001,<0.0001)	6.36363636363636e-7	4.47383493348427e-7	0.3209870661430574	-0.9924315267797934		0.4739841253500624	0.474	0.474
OTU1362 (Firmicutes_unclassified)	<0.0001(<0.0001,<0.0001)	0	0	<0.0001(<0.0001,<0.0001)	6.36363636363636e-7	6.36363636363636e-7	0.4895428094603176	-0.6910361725232171		0.6223212977770365	0.6223	0.6223
OTU1675 (Pasteurellaceae_unclassified)	<0.0001(<0.0001,<0.0001)	0	0	<0.0001(<0.0001,<0.0001)	6.36363636363636e-7	4.52030660949345e-7	0.321001165777455	-0.9924026110410586		0.4739841253500624	0.474	0.474
OTU1794 (Candidatus_Saccharimonas)	<0.0001(<0.0001,<0.0001)	0	0	<0.0001(<0.0001,<0.0001)	6.36363636363636e-7	4.52030660949345e-7	0.321001165777455	-0.9924026110410586		0.4739841253500624	0.474	0.474
OTU743 (Firmicutes_unclassified)	<0.0001(<0.0001,<0.0001)	0	0	<0.0001(<0.0001,<0.0001)	6.36363636363636e-7	4.70437949924103e-7	0.321001165777455	-0.9924026110410586		0.4739841253500624	0.474	0.474
OTU79 (Bacteria_unclassified)	<0.0001(<0.0001,<0.0001)	0	0	<0.0001(<0.0001,<0.0001)	6.36363636363636e-7	4.47675354627096e-7	0.321001165777455	-0.9924026110410586		0.4739841253500624	0.474	0.474
OTU954 (Prevotella)	<0.0001(<0.0001,<0.0001)	0	0	<0.0001(<0.0001,<0.0001)	6.36363636363636e-7	6.36363636363636e-7	0.4895428094603176	-0.6910361725232171		0.6223212977770365	0.6223	0.6223
OTU997 (Capnocytophaga)	<0.0001(<0.0001,<0.0001)	0	0	<0.0001(<0.0001,<0.0001)	6.36363636363636e-7	4.47675354627096e-7	0.321001165777455	-0.9924026110410586		0.4739841253500624	0.474	0.474
OTU1017 (Bacteria_unclassified)	<0.0001(<0.0001,<0.0001)	0	0	<0.0001(<0.0001,<0.0001)	6.25e-7	6.25e-7	0.4895428094603176	-0.6910361725232171		0.6223212977770365	0.6223	0.6223
OTU1040 (Bacteria_unclassified)	<0.0001(<0.0001,<0.0001)	0	0	<0.0001(<0.0001,<0.0001)	6.25e-7	4.43021030233148e-7	0.321001165777455	-0.9924026110410586		0.4739841253500624	0.474	0.474
OTU1446 (Megamonas)	<0.0001(<0.0001,<0.0001)	0	0	<0.0001(<0.0001,<0.0001)	6.25e-7	4.43021030233148e-7	0.321001165777455	-0.9924026110410586		0.4739841253500624	0.474	0.474
OTU1448 (Haemophilus)	<0.0001(<0.0001,<0.0001)	0	0	<0.0001(<0.0001,<0.0001)	6.25e-7	4.48296584401674e-7	0.321001165777455	-0.9924026110410586		0.4739841253500624	0.474	0.474
OTU240 (Fusobacteriales_unclassified)	<0.0001(<0.0001,<0.0001)	0	0	<0.0001(<0.0001,<0.0001)	6.25e-7	4.43021030233148e-7	0.321001165777455	-0.9924026110410586		0.4739841253500624	0.474	0.474
OTU39 (Bacteria_unclassified)	<0.0001(<0.0001,<0.0001)	0	0	<0.0001(<0.0001,<0.0001)	6.25e-7	6.25e-7	0.4895428094603176	-0.6910361725232171		0.6223212977770365	0.6223	0.6223
OTU593 (Prevotella)	<0.0001(<0.0001,<0.0001)	0	0	<0.0001(<0.0001,<0.0001)	6.25e-7	4.48296584401674e-7	0.321001165777455	-0.9924026110410586		0.4739841253500624	0.474	0.474
OTU760 (Megasphaera)	<0.0001(<0.0001,<0.0001)	0	0	<0.0001(<0.0001,<0.0001)	6.25e-7	4.41248495872471e-7	0.321001165777455	-0.9924026110410586		0.4739841253500624	0.474	0.474
OTU836 (Sphingobacterium)	<0.0001(<0.0001,<0.0001)	0	0	<0.0001(<0.0001,<0.0001)	6.25e-7	6.25e-7	0.4895428094603176	-0.6910361725232171		0.6223212977770365	0.6223	0.6223
OTU1194 (Prevotella)	<0.0001(<0.0001,<0.0001)	0	0	<0.0001(<0.0001,<0.0001)	6.25e-7	4.40062839865289e-7	0.321001165777455	-0.9924026110410586		0.4739841253500624	0.474	0.474
OTU225 (Leptotrichia)	<0.0001(<0.0001,<0.0001)	0	0	<0.0001(<0.0001,<0.0001)	6.25e-7	4.45373435880127e-7	0.321001165777455	-0.9924026110410586		0.4739841253500624	0.474	0.474
OTU722 (Prevotella)	<0.0001(<0.0001,<0.0001)	0	0	<0.0001(<0.0001,<0.0001)	6.25e-7	4.55809045656625e-7	0.321001165777455	-0.9924026110410586		0.4739841253500624	0.474	0.474
OTU991 (Bacillus)	<0.0001(<0.0001,<0.0001)	0	0	<0.0001(<0.0001,<0.0001)	6.25e-7	4.3946881230708e-7	0.321001165777455	-0.9924026110410586		0.4739841253500624	0.474	0.474
OTU1005 (Veillonellaceae_unclassified)	<0.0001(<0.0001,<0.0001)	0	0	<0.0001(<0.0001,<0.0001)	6.13636363636364e-7	4.32614895008159e-7	0.321001165777455	-0.9924026110410586		0.4739841253500624	0.474	0.474
OTU1007 (Capnocytophaga)	<0.0001(<0.0001,<0.0001)	0	0	<0.0001(<0.0001,<0.0001)	6.13636363636364e-7	4.36222928811823e-7	0.321001165777455	-0.9924026110410586		0.4739841253500624	0.474	0.474
OTU1427 (Prevotella)	<0.0001(<0.0001,<0.0001)	0	0	<0.0001(<0.0001,<0.0001)	6.13636363636364e-7	4.31708174955443e-7	0.321001165777455	-0.9924026110410586		0.4739841253500624	0.474	0.474
OTU1584 (Firmicutes_unclassified)	<0.0001(<0.0001,<0.0001)	0	0	<0.0001(<0.0001,<0.0001)	6.13636363636364e-7	4.31708174955443e-7	0.321001165777455	-0.9924026110410586		0.4739841253500624	0.474	0.474
OTU159 (Actinomycetaceae_unclassified)	<0.0001(<0.0001,<0.0001)	0	0	<0.0001(<0.0001,<0.0001)	6.13636363636364e-7	4.31708174955443e-7	0.321001165777455	-0.9924026110410586		0.4739841253500624	0.474	0.474
OTU335 (Veillonellaceae_unclassified)	<0.0001(<0.0001,<0.0001)	0	0	<0.0001(<0.0001,<0.0001)	6.13636363636364e-7	6.13636363636363e-7	0.4895428094603176	-0.6910361725232171		0.6223212977770365	0.6223	0.6223
OTU438 (Bacteria_unclassified)	<0.0001(<0.0001,<0.0001)	0	0	<0.0001(<0.0001,<0.0001)	6.13636363636364e-7	4.31708174955443e-7	0.321001165777455	-0.9924026110410586		0.4739841253500624	0.474	0.474
OTU512 (Leptotrichia)	<0.0001(<0.0001,<0.0001)	0	0	<0.0001(<0.0001,<0.0001)	6.13636363636364e-7	6.13636363636363e-7	0.4895428094603176	-0.6910361725232171		0.6223212977770365	0.6223	0.6223
OTU641 (Mogibacterium)	<0.0001(<0.0001,<0.0001)	0	0	<0.0001(<0.0001,<0.0001)	6.13636363636364e-7	4.31405511443126e-7	0.3209870661430574	-0.9924315267797934		0.4739841253500624	0.474	0.474
OTU650 (Bacteria_unclassified)	<0.0001(<0.0001,<0.0001)	0	0	<0.0001(<0.0001,<0.0001)	6.13636363636364e-7	4.34121886665702e-7	0.321001165777455	-0.9924026110410586		0.4739841253500624	0.474	0.474
OTU813 (Bacteria_unclassified)	<0.0001(<0.0001,<0.0001)	0	0	<0.0001(<0.0001,<0.0001)	6.13636363636364e-7	4.42170899108296e-7	0.321001165777455	-0.9924026110410586		0.4739841253500624	0.474	0.474
OTU860 (Alloprevotella)	<0.0001(<0.0001,<0.0001)	0	0	<0.0001(<0.0001,<0.0001)	6.13636363636364e-7	4.5036610504582e-7	0.321001165777455	-0.9924026110410586		0.4739841253500624	0.474	0.474
OTU1006 (Alistipes)	<0.0001(<0.0001,<0.0001)	0	0	<0.0001(<0.0001,<0.0001)	6.02272727272727e-7	4.29617874949703e-7	0.321001165777455	-0.9924026110410586		0.4739841253500624	0.474	0.474
OTU1083 (Bacteria_unclassified)	<0.0001(<0.0001,<0.0001)	0	0	<0.0001(<0.0001,<0.0001)	6.02272727272727e-7	4.36255252017762e-7	0.321001165777455	-0.9924026110410586		0.4739841253500624	0.474	0.474
OTU1105 (Bacteria_unclassified)	<0.0001(<0.0001,<0.0001)	0	0	<0.0001(<0.0001,<0.0001)	6.02272727272727e-7	4.25340165277566e-7	0.321001165777455	-0.9924026110410586		0.4739841253500624	0.474	0.474
OTU1191 (Prevotella)	<0.0001(<0.0001,<0.0001)	0	0	<0.0001(<0.0001,<0.0001)	6.02272727272727e-7	4.32647487771322e-7	0.321001165777455	-0.9924026110410586		0.4739841253500624	0.474	0.474
OTU1382 (Prevotella)	<0.0001(<0.0001,<0.0001)	0	0	<0.0001(<0.0001,<0.0001)	6.02272727272727e-7	4.29617874949703e-7	0.321001165777455	-0.9924026110410586		0.4739841253500624	0.474	0.474
OTU1423 (Bacteria_unclassified)	<0.0001(<0.0001,<0.0001)	0	0	<0.0001(<0.0001,<0.0001)	6.02272727272727e-7	4.23493634048051e-7	0.321001165777455	-0.9924026110410586		0.4739841253500624	0.474	0.474
OTU152 (Bacteria_unclassified)	<0.0001(<0.0001,<0.0001)	0	0	<0.0001(<0.0001,<0.0001)	6.02272727272727e-7	6.02272727272727e-7	0.4895428094603176	-0.6910361725232171		0.6223212977770365	0.6223	0.6223
OTU1774 (Dialister)	<0.0001(<0.0001,<0.0001)	0	0	<0.0001(<0.0001,<0.0001)	6.02272727272727e-7	4.2411003774838e-7	0.321001165777455	-0.9924026110410586		0.4739841253500624	0.474	0.474
OTU1785 (Bacteria_unclassified)	<0.0001(<0.0001,<0.0001)	0	0	<0.0001(<0.0001,<0.0001)	6.02272727272727e-7	4.2411003774838e-7	0.321001165777455	-0.9924026110410586		0.4739841253500624	0.474	0.474
OTU574 (Candidatus_Saccharimonas)	<0.0001(<0.0001,<0.0001)	0	0	<0.0001(<0.0001,<0.0001)	6.02272727272727e-7	4.2411003774838e-7	0.321001165777455	-0.9924026110410586		0.4739841253500624	0.474	0.474
OTU68 (Prevotella)	<0.0001(<0.0001,<0.0001)	0	0	<0.0001(<0.0001,<0.0001)	6.02272727272727e-7	4.23493634048051e-7	0.321001165777455	-0.9924026110410586		0.4739841253500624	0.474	0.474
OTU730 (Lactobacillales_unclassified)	<0.0001(<0.0001,<0.0001)	0	0	<0.0001(<0.0001,<0.0001)	6.02272727272727e-7	4.23493634048051e-7	0.321001165777455	-0.9924026110410586		0.4739841253500624	0.474	0.474
OTU747 (Parabacteroides)	<0.0001(<0.0001,<0.0001)	0	0	<0.0001(<0.0001,<0.0001)	6.02272727272727e-7	4.23493634048051e-7	0.321001165777455	-0.9924026110410586		0.4739841253500624	0.474	0.474
OTU866 (Prevotella)	<0.0001(<0.0001,<0.0001)	0	0	<0.0001(<0.0001,<0.0001)	6.02272727272727e-7	4.2717871472894e-7	0.321001165777455	-0.9924026110410586		0.4739841253500624	0.474	0.474
OTU1106 (Gemella)	<0.0001(<0.0001,<0.0001)	0	0	<0.0001(<0.0001,<0.0001)	5.90909090909091e-7	4.15741825316812e-7	0.321001165777455	-0.9924026110410586		0.4739841253500624	0.474	0.474
OTU1138 (Prevotella)	<0.0001(<0.0001,<0.0001)	0	0	<0.0001(<0.0001,<0.0001)	5.90909090909091e-7	4.15741825316812e-7	0.321001165777455	-0.9924026110410586		0.4739841253500624	0.474	0.474
OTU1298 (Firmicutes_unclassified)	<0.0001(<0.0001,<0.0001)	0	0	<0.0001(<0.0001,<0.0001)	5.90909090909091e-7	4.18247689146735e-7	0.321001165777455	-0.9924026110410586		0.4739841253500624	0.474	0.474
OTU1632 (Capnocytophaga)	<0.0001(<0.0001,<0.0001)	0	0	<0.0001(<0.0001,<0.0001)	5.90909090909091e-7	4.2659632090846e-7	0.321001165777455	-0.9924026110410586		0.4739841253500624	0.474	0.474
OTU235 (Bacteria_unclassified)	<0.0001(<0.0001,<0.0001)	0	0	<0.0001(<0.0001,<0.0001)	5.90909090909091e-7	4.15741825316812e-7	0.321001165777455	-0.9924026110410586		0.4739841253500624	0.474	0.474
OTU261 (Prevotella)	<0.0001(<0.0001,<0.0001)	0	0	<0.0001(<0.0001,<0.0001)	5.90909090909091e-7	4.16683290254499e-7	0.321001165777455	-0.9924026110410586		0.4739841253500624	0.474	0.474
OTU270 (Prevotella)	<0.0001(<0.0001,<0.0001)	0	0	<0.0001(<0.0001,<0.0001)	5.90909090909091e-7	4.15741825316812e-7	0.321001165777455	-0.9924026110410586		0.4739841253500624	0.474	0.474
OTU658 (Prevotella)	<0.0001(<0.0001,<0.0001)	0	0	<0.0001(<0.0001,<0.0001)	5.90909090909091e-7	4.18247689146735e-7	0.321001165777455	-0.9924026110410586		0.4739841253500624	0.474	0.474
OTU663 (Bacteroidetes_unclassified)	<0.0001(<0.0001,<0.0001)	0	0	<0.0001(<0.0001,<0.0001)	5.90909090909091e-7	4.15741825316812e-7	0.321001165777455	-0.9924026110410586		0.4739841253500624	0.474	0.474
OTU1635 (Stomatobaculum)	<0.0001(<0.0001,<0.0001)	0	0	<0.0001(<0.0001,<0.0001)	5.90909090909091e-7	5.90909090909091e-7	0.4895428094603176	-0.6910361725232171		0.6223212977770365	0.6223	0.6223
OTU1030 (S24-7_norank)	<0.0001(<0.0001,<0.0001)	0	0	<0.0001(<0.0001,<0.0001)	5.79545454545455e-7	4.1134689401724e-7	0.321001165777455	-0.9924026110410586		0.4739841253500624	0.474	0.474
OTU1044 (Eggerthia)	<0.0001(<0.0001,<0.0001)	0	0	<0.0001(<0.0001,<0.0001)	5.79545454545455e-7	4.09437259050161e-7	0.321001165777455	-0.9924026110410586		0.4739841253500624	0.474	0.474
OTU1531 (Leptotrichia)	<0.0001(<0.0001,<0.0001)	0	0	<0.0001(<0.0001,<0.0001)	5.79545454545455e-7	4.0815920548126e-7	0.321001165777455	-0.9924026110410586		0.4739841253500624	0.474	0.474
OTU1732 (Megasphaera)	<0.0001(<0.0001,<0.0001)	0	0	<0.0001(<0.0001,<0.0001)	5.79545454545455e-7	4.1134689401724e-7	0.321001165777455	-0.9924026110410586		0.4739841253500624	0.474	0.474
OTU259 (Streptococcus)	<0.0001(<0.0001,<0.0001)	0	0	<0.0001(<0.0001,<0.0001)	5.79545454545455e-7	4.1134689401724e-7	0.321001165777455	-0.9924026110410586		0.4739841253500624	0.474	0.474
OTU309 (Bacteroidetes_unclassified)	<0.0001(<0.0001,<0.0001)	0	0	<0.0001(<0.0001,<0.0001)	5.79545454545455e-7	4.07518675620377e-7	0.321001165777455	-0.9924026110410586		0.4739841253500624	0.474	0.474
OTU326 (Bacteroidales_unclassified)	<0.0001(<0.0001,<0.0001)	0	0	<0.0001(<0.0001,<0.0001)	5.79545454545455e-7	5.79545454545455e-7	0.4895428094603176	-0.6910361725232171		0.6223212977770365	0.6223	0.6223
OTU540 (Neisseria)	<0.0001(<0.0001,<0.0001)	0	0	<0.0001(<0.0001,<0.0001)	5.79545454545455e-7	4.09437259050161e-7	0.321001165777455	-0.9924026110410586		0.4739841253500624	0.474	0.474
OTU557 (Leptotrichiaceae_uncultured)	<0.0001(<0.0001,<0.0001)	0	0	<0.0001(<0.0001,<0.0001)	5.79545454545455e-7	4.1134689401724e-7	0.321001165777455	-0.9924026110410586		0.4739841253500624	0.474	0.474
OTU573 (Bacteroidetes_unclassified)	<0.0001(<0.0001,<0.0001)	0	0	<0.0001(<0.0001,<0.0001)	5.79545454545455e-7	5.79545454545455e-7	0.4895428094603176	-0.6910361725232171		0.6223212977770365	0.6223	0.6223
OTU578 (Prevotellaceae_unclassified)	<0.0001(<0.0001,<0.0001)	0	0	<0.0001(<0.0001,<0.0001)	5.79545454545455e-7	5.79545454545455e-7	0.4895428094603176	-0.6910361725232171		0.6223212977770365	0.6223	0.6223
OTU651 (Capnocytophaga)	<0.0001(<0.0001,<0.0001)	0	0	<0.0001(<0.0001,<0.0001)	5.79545454545455e-7	5.79545454545455e-7	0.4895428094603176	-0.6910361725232171		0.6223212977770365	0.6223	0.6223
OTU702 (Bacteroidales_unclassified)	<0.0001(<0.0001,<0.0001)	0	0	<0.0001(<0.0001,<0.0001)	5.79545454545455e-7	5.79545454545455e-7	0.4895428094603176	-0.6910361725232171		0.6223212977770365	0.6223	0.6223
OTU745 (Odoribacter)	<0.0001(<0.0001,<0.0001)	0	0	<0.0001(<0.0001,<0.0001)	5.79545454545455e-7	4.09437259050161e-7	0.321001165777455	-0.9924026110410586		0.4739841253500624	0.474	0.474
OTU763 (Bergeyella)	<0.0001(<0.0001,<0.0001)	0	0	<0.0001(<0.0001,<0.0001)	5.79545454545455e-7	4.09437259050161e-7	0.321001165777455	-0.9924026110410586		0.4739841253500624	0.474	0.474
OTU1252 (Alloprevotella)	<0.0001(<0.0001,<0.0001)	0	0	<0.0001(<0.0001,<0.0001)	5.68181818181818e-7	4.11052709294759e-7	0.321001165777455	-0.9924026110410586		0.4739841253500624	0.474	0.474
OTU407 (Megasphaera)	<0.0001(<0.0001,<0.0001)	0	0	<0.0001(<0.0001,<0.0001)	5.68181818181818e-7	3.99449547632524e-7	0.3209870661430574	-0.9924315267797934		0.4739841253500624	0.474	0.474
OTU625 (Bacteroidetes_unclassified)	<0.0001(<0.0001,<0.0001)	0	0	<0.0001(<0.0001,<0.0001)	5.68181818181818e-7	5.68181818181818e-7	0.4895428094603176	-0.6910361725232171		0.6223212977770365	0.6223	0.6223
OTU1048 (Prevotella)	<0.0001(<0.0001,<0.0001)	0	0	<0.0001(<0.0001,<0.0001)	5.68181818181818e-7	3.99776405161288e-7	0.321001165777455	-0.9924026110410586		0.4739841253500624	0.474	0.474
OTU1375 (Bacteroidetes_unclassified)	<0.0001(<0.0001,<0.0001)	0	0	<0.0001(<0.0001,<0.0001)	5.68181818181818e-7	4.00755378233709e-7	0.321001165777455	-0.9924026110410586		0.4739841253500624	0.474	0.474
OTU1626 (Firmicutes_unclassified)	<0.0001(<0.0001,<0.0001)	0	0	<0.0001(<0.0001,<0.0001)	5.68181818181818e-7	4.00755378233709e-7	0.321001165777455	-0.9924026110410586		0.4739841253500624	0.474	0.474
OTU681 (Ruminococcaceae_uncultured)	<0.0001(<0.0001,<0.0001)	0	0	<0.0001(<0.0001,<0.0001)	5.68181818181818e-7	3.99776405161288e-7	0.321001165777455	-0.9924026110410586		0.4739841253500624	0.474	0.474
OTU914 (Alloprevotella)	<0.0001(<0.0001,<0.0001)	0	0	<0.0001(<0.0001,<0.0001)	5.68181818181818e-7	3.99776405161288e-7	0.321001165777455	-0.9924026110410586		0.4739841253500624	0.474	0.474
OTU1012 (Fusobacterium)	<0.0001(<0.0001,<0.0001)	0	0	<0.0001(<0.0001,<0.0001)	5.56818181818182e-7	5.56818181818182e-7	0.4895428094603176	-0.6910361725232171		0.6223212977770365	0.6223	0.6223
OTU1047 (Bacteroidales_unclassified)	<0.0001(<0.0001,<0.0001)	0	0	<0.0001(<0.0001,<0.0001)	5.56818181818182e-7	3.92210583399769e-7	0.321001165777455	-0.9924026110410586		0.4739841253500624	0.474	0.474
OTU1620 (Alloprevotella)	<0.0001(<0.0001,<0.0001)	0	0	<0.0001(<0.0001,<0.0001)	5.56818181818182e-7	3.91543963931357e-7	0.321001165777455	-0.9924026110410586		0.4739841253500624	0.474	0.474
OTU163 (Selenomonas)	<0.0001(<0.0001,<0.0001)	0	0	<0.0001(<0.0001,<0.0001)	5.56818181818182e-7	3.95526828330677e-7	0.321001165777455	-0.9924026110410586		0.4739841253500624	0.474	0.474
OTU244 (Fusobacterium)	<0.0001(<0.0001,<0.0001)	0	0	<0.0001(<0.0001,<0.0001)	5.56818181818182e-7	3.93540434784283e-7	0.321001165777455	-0.9924026110410586		0.4739841253500624	0.474	0.474
OTU287 (Clostridiales_unclassified)	<0.0001(<0.0001,<0.0001)	0	0	<0.0001(<0.0001,<0.0001)	5.56818181818182e-7	3.92210583399769e-7	0.321001165777455	-0.9924026110410586		0.4739841253500624	0.474	0.474
OTU328 (Alloprevotella)	<0.0001(<0.0001,<0.0001)	0	0	<0.0001(<0.0001,<0.0001)	5.56818181818182e-7	3.91543963931357e-7	0.321001165777455	-0.9924026110410586		0.4739841253500624	0.474	0.474
OTU342 (Brevundimonas)	<0.0001(<0.0001,<0.0001)	0	0	<0.0001(<0.0001,<0.0001)	5.56818181818182e-7	3.63879147661395e-7	0.22065791255630823	-1.2247805569110795		0.4739841253500624	0.474	0.474
OTU565 (Prevotellaceae_unclassified)	<0.0001(<0.0001,<0.0001)	0	0	<0.0001(<0.0001,<0.0001)	5.56818181818182e-7	3.95526828330677e-7	0.321001165777455	-0.9924026110410586		0.4739841253500624	0.474	0.474
OTU1067 (Prevotella)	<0.0001(<0.0001,<0.0001)	0	0	<0.0001(<0.0001,<0.0001)	5.45454545454545e-7	3.84831617464967e-7	0.321001165777455	-0.9924026110410586		0.4739841253500624	0.474	0.474
OTU1231 (Bacteria_unclassified)	<0.0001(<0.0001,<0.0001)	0	0	<0.0001(<0.0001,<0.0001)	5.45454545454545e-7	3.88883234453412e-7	0.321001165777455	-0.9924026110410586		0.4739841253500624	0.474	0.474
OTU1557 (Prevotella)	<0.0001(<0.0001,<0.0001)	0	0	<0.0001(<0.0001,<0.0001)	5.45454545454545e-7	5.45454545454545e-7	0.4895428094603176	-0.6910361725232171		0.6223212977770365	0.6223	0.6223
OTU1705 (Prevotella)	<0.0001(<0.0001,<0.0001)	0	0	<0.0001(<0.0001,<0.0001)	5.45454545454545e-7	3.88883234453412e-7	0.321001165777455	-0.9924026110410586		0.4739841253500624	0.474	0.474
OTU1757 (Capnocytophaga)	<0.0001(<0.0001,<0.0001)	0	0	<0.0001(<0.0001,<0.0001)	5.45454545454545e-7	3.83471565727223e-7	0.3209870661430574	-0.9924315267797934		0.4739841253500624	0.474	0.474
OTU256 (Prevotella)	<0.0001(<0.0001,<0.0001)	0	0	<0.0001(<0.0001,<0.0001)	5.45454545454545e-7	3.84831617464967e-7	0.321001165777455	-0.9924026110410586		0.4739841253500624	0.474	0.474
OTU409 (Lachnospiraceae_unclassified)	<0.0001(<0.0001,<0.0001)	0	0	<0.0001(<0.0001,<0.0001)	5.45454545454545e-7	3.83471565727223e-7	0.3209870661430574	-0.9924315267797934		0.4739841253500624	0.474	0.474
OTU448 (Bacillus)	<0.0001(<0.0001,<0.0001)	0	0	<0.0001(<0.0001,<0.0001)	5.45454545454545e-7	3.88883234453412e-7	0.321001165777455	-0.9924026110410586		0.4739841253500624	0.474	0.474
OTU462 (Firmicutes_unclassified)	<0.0001(<0.0001,<0.0001)	0	0	<0.0001(<0.0001,<0.0001)	5.45454545454545e-7	3.86524952493331e-7	0.321001165777455	-0.9924026110410586		0.4739841253500624	0.474	0.474
OTU497 (Treponema)	<0.0001(<0.0001,<0.0001)	0	0	<0.0001(<0.0001,<0.0001)	5.45454545454545e-7	3.83471565727223e-7	0.3209870661430574	-0.9924315267797934		0.4739841253500624	0.474	0.474
OTU1091 (Prevotella)	<0.0001(<0.0001,<0.0001)	0	0	<0.0001(<0.0001,<0.0001)	5.34090909090909e-7	3.75569530465806e-7	0.321001165777455	-0.9924026110410586		0.4739841253500624	0.474	0.474
OTU1606 (Lachnospiraceae_unclassified)	<0.0001(<0.0001,<0.0001)	0	0	<0.0001(<0.0001,<0.0001)	5.34090909090909e-7	3.94564977318203e-7	0.321001165777455	-0.9924026110410586		0.4739841253500624	0.474	0.474
OTU303 (Bacteria_unclassified)	<0.0001(<0.0001,<0.0001)	0	0	<0.0001(<0.0001,<0.0001)	5.34090909090909e-7	3.75569530465806e-7	0.321001165777455	-0.9924026110410586		0.4739841253500624	0.474	0.474
OTU351 (Phascolarctobacterium)	<0.0001(<0.0001,<0.0001)	0	0	<0.0001(<0.0001,<0.0001)	5.34090909090909e-7	3.85861973780674e-7	0.321001165777455	-0.9924026110410586		0.4739841253500624	0.474	0.474
OTU40 (Filifactor)	<0.0001(<0.0001,<0.0001)	0	0	<0.0001(<0.0001,<0.0001)	5.34090909090909e-7	3.79719986901599e-7	0.321001165777455	-0.9924026110410586		0.4739841253500624	0.474	0.474
OTU581 (Firmicutes_unclassified)	<0.0001(<0.0001,<0.0001)	0	0	<0.0001(<0.0001,<0.0001)	5.34090909090909e-7	3.79719986901599e-7	0.321001165777455	-0.9924026110410586		0.4739841253500624	0.474	0.474
OTU1249 (Lachnospiraceae_unclassified)	<0.0001(<0.0001,<0.0001)	0	0	<0.0001(<0.0001,<0.0001)	5.34090909090909e-7	5.34090909090909e-7	0.4895428094603176	-0.6910361725232171		0.6223212977770365	0.6223	0.6223
OTU1411 (Bacteria_unclassified)	<0.0001(<0.0001,<0.0001)	0	0	<0.0001(<0.0001,<0.0001)	5.34090909090909e-7	3.77650460523257e-7	0.321001165777455	-0.9924026110410586		0.4739841253500624	0.474	0.474
OTU765 (Prevotellaceae_unclassified)	<0.0001(<0.0001,<0.0001)	0	0	<0.0001(<0.0001,<0.0001)	5.34090909090909e-7	3.77650460523257e-7	0.321001165777455	-0.9924026110410586		0.4739841253500624	0.474	0.474
OTU1148 (Fusobacterium)	<0.0001(<0.0001,<0.0001)	0	0	<0.0001(<0.0001,<0.0001)	5.22727272727273e-7	3.6891254550326003e-07	0.321001165777455	-0.9924026110410586		0.4739841253500624	0.474	0.474
OTU1304 (Alloprevotella)	<0.0001(<0.0001,<0.0001)	0	0	<0.0001(<0.0001,<0.0001)	5.22727272727273e-7	3.6891254550326003e-07	0.321001165777455	-0.9924026110410586		0.4739841253500624	0.474	0.474
OTU1387 (Faecalibacterium)	<0.0001(<0.0001,<0.0001)	0	0	<0.0001(<0.0001,<0.0001)	5.22727272727273e-7	3.84515217024128e-7	0.321001165777455	-0.9924026110410586		0.4739841253500624	0.474	0.474
OTU1587 (Bacteria_unclassified)	<0.0001(<0.0001,<0.0001)	0	0	<0.0001(<0.0001,<0.0001)	5.22727272727273e-7	3.67848837391304e-7	0.321001165777455	-0.9924026110410586		0.4739841253500624	0.474	0.474
OTU1748 (Bacteria_unclassified)	<0.0001(<0.0001,<0.0001)	0	0	<0.0001(<0.0001,<0.0001)	5.22727272727273e-7	3.67848837391304e-7	0.321001165777455	-0.9924026110410586		0.4739841253500624	0.474	0.474
OTU221 (Ruminococcaceae_unclassified)	<0.0001(<0.0001,<0.0001)	0	0	<0.0001(<0.0001,<0.0001)	5.22727272727273e-7	3.6891254550326003e-07	0.321001165777455	-0.9924026110410586		0.4739841253500624	0.474	0.474
OTU260 (Ruminococcaceae_uncultured)	<0.0001(<0.0001,<0.0001)	0	0	<0.0001(<0.0001,<0.0001)	5.22727272727273e-7	3.67848837391304e-7	0.321001165777455	-0.9924026110410586		0.4739841253500624	0.474	0.474
OTU738 (Fusobacteriales_unclassified)	<0.0001(<0.0001,<0.0001)	0	0	<0.0001(<0.0001,<0.0001)	5.22727272727273e-7	3.67848837391304e-7	0.321001165777455	-0.9924026110410586		0.4739841253500624	0.474	0.474
OTU963 (Candidate_division_SR1_norank)	<0.0001(<0.0001,<0.0001)	0	0	<0.0001(<0.0001,<0.0001)	5.22727272727273e-7	3.6891254550326003e-07	0.321001165777455	-0.9924026110410586		0.4739841253500624	0.474	0.474
OTU1400 (Campylobacter)	<0.0001(<0.0001,<0.0001)	0	0	<0.0001(<0.0001,<0.0001)	5.11363636363636e-7	3.61768238888085e-7	0.321001165777455	-0.9924026110410586		0.4739841253500624	0.474	0.474
OTU59 (Prevotella)	<0.0001(<0.0001,<0.0001)	0	0	<0.0001(<0.0001,<0.0001)	5.11363636363636e-7	3.61768238888085e-7	0.321001165777455	-0.9924026110410586		0.4739841253500624	0.474	0.474
OTU609 (Streptococcus)	<0.0001(<0.0001,<0.0001)	0	0	<0.0001(<0.0001,<0.0001)	5.11363636363636e-7	3.61768238888085e-7	0.321001165777455	-0.9924026110410586		0.4739841253500624	0.474	0.474
OTU779 (Prevotellaceae_unclassified)	<0.0001(<0.0001,<0.0001)	0	0	<0.0001(<0.0001,<0.0001)	5.11363636363636e-7	5.11363636363636e-7	0.4895428094603176	-0.6910361725232171		0.6223212977770365	0.6223	0.6223
OTU81 (Solobacterium)	<0.0001(<0.0001,<0.0001)	0	0	<0.0001(<0.0001,<0.0001)	5.11363636363636e-7	3.61768238888085e-7	0.321001165777455	-0.9924026110410586		0.4739841253500624	0.474	0.474
OTU11 (Veillonella)	<0.0001(<0.0001,<0.0001)	0	0	<0.0001(<0.0001,<0.0001)	5.11363636363636e-7	3.74540581757064e-7	0.321001165777455	-0.9924026110410586		0.4739841253500624	0.474	0.474
OTU1337 (Bacteria_unclassified)	<0.0001(<0.0001,<0.0001)	0	0	<0.0001(<0.0001,<0.0001)	5.11363636363636e-7	3.70332082251424e-7	0.321001165777455	-0.9924026110410586		0.4739841253500624	0.474	0.474
OTU1410 (Prevotella)	<0.0001(<0.0001,<0.0001)	0	0	<0.0001(<0.0001,<0.0001)	5.11363636363636e-7	3.60321143688199e-7	0.321001165777455	-0.9924026110410586		0.4739841253500624	0.474	0.474
OTU1769 (Bacteria_unclassified)	<0.0001(<0.0001,<0.0001)	0	0	<0.0001(<0.0001,<0.0001)	5.11363636363636e-7	3.63928092880048e-7	0.321001165777455	-0.9924026110410586		0.4739841253500624	0.474	0.474
OTU294 (Campylobacter)	<0.0001(<0.0001,<0.0001)	0	0	<0.0001(<0.0001,<0.0001)	5.11363636363636e-7	3.60321143688199e-7	0.321001165777455	-0.9924026110410586		0.4739841253500624	0.474	0.474
OTU5 (Capnocytophaga)	<0.0001(<0.0001,<0.0001)	0	0	<0.0001(<0.0001,<0.0001)	5.11363636363636e-7	3.59595412302582e-7	0.321001165777455	-0.9924026110410586		0.4739841253500624	0.474	0.474
OTU525 (Leptotrichia)	<0.0001(<0.0001,<0.0001)	0	0	<0.0001(<0.0001,<0.0001)	5.11363636363636e-7	3.59595412302582e-7	0.321001165777455	-0.9924026110410586		0.4739841253500624	0.474	0.474
OTU626 (Prevotella)	<0.0001(<0.0001,<0.0001)	0	0	<0.0001(<0.0001,<0.0001)	5.11363636363636e-7	3.6678811451046e-7	0.321001165777455	-0.9924026110410586		0.4739841253500624	0.474	0.474
OTU675 (Prevotella)	<0.0001(<0.0001,<0.0001)	0	0	<0.0001(<0.0001,<0.0001)	5.11363636363636e-7	3.59595412302582e-7	0.321001165777455	-0.9924026110410586		0.4739841253500624	0.474	0.474
OTU756 (Firmicutes_unclassified)	<0.0001(<0.0001,<0.0001)	0	0	<0.0001(<0.0001,<0.0001)	5.11363636363636e-7	3.59595412302582e-7	0.321001165777455	-0.9924026110410586		0.4739841253500624	0.474	0.474
OTU803 (Actinomyces)	<0.0001(<0.0001,<0.0001)	0	0	<0.0001(<0.0001,<0.0001)	5.11363636363636e-7	3.59595412302582e-7	0.321001165777455	-0.9924026110410586		0.4739841253500624	0.474	0.474
OTU910 (Streptococcus)	<0.0001(<0.0001,<0.0001)	0	0	<0.0001(<0.0001,<0.0001)	5.11363636363636e-7	3.59595412302582e-7	0.321001165777455	-0.9924026110410586		0.4739841253500624	0.474	0.474
OTU1053 (Leptotrichia)	<0.0001(<0.0001,<0.0001)	0	0	<0.0001(<0.0001,<0.0001)	5e-7	3.51886986702632e-7	0.321001165777455	-0.9924026110410586		0.4739841253500624	0.474	0.474
OTU1378 (Bacteria_unclassified)	<0.0001(<0.0001,<0.0001)	0	0	<0.0001(<0.0001,<0.0001)	5e-7	3.57411452962078e-7	0.321001165777455	-0.9924026110410586		0.4739841253500624	0.474	0.474
OTU1390 (Clostridiales_unclassified)	<0.0001(<0.0001,<0.0001)	0	0	<0.0001(<0.0001,<0.0001)	5e-7	3.52998796697977e-7	0.321001165777455	-0.9924026110410586		0.4739841253500624	0.474	0.474
OTU1483 (Prevotella)	<0.0001(<0.0001,<0.0001)	0	0	<0.0001(<0.0001,<0.0001)	5e-7	3.52998796697977e-7	0.321001165777455	-0.9924026110410586		0.4739841253500624	0.474	0.474
OTU1563 (Prevotellaceae_unclassified)	<0.0001(<0.0001,<0.0001)	0	0	<0.0001(<0.0001,<0.0001)	5e-7	3.60685519375463e-7	0.321001165777455	-0.9924026110410586		0.4739841253500624	0.474	0.474
OTU187 (Selenomonas)	<0.0001(<0.0001,<0.0001)	0	0	<0.0001(<0.0001,<0.0001)	5e-7	3.57411452962078e-7	0.321001165777455	-0.9924026110410586		0.4739841253500624	0.474	0.474
OTU238 (Streptococcus)	<0.0001(<0.0001,<0.0001)	0	0	<0.0001(<0.0001,<0.0001)	5e-7	5e-7	0.4895428094603176	-0.6910361725232171		0.6223212977770365	0.6223	0.6223
OTU243 (Alloprevotella)	<0.0001(<0.0001,<0.0001)	0	0	<0.0001(<0.0001,<0.0001)	5e-7	3.646472365253e-7	0.321001165777455	-0.9924026110410586		0.4739841253500624	0.474	0.474
OTU292 (Bacteroidetes_unclassified)	<0.0001(<0.0001,<0.0001)	0	0	<0.0001(<0.0001,<0.0001)	5e-7	3.51886986702632e-7	0.321001165777455	-0.9924026110410586		0.4739841253500624	0.474	0.474
OTU32 (Bacteria_unclassified)	<0.0001(<0.0001,<0.0001)	0	0	<0.0001(<0.0001,<0.0001)	5e-7	5e-7	0.4895428094603176	-0.6910361725232171		0.6223212977770365	0.6223	0.6223
OTU643 (Bacteria_unclassified)	<0.0001(<0.0001,<0.0001)	0	0	<0.0001(<0.0001,<0.0001)	5e-7	3.51886986702632e-7	0.321001165777455	-0.9924026110410586		0.4739841253500624	0.474	0.474
OTU644 (Lachnospiraceae_uncultured)	<0.0001(<0.0001,<0.0001)	0	0	<0.0001(<0.0001,<0.0001)	5e-7	3.60685519375463e-7	0.321001165777455	-0.9924026110410586		0.4739841253500624	0.474	0.474
OTU928 (Prevotellaceae_unclassified)	<0.0001(<0.0001,<0.0001)	0	0	<0.0001(<0.0001,<0.0001)	5e-7	5e-7	0.4895428094603176	-0.6910361725232171		0.6223212977770365	0.6223	0.6223
OTU1024 (Anaeroglobus)	<0.0001(<0.0001,<0.0001)	0	0	<0.0001(<0.0001,<0.0001)	4.88636363636364e-7	3.59231996805979e-7	0.321001165777455	-0.9924026110410586		0.4739841253500624	0.474	0.474
OTU1100 (Prevotellaceae_unclassified)	<0.0001(<0.0001,<0.0001)	0	0	<0.0001(<0.0001,<0.0001)	4.88636363636364e-7	3.5484198073363e-7	0.321001165777455	-0.9924026110410586		0.4739841253500624	0.474	0.474
OTU1352 (Clostridiales_unclassified)	<0.0001(<0.0001,<0.0001)	0	0	<0.0001(<0.0001,<0.0001)	4.88636363636364e-7	3.48153180272132e-7	0.321001165777455	-0.9924026110410586		0.4739841253500624	0.474	0.474
OTU1506 (Firmicutes_unclassified)	<0.0001(<0.0001,<0.0001)	0	0	<0.0001(<0.0001,<0.0001)	4.88636363636364e-7	3.45894837796804e-7	0.321001165777455	-0.9924026110410586		0.4739841253500624	0.474	0.474
OTU1687 (Fusobacteriales_unclassified)	<0.0001(<0.0001,<0.0001)	0	0	<0.0001(<0.0001,<0.0001)	4.88636363636364e-7	3.44381048745517e-7	0.321001165777455	-0.9924026110410586		0.4739841253500624	0.474	0.474
OTU1782 (Bacteria_unclassified)	<0.0001(<0.0001,<0.0001)	0	0	<0.0001(<0.0001,<0.0001)	4.88636363636364e-7	3.5484198073363e-7	0.321001165777455	-0.9924026110410586		0.4739841253500624	0.474	0.474
OTU183 (Fusobacteriales_unclassified)	<0.0001(<0.0001,<0.0001)	0	0	<0.0001(<0.0001,<0.0001)	4.88636363636364e-7	3.43621653414558e-7	0.321001165777455	-0.9924026110410586		0.4739841253500624	0.474	0.474
OTU464 (Prevotella)	<0.0001(<0.0001,<0.0001)	0	0	<0.0001(<0.0001,<0.0001)	4.88636363636364e-7	3.44381048745517e-7	0.321001165777455	-0.9924026110410586		0.4739841253500624	0.474	0.474
OTU682 (Bacteria_unclassified)	<0.0001(<0.0001,<0.0001)	0	0	<0.0001(<0.0001,<0.0001)	4.88636363636364e-7	3.5114171084112e-7	0.321001165777455	-0.9924026110410586		0.4739841253500624	0.474	0.474
OTU732 (Prevotella)	<0.0001(<0.0001,<0.0001)	0	0	<0.0001(<0.0001,<0.0001)	4.88636363636364e-7	3.69979213098279e-7	0.321001165777455	-0.9924026110410586		0.4739841253500624	0.474	0.474
OTU822 (Bacteria_unclassified)	<0.0001(<0.0001,<0.0001)	0	0	<0.0001(<0.0001,<0.0001)	4.88636363636364e-7	3.45894837796804e-7	0.321001165777455	-0.9924026110410586		0.4739841253500624	0.474	0.474
OTU828 (Leptotrichia)	<0.0001(<0.0001,<0.0001)	0	0	<0.0001(<0.0001,<0.0001)	4.88636363636364e-7	3.44381048745517e-7	0.321001165777455	-0.9924026110410586		0.4739841253500624	0.474	0.474
OTU865 (Actinomyces)	<0.0001(<0.0001,<0.0001)	0	0	<0.0001(<0.0001,<0.0001)	4.88636363636364e-7	3.44381048745517e-7	0.321001165777455	-0.9924026110410586		0.4739841253500624	0.474	0.474
OTU969 (Tannerella)	<0.0001(<0.0001,<0.0001)	0	0	<0.0001(<0.0001,<0.0001)	4.88636363636364e-7	4.88636363636364e-7	0.4895428094603176	-0.6910361725232171		0.6223212977770365	0.6223	0.6223
OTU1151 (Prevotellaceae_unclassified)	<0.0001(<0.0001,<0.0001)	0	0	<0.0001(<0.0001,<0.0001)	4.77272727272727e-7	3.39022995712009e-7	0.321001165777455	-0.9924026110410586		0.4739841253500624	0.474	0.474
OTU1178 (Mogibacterium)	<0.0001(<0.0001,<0.0001)	0	0	<0.0001(<0.0001,<0.0001)	4.77272727272727e-7	3.39022995712009e-7	0.321001165777455	-0.9924026110410586		0.4739841253500624	0.474	0.474
OTU1306 (Veillonella)	<0.0001(<0.0001,<0.0001)	0	0	<0.0001(<0.0001,<0.0001)	4.77272727272727e-7	3.35926669769929e-7	0.321001165777455	-0.9924026110410586		0.4739841253500624	0.474	0.474
OTU1672 (Alloprevotella)	<0.0001(<0.0001,<0.0001)	0	0	<0.0001(<0.0001,<0.0001)	4.77272727272727e-7	3.35926669769929e-7	0.321001165777455	-0.9924026110410586		0.4739841253500624	0.474	0.474
OTU1771 (Prevotella)	<0.0001(<0.0001,<0.0001)	0	0	<0.0001(<0.0001,<0.0001)	4.77272727272727e-7	3.4170926642472e-7	0.321001165777455	-0.9924026110410586		0.4739841253500624	0.474	0.474
OTU215 (Bacteria_unclassified)	<0.0001(<0.0001,<0.0001)	0	0	<0.0001(<0.0001,<0.0001)	4.77272727272727e-7	3.35926669769929e-7	0.321001165777455	-0.9924026110410586		0.4739841253500624	0.474	0.474
OTU274 (Bacteroidales_unclassified)	<0.0001(<0.0001,<0.0001)	0	0	<0.0001(<0.0001,<0.0001)	4.77272727272727e-7	3.39022995712009e-7	0.321001165777455	-0.9924026110410586		0.4739841253500624	0.474	0.474
OTU564 (Bacteria_unclassified)	<0.0001(<0.0001,<0.0001)	0	0	<0.0001(<0.0001,<0.0001)	4.77272727272727e-7	3.35926669769929e-7	0.321001165777455	-0.9924026110410586		0.4739841253500624	0.474	0.474
OTU73 (Bacteria_unclassified)	<0.0001(<0.0001,<0.0001)	0	0	<0.0001(<0.0001,<0.0001)	4.77272727272727e-7	3.37091124953292e-7	0.321001165777455	-0.9924026110410586		0.4739841253500624	0.474	0.474
OTU853 (Candidate_division_TM7_norank)	<0.0001(<0.0001,<0.0001)	0	0	<0.0001(<0.0001,<0.0001)	4.77272727272727e-7	3.39022995712009e-7	0.321001165777455	-0.9924026110410586		0.4739841253500624	0.474	0.474
OTU1033 (Bacteroidales_unclassified)	<0.0001(<0.0001,<0.0001)	0	0	<0.0001(<0.0001,<0.0001)	4.77272727272727e-7	3.3553762001132e-7	0.3209870661430574	-0.9924315267797934		0.4739841253500624	0.474	0.474
OTU1529 (Megasphaera)	<0.0001(<0.0001,<0.0001)	0	0	<0.0001(<0.0001,<0.0001)	4.77272727272727e-7	3.3553762001132e-7	0.3209870661430574	-0.9924315267797934		0.4739841253500624	0.474	0.474
OTU1787 (Bacteria_unclassified)	<0.0001(<0.0001,<0.0001)	0	0	<0.0001(<0.0001,<0.0001)	4.77272727272727e-7	3.3553762001132e-7	0.3209870661430574	-0.9924315267797934		0.4739841253500624	0.474	0.474
OTU427 (Bacteria_unclassified)	<0.0001(<0.0001,<0.0001)	0	0	<0.0001(<0.0001,<0.0001)	4.77272727272727e-7	3.49270501413438e-7	0.321001165777455	-0.9924026110410586		0.4739841253500624	0.474	0.474
OTU1354 (Fusobacterium)	<0.0001(<0.0001,<0.0001)	0	0	<0.0001(<0.0001,<0.0001)	4.65909090909091e-7	3.28444635658561e-7	0.321001165777455	-0.9924026110410586		0.4739841253500624	0.474	0.474
OTU1536 (Alloprevotella)	<0.0001(<0.0001,<0.0001)	0	0	<0.0001(<0.0001,<0.0001)	4.65909090909091e-7	3.27648306348709e-7	0.321001165777455	-0.9924026110410586		0.4739841253500624	0.474	0.474
OTU1727 (Leptotrichia)	<0.0001(<0.0001,<0.0001)	0	0	<0.0001(<0.0001,<0.0001)	4.65909090909091e-7	3.27648306348709e-7	0.321001165777455	-0.9924026110410586		0.4739841253500624	0.474	0.474
OTU184 (Selenomonas)	<0.0001(<0.0001,<0.0001)	0	0	<0.0001(<0.0001,<0.0001)	4.65909090909091e-7	3.27648306348709e-7	0.321001165777455	-0.9924026110410586		0.4739841253500624	0.474	0.474
OTU380 (Streptococcus)	<0.0001(<0.0001,<0.0001)	0	0	<0.0001(<0.0001,<0.0001)	4.65909090909091e-7	3.28444635658561e-7	0.321001165777455	-0.9924026110410586		0.4739841253500624	0.474	0.474
OTU399 (Megasphaera)	<0.0001(<0.0001,<0.0001)	0	0	<0.0001(<0.0001,<0.0001)	4.65909090909091e-7	3.28444635658561e-7	0.321001165777455	-0.9924026110410586		0.4739841253500624	0.474	0.474
OTU44 (Prevotellaceae_unclassified)	<0.0001(<0.0001,<0.0001)	0	0	<0.0001(<0.0001,<0.0001)	4.65909090909091e-7	3.32397666795996e-7	0.321001165777455	-0.9924026110410586		0.4739841253500624	0.474	0.474
OTU526 (Bacteria_unclassified)	<0.0001(<0.0001,<0.0001)	0	0	<0.0001(<0.0001,<0.0001)	4.65909090909091e-7	3.27648306348709e-7	0.321001165777455	-0.9924026110410586		0.4739841253500624	0.474	0.474
OTU639 (Firmicutes_unclassified)	<0.0001(<0.0001,<0.0001)	0	0	<0.0001(<0.0001,<0.0001)	4.65909090909091e-7	4.65909090909091e-7	0.4895428094603176	-0.6910361725232171		0.6223212977770365	0.6223	0.6223
OTU1309 (Alloprevotella)	<0.0001(<0.0001,<0.0001)	0	0	<0.0001(<0.0001,<0.0001)	4.54545454545455e-7	3.19559638106019e-7	0.3209870661430574	-0.9924315267797934		0.4739841253500624	0.474	0.474
OTU334 (Ruminococcaceae_Incertae_Sedis)	<0.0001(<0.0001,<0.0001)	0	0	<0.0001(<0.0001,<0.0001)	4.54545454545455e-7	3.29619762457885e-7	0.321001165777455	-0.9924026110410586		0.4739841253500624	0.474	0.474
OTU1183 (Bacteria_unclassified)	<0.0001(<0.0001,<0.0001)	0	0	<0.0001(<0.0001,<0.0001)	4.54545454545455e-7	3.19968116108939e-7	0.321001165777455	-0.9924026110410586		0.4739841253500624	0.474	0.474
OTU1479 (Streptococcus)	<0.0001(<0.0001,<0.0001)	0	0	<0.0001(<0.0001,<0.0001)	4.54545454545455e-7	3.19968116108939e-7	0.321001165777455	-0.9924026110410586		0.4739841253500624	0.474	0.474
OTU182 (Prevotella)	<0.0001(<0.0001,<0.0001)	0	0	<0.0001(<0.0001,<0.0001)	4.54545454545455e-7	3.23217356410719e-7	0.321001165777455	-0.9924026110410586		0.4739841253500624	0.474	0.474
OTU426 (Prevotella)	<0.0001(<0.0001,<0.0001)	0	0	<0.0001(<0.0001,<0.0001)	4.54545454545455e-7	3.19968116108939e-7	0.321001165777455	-0.9924026110410586		0.4739841253500624	0.474	0.474
OTU577 (Selenomonas)	<0.0001(<0.0001,<0.0001)	0	0	<0.0001(<0.0001,<0.0001)	4.54545454545455e-7	3.23217356410719e-7	0.321001165777455	-0.9924026110410586		0.4739841253500624	0.474	0.474
OTU631 (Cyanobacteria_norank)	<0.0001(<0.0001,<0.0001)	0	0	<0.0001(<0.0001,<0.0001)	4.54545454545455e-7	3.23217356410719e-7	0.321001165777455	-0.9924026110410586		0.4739841253500624	0.474	0.474
OTU1021 (Prevotellaceae_unclassified)	<0.0001(<0.0001,<0.0001)	0	0	<0.0001(<0.0001,<0.0001)	4.43181818181818e-7	3.11675434422626e-7	0.321001165777455	-0.9924026110410586		0.4739841253500624	0.474	0.474
OTU1182 (Bacteria_unclassified)	<0.0001(<0.0001,<0.0001)	0	0	<0.0001(<0.0001,<0.0001)	4.43181818181818e-7	3.11675434422626e-7	0.321001165777455	-0.9924026110410586		0.4739841253500624	0.474	0.474
OTU1377 (Campylobacter)	<0.0001(<0.0001,<0.0001)	0	0	<0.0001(<0.0001,<0.0001)	4.43181818181818e-7	3.19947240681345e-7	0.321001165777455	-0.9924026110410586		0.4739841253500624	0.474	0.474
OTU1524 (Bacteria_unclassified)	<0.0001(<0.0001,<0.0001)	0	0	<0.0001(<0.0001,<0.0001)	4.43181818181818e-7	4.43181818181818e-7	0.4895428094603176	-0.6910361725232171		0.6223212977770365	0.6223	0.6223
OTU320 (Bacteria_unclassified)	<0.0001(<0.0001,<0.0001)	0	0	<0.0001(<0.0001,<0.0001)	4.43181818181818e-7	3.14179844263846e-7	0.321001165777455	-0.9924026110410586		0.4739841253500624	0.474	0.474
OTU471 (Actinomyces)	<0.0001(<0.0001,<0.0001)	0	0	<0.0001(<0.0001,<0.0001)	4.43181818181818e-7	3.14179844263846e-7	0.321001165777455	-0.9924026110410586		0.4739841253500624	0.474	0.474
OTU533 (Prevotella)	<0.0001(<0.0001,<0.0001)	0	0	<0.0001(<0.0001,<0.0001)	4.43181818181818e-7	3.16664448053104e-7	0.321001165777455	-0.9924026110410586		0.4739841253500624	0.474	0.474
OTU594 (Family_XIII_uncultured)	<0.0001(<0.0001,<0.0001)	0	0	<0.0001(<0.0001,<0.0001)	4.43181818181818e-7	3.14179844263846e-7	0.321001165777455	-0.9924026110410586		0.4739841253500624	0.474	0.474
OTU1045 (Porphyromonas)	<0.0001(<0.0001,<0.0001)	0	0	<0.0001(<0.0001,<0.0001)	4.31818181818182e-7	4.31818181818182e-7	0.4895428094603176	-0.6910361725232171		0.6223212977770365	0.6223	0.6223
OTU1121 (Bacteria_unclassified)	<0.0001(<0.0001,<0.0001)	0	0	<0.0001(<0.0001,<0.0001)	4.31818181818182e-7	3.04011603399319e-7	0.321001165777455	-0.9924026110410586		0.4739841253500624	0.474	0.474
OTU1205 (Bacteroidetes_unclassified)	<0.0001(<0.0001,<0.0001)	0	0	<0.0001(<0.0001,<0.0001)	4.31818181818182e-7	3.04011603399319e-7	0.321001165777455	-0.9924026110410586		0.4739841253500624	0.474	0.474
OTU1670 (Bacteria_unclassified)	<0.0001(<0.0001,<0.0001)	0	0	<0.0001(<0.0001,<0.0001)	4.31818181818182e-7	3.07429535276386e-7	0.321001165777455	-0.9924026110410586		0.4739841253500624	0.474	0.474
OTU544 (Firmicutes_unclassified)	<0.0001(<0.0001,<0.0001)	0	0	<0.0001(<0.0001,<0.0001)	4.31818181818182e-7	3.04011603399319e-7	0.321001165777455	-0.9924026110410586		0.4739841253500624	0.474	0.474
OTU795 (Prevotellaceae_unclassified)	<0.0001(<0.0001,<0.0001)	0	0	<0.0001(<0.0001,<0.0001)	4.31818181818182e-7	3.04011603399319e-7	0.321001165777455	-0.9924026110410586		0.4739841253500624	0.474	0.474
OTU355 (Ruminococcaceae_uncultured)	<0.0001(<0.0001,<0.0001)	0	0	<0.0001(<0.0001,<0.0001)	4.20454545454545e-7	2.95703114632599e-7	0.321001165777455	-0.9924026110410586		0.4739841253500624	0.474	0.474
OTU592 (Bacteria_unclassified)	<0.0001(<0.0001,<0.0001)	0	0	<0.0001(<0.0001,<0.0001)	4.20454545454545e-7	2.96585228969899e-7	0.321001165777455	-0.9924026110410586		0.4739841253500624	0.474	0.474
OTU1277 (Prevotella)	<0.0001(<0.0001,<0.0001)	0	0	<0.0001(<0.0001,<0.0001)	4.20454545454545e-7	2.98341633237036e-7	0.321001165777455	-0.9924026110410586		0.4739841253500624	0.474	0.474
OTU1781 (Desulfovibrio)	<0.0001(<0.0001,<0.0001)	0	0	<0.0001(<0.0001,<0.0001)	4.20454545454545e-7	2.98341633237036e-7	0.321001165777455	-0.9924026110410586		0.4739841253500624	0.474	0.474
OTU1188 (Prevotellaceae_unclassified)	<0.0001(<0.0001,<0.0001)	0	0	<0.0001(<0.0001,<0.0001)	4.09090909090909e-7	2.94780599405531e-7	0.321001165777455	-0.9924026110410586		0.4739841253500624	0.474	0.474
OTU1639 (S24-7_norank)	<0.0001(<0.0001,<0.0001)	0	0	<0.0001(<0.0001,<0.0001)	4.09090909090909e-7	2.89414591110468e-7	0.321001165777455	-0.9924026110410586		0.4739841253500624	0.474	0.474
OTU24 (Alloprevotella)	<0.0001(<0.0001,<0.0001)	0	0	<0.0001(<0.0001,<0.0001)	4.09090909090909e-7	2.94780599405531e-7	0.321001165777455	-0.9924026110410586		0.4739841253500624	0.474	0.474
OTU847 (Prevotella)	<0.0001(<0.0001,<0.0001)	0	0	<0.0001(<0.0001,<0.0001)	4.09090909090909e-7	4.09090909090909e-7	0.4895428094603176	-0.6910361725232171		0.6223212977770365	0.6223	0.6223
OTU1407 (Fusobacterium)	<0.0001(<0.0001,<0.0001)	0	0	<0.0001(<0.0001,<0.0001)	3.97727272727273e-7	2.8251916309334e-7	0.321001165777455	-0.9924026110410586		0.4739841253500624	0.474	0.474
OTU524 (Prevotella)	<0.0001(<0.0001,<0.0001)	0	0	<0.0001(<0.0001,<0.0001)	3.97727272727273e-7	2.8251916309334e-7	0.321001165777455	-0.9924026110410586		0.4739841253500624	0.474	0.474
OTU1256 (Neisseria)	<0.0001(<0.0001,<0.0001)	0	0	<0.0001(<0.0001,<0.0001)	3.97727272727273e-7	2.80663758678506e-7	0.321001165777455	-0.9924026110410586		0.4739841253500624	0.474	0.474
OTU1503 (Selenomonas)	<0.0001(<0.0001,<0.0001)	0	0	<0.0001(<0.0001,<0.0001)	3.97727272727273e-7	2.88919261720145e-7	0.321001165777455	-0.9924026110410586		0.4739841253500624	0.474	0.474
OTU267 (Bacteroides)	<0.0001(<0.0001,<0.0001)	0	0	<0.0001(<0.0001,<0.0001)	3.97727272727273e-7	2.79731441557504e-7	0.321001165777455	-0.9924026110410586		0.4739841253500624	0.474	0.474
OTU518 (Bacteria_unclassified)	<0.0001(<0.0001,<0.0001)	0	0	<0.0001(<0.0001,<0.0001)	3.97727272727273e-7	2.79731441557504e-7	0.321001165777455	-0.9924026110410586		0.4739841253500624	0.474	0.474
OTU1070 (Selenomonas)	<0.0001(<0.0001,<0.0001)	0	0	<0.0001(<0.0001,<0.0001)	3.86363636363636e-7	2.7591957876362e-7	0.321001165777455	-0.9924026110410586		0.4739841253500624	0.474	0.474
OTU1445 (Prevotella)	<0.0001(<0.0001,<0.0001)	0	0	<0.0001(<0.0001,<0.0001)	3.86363636363636e-7	2.7591957876362e-7	0.321001165777455	-0.9924026110410586		0.4739841253500624	0.474	0.474
OTU144 (KD4-96_norank)	<0.0001(<0.0001,<0.0001)	0	0	<0.0001(<0.0001,<0.0001)	3.75e-7	2.64749097523482e-7	0.321001165777455	-0.9924026110410586		0.4739841253500624	0.474	0.474
OTU1567 (Selenomonas)	<0.0001(<0.0001,<0.0001)	0	0	<0.0001(<0.0001,<0.0001)	3.75e-7	2.83798177290917e-7	0.321001165777455	-0.9924026110410586		0.4739841253500624	0.474	0.474
OTU517 (Bacteria_unclassified)	<0.0001(<0.0001,<0.0001)	0	0	<0.0001(<0.0001,<0.0001)	3.75e-7	2.66715235258343e-7	0.321001165777455	-0.9924026110410586		0.4739841253500624	0.474	0.474
OTU753 (Actinomyces)	<0.0001(<0.0001,<0.0001)	0	0	<0.0001(<0.0001,<0.0001)	3.75e-7	2.64749097523482e-7	0.321001165777455	-0.9924026110410586		0.4739841253500624	0.474	0.474
OTU797 (Prevotella)	<0.0001(<0.0001,<0.0001)	0	0	<0.0001(<0.0001,<0.0001)	3.75e-7	3.75e-7	0.4895428094603176	-0.6910361725232171		0.6223212977770365	0.6223	0.6223
OTU1453 (Prevotella)	<0.0001(<0.0001,<0.0001)	0	0	<0.0001(<0.0001,<0.0001)	3.63636363636364e-7	2.56158124790103e-7	0.321001165777455	-0.9924026110410586		0.4739841253500624	0.474	0.474
OTU4 (Mogibacterium)	<0.0001(<0.0001,<0.0001)	0	0	<0.0001(<0.0001,<0.0001)	3.63636363636364e-7	2.56158124790103e-7	0.321001165777455	-0.9924026110410586		0.4739841253500624	0.474	0.474
OTU197 (Bacteria_unclassified)	<0.0001(<0.0001,<0.0001)	0	0	<0.0001(<0.0001,<0.0001)	3.52272727272727e-7	3.52272727272727e-7	0.4895428094603176	-0.6910361725232171		0.6223212977770365	0.6223	0.6223
OTU876 (Bacteroidetes_unclassified)	<0.0001(<0.0001,<0.0001)	0	0	<0.0001(<0.0001,<0.0001)	3.52272727272727e-7	2.48842551937932e-7	0.321001165777455	-0.9924026110410586		0.4739841253500624	0.474	0.474
OTU1460 (Prevotella)	<0.0001(<0.0001,<0.0001)	0	0	<0.0001(<0.0001,<0.0001)	3.40909090909091e-7	2.48236393615113e-7	0.321001165777455	-0.9924026110410586		0.4739841253500624	0.474	0.474
OTU1368 (Porphyromonas)	<0.0001(<0.0001,<0.0001)	0	0	<0.0001(<0.0001,<0.0001)	3.29545454545455e-7	3.29545454545454e-7	0.4895428094603176	-0.6910361725232171		0.6223212977770365	0.6223	0.6223
OTU214 (Pseudomonas)	<0.0001(<0.0001,<0.0001)	0	0	<0.0001(<0.0001,<0.0001)	3.29545454545455e-7	2.32945784426331e-7	0.321001165777455	-0.9924026110410586		0.4739841253500624	0.474	0.474
OTU915 (Ruminococcaceae_uncultured)	<0.0001(<0.0001,<0.0001)	0	0	<0.0001(<0.0001,<0.0001)	3.18181818181818e-7	2.26015330474672e-7	0.321001165777455	-0.9924026110410586		0.4739841253500624	0.474	0.474
OTU923 (Bacteroidetes_unclassified)	<0.0001(<0.0001,<0.0001)	0	0	<0.0001(<0.0001,<0.0001)	3.18181818181818e-7	3.18181818181818e-7	0.4895428094603176	-0.6910361725232171		0.6223212977770365	0.6223	0.6223
OTU445 (Prevotella)	<0.0001(<0.0001,<0.0001)	0	0	<0.0001(<0.0001,<0.0001)	3.06818181818182e-7	2.17060943332851e-7	0.321001165777455	-0.9924026110410586		0.4739841253500624	0.474	0.474
OTU608 (S24-7_norank)	<0.0001(<0.0001,<0.0001)	0	0	<0.0001(<0.0001,<0.0001)	3.06818181818182e-7	2.33302331056616e-7	0.321001165777455	-0.9924026110410586		0.4739841253500624	0.474	0.474
OTU616 (Rothia)	<0.0001(<0.0001,<0.0001)	0	0	<0.0001(<0.0001,<0.0001)	3.06818181818182e-7	2.19454745220881e-7	0.321001165777455	-0.9924026110410586		0.4739841253500624	0.474	0.474
OTU8 (Stenotrophomonas)	<0.0001(<0.0001,<0.0001)	0	0	<0.0001(<0.0001,<0.0001)	3.06818181818182e-7	2.22997271999198e-7	0.321001165777455	-0.9924026110410586		0.4739841253500624	0.474	0.474
OTU1283 (Comamonas)	<0.0001(<0.0001,<0.0001)	0	0	<0.0001(<0.0001,<0.0001)	2.84090909090909e-7	2.01190853595853e-7	0.321001165777455	-0.9924026110410586		0.4739841253500624	0.474	0.474
OTU852 (Firmicutes_unclassified)	<0.0001(<0.0001,<0.0001)	0	0	<0.0001(<0.0001,<0.0001)	2.84090909090909e-7	2.12555766630771e-7	0.321001165777455	-0.9924026110410586		0.4739841253500624	0.474	0.474
OTU1244 (Chryseobacterium)	<0.0001(<0.0001,<0.0001)	0	0	<0.0001(<0.0001,<0.0001)	2.72727272727273e-7	1.92415808732484e-7	0.321001165777455	-0.9924026110410586		0.4739841253500624	0.474	0.474
OTU947 (Firmicutes_unclassified)	<0.0001(<0.0001,<0.0001)	0	0	<0.0001(<0.0001,<0.0001)	2.72727272727273e-7	1.92415808732484e-7	0.321001165777455	-0.9924026110410586		0.4739841253500624	0.474	0.474
OTU1127 (Duganella)	<0.0001(<0.0001,<0.0001)	0	0	<0.0001(<0.0001,<0.0001)	2.61363636363636e-7	1.9761794500907e-7	0.321001165777455	-0.9924026110410586		0.4739841253500624	0.474	0.474
OTU362 (Bacteria_unclassified)	<0.0001(<0.0001,<0.0001)	0	0	<0.0001(<0.0001,<0.0001)	2.61363636363636e-7	1.83924418695652e-7	0.321001165777455	-0.9924026110410586		0.4739841253500624	0.474	0.474
OTU247 (Treponema)	<0.0001(<0.0001,<0.0001)	0	0	<0.0001(<0.0001,<0.0001)	2.5e-7	2.5e-7	0.4895428094603176	-0.6910361725232171		0.6223212977770365	0.6223	0.6223
OTU278 (Saccharopolyspora)	<0.0001(<0.0001,<0.0001)	0	0	<0.0001(<0.0001,<0.0001)	2.5e-7	1.76499398348988e-7	0.321001165777455	-0.9924026110410586		0.4739841253500624	0.474	0.474
OTU764 (Lactobacillus)	<0.0001(<0.0001,<0.0001)	0	0	<0.0001(<0.0001,<0.0001)	2.5e-7	2.5e-7	0.4895428094603176	-0.6910361725232171		0.6223212977770365	0.6223	0.6223
OTU465 (Proteobacteria_unclassified)	<0.0001(<0.0001,<0.0001)	0	0	<0.0001(<0.0001,<0.0001)	2.38636363636364e-7	1.72566161181157e-7	0.321001165777455	-0.9924026110410586		0.4739841253500624	0.474	0.474
