# Supplementary material for: Characteristics of human oral microbiome and its non-invasive diagnostic value in chronic kidney disease
Source: Biosci Rep. 2022 May 10;42(5):BSR20210694. doi: 10.1042/BSR20210694 (PMC9093701; doi:10.1042/BSR20210694)
Supplement: Supplementary Data S1-S21 [file BSR-2021-0694_supp1.zip › BSR-2021-0694_suppSD16.unk]

## Sheet: class
OTUID	CKD_1	CKD_2	CKD_3	CKD_4	CKD_5	CKD_6	CKD_8	CKD_10	CKD_11	CKD_15	CKD_17	CKD_18	CKD_19	CKD_20	CKD_21	CKD_25	CKD_27	CKD_28	CKD_29	CKD_30	CKD_31	CKD_32	CKD_34	CKD_36	CKD_37	CKD_38	CKD_39	CKD_40	CKD_43	CKD_44	CKD_45	CKD_46	CKD_47	CKD_48	CKD_50	CKD_51	CKD_52	CKD_54	CKD_57	CKD_58	CKD_59	CKD_61	CKD_64	CKD_66	HC_2	HC_3	HC_5	HC_6	HC_7
Actinobacteria	70227	18416	42025	46308	72690	14929	63298	27111	55650	31901	33609	24907	26529	48829	17165	70220	87358	68667	107231	171181	95043	94690	81241	88422	39713	158192	75744	142464	265221	70936	13456	178512	148476	99151	176808	162851	140016	105392	177043	159838	109131	144002	293857	192257	41481	11689	16519	28185	17138
Alphaproteobacteria	131	34	0	0	0	0	44	84	0	0	0	33	23	37	0	34	1146	0	69	42	840	20	0	0	0	30	0	0	0	0	0	0	78	28	742	0	368	0	45	144	38	644	98	0	495	204	141	213	489
Anaerolineae	0	0	0	0	0	0	0	0	0	0	0	0	0	0	0	0	0	0	0	0	26	0	0	0	0	0	0	0	0	0	0	0	0	0	0	0	0	0	0	0	0	0	0	0	0	0	0	0	0
BD1-5_norank	18	0	42	1735	0	49	55	619	123	0	0	0	23	34	81	309	375	184	233	0	1561	185	1018	0	500	103	0	123	0	74	0	1693	0	42	0	0	240	0	89	412	0	119	95	231	256	593	0	0	0
Bacilli	37417	4756	15429	20957	133969	51616	39134	30426	5136	13075	38697	38382	72999	49035	53310	85397	155174	91036	281006	369479	144391	103767	118376	289971	46384	64349	87479	220556	30444	18765	2592	96198	381829	133664	104298	59467	111946	111426	120223	92193	124790	207497	187163	95072	19558	23288	12913	17072	39150
Bacteria_unclassified	1127	640	4330	6560	4998	2779	3921	2076	2673	3106	4815	3084	2330	3810	4559	2688	1520	7193	3777	3549	2102	2180	4693	2972	5257	1825	4762	2571	5676	4664	11398	6821	1283	1629	3470	3898	2894	4418	4077	3407	4381	3237	1975	3894	2482	4428	4014	3946	6101
Bacteroidetes_unclassified	0	0	0	45	0	0	0	0	0	0	0	0	33	77	85	0	0	207	0	36	0	0	0	0	44	0	52	0	0	0	0	61	0	0	0	0	0	444	38	33	93	33	0	0	88	0	0	29	51
Bacteroidia	493042	570825	292094	55061	159528	43884	167241	86630	309795	137016	63478	120838	60663	197227	152740	333886	262598	218761	247047	101380	100107	436003	299257	252121	517618	336180	397310	198590	408189	488865	323922	45414	67992	59686	140270	176665	82384	61829	115845	76236	77455	47782	26271	92680	233032	264461	262388	196843	108513
Betaproteobacteria	21399	17931	164800	599190	247039	638139	484150	622439	257787	607583	620463	621118	592006	448173	497398	115672	115037	424535	155723	115204	389223	43635	264464	52657	201570	56927	182083	77794	9049	89315	156575	314430	46676	236020	129110	32532	103502	243448	159414	246757	192758	227876	120757	73258	548415	426856	444103	337857	140811
Candidate_division_SR1_norank	756	3756	141	472	266	356	761	1496	0	2540	632	1477	1259	805	1855	2957	688	207	379	0	2521	247	2990	834	143	1764	254	875	124	734	0	861	80	1280	2299	1333	1921	1132	4305	1123	2648	1241	52	5389	45	909	5175	5510	98
Candidate_division_TM7_norank	64697	16893	61690	1787	12148	6469	7473	9708	17699	7161	117	1651	3779	1059	2499	38991	15724	1294	8054	20769	13929	12164	23809	11248	6069	27634	11613	21257	18750	8316	13094	3922	4743	13336	13100	42647	14355	3536	17969	4563	639	3978	1706	40646	2919	528	192	16835	229
Clostridia	49387	93351	42135	9239	22461	11739	37742	30963	23907	18452	14004	11105	21208	14298	21353	81669	37037	12533	37608	33156	27691	58431	49408	27898	33489	42731	49849	41570	14542	35686	32815	20070	34877	46264	100077	90511	72343	59839	73866	38725	40730	29164	28700	71827	14851	20650	17829	26814	4768
Cyanobacteria	532	0	84	0	0	0	333	1159	0	0	0	0	51	0	46	448	22458	0	176	850	9474	0	0	65	0	98	46	0	0	0	0	0	136	0	3712	0	2532	0	0	135	0	143	29	0	30	0	0	0	0
Deltaproteobacteria	39	0	0	0	37	0	0	36	0	0	0	0	50	0	35	225	515	0	81	0	370	0	148	124	0	252	0	721	0	0	0	0	0	0	0	0	26	0	0	0	0	98	0	0	0	0	0	0	0
Elusimicrobia	19	0	0	0	0	0	0	0	0	0	0	0	0	0	0	331	0	0	0	0	68	0	0	0	0	141	159	0	0	0	0	0	0	0	0	0	0	0	0	0	0	0	0	0	0	0	0	0	0
Epsilonproteobacteria	4604	8596	3673	280	4552	1633	2543	1521	4378	1525	1504	500	1322	749	922	4519	4709	477	2717	1393	3629	3259	3219	5880	883	7354	3883	10612	258	226	5341	2379	5337	6889	7574	7469	4365	7761	3453	3117	5099	1569	2686	8464	3582	731	804	8631	1182
Erysipelotrichia	7140	7214	5561	326	2011	779	1220	2300	1725	5118	275	649	2753	886	2129	4000	2628	854	3499	2333	2927	8910	2500	1256	4286	3468	13080	4025	3389	8171	431	433	2315	2316	2265	3521	3195	965	8474	1989	695	2466	1926	3700	6162	1093	2381	6958	287
Firmicutes_unclassified	321	0	444	402	1913	617	893	296	555	218	408	0	269	300	121	784	1224	467	1098	1515	500	909	554	1487	1020	703	1229	1557	2346	775	867	251	660	440	751	1087	582	287	626	407	309	650	698	362	277	214	146	87	261
Flavobacteriia	1787	3657	1729	11479	1343	17631	5306	4123	1852	1711	17716	10943	10104	13132	4667	10187	9403	23608	4105	14882	17406	11457	17107	21519	3851	6534	8198	15225	66	1231	110	12794	910	32054	4669	1844	3799	14368	3232	17744	24173	9044	1669	14019	3580	7635	10343	48650	9450
Fusobacteriia	138474	188288	198920	106509	77841	72771	78173	75415	75962	102186	144027	113686	59128	102667	111992	108615	68335	48286	64554	36828	105058	61589	52983	103335	34652	62633	62372	113318	100139	155929	383036	159813	63871	254064	141129	341683	216578	161497	114145	145685	225501	75801	56824	218926	66450	113480	137173	242776	395919
Gammaproteobacteria	55542	22135	23689	98367	24027	79098	51222	38365	2235	21177	42084	40725	105126	91825	81609	53903	20883	70246	22901	43932	39390	29903	17066	28413	15301	26249	21980	15986	3903	3755	9545	128390	160539	86148	121665	29334	203572	200954	153187	181710	173003	213780	214574	131001	10226	91266	57565	5974	217389
KD4-96	0	0	0	0	0	0	0	0	0	0	0	0	0	0	0	0	0	0	0	0	0	0	0	0	0	0	0	0	0	0	0	0	0	0	0	0	0	0	0	0	0	0	0	0	0	0	0	0	0
Mollicutes	78	361	0	44	160	0	95	196	0	280	147	0	101	42	327	705	646	65	102	0	321	341	123	194	54	216	230	189	0	0	0	105	480	0	2227	0	801	306	1057	506	1222	3912	540	92	0	87	226	0	0
Negativicutes	47783	39829	140443	14055	228873	21610	49142	58353	239486	38537	11403	6823	27157	7940	26396	71113	184665	21713	54448	80216	36635	129604	51292	101013	84353	192731	70922	123439	136963	110292	45065	11145	73422	17471	34959	42831	24790	12084	32300	19146	12835	18714	56428	36491	42723	18578	16995	51074	41862
Proteobacteria_unclassified	112	37	900	26823	2725	35755	5996	3821	313	7161	6093	3807	12197	18823	19194	1918	741	9521	1712	1826	2108	603	932	186	3036	1388	1900	848	202	1225	1540	14281	592	8167	1801	295	1958	3194	3470	3824	2876	4790	2413	1428	2848	12638	10433	2100	16204
Sphingobacteriia	0	89	0	0	121	0	49	81	0	0	38	0	78	0	68	779	1820	0	81	0	555	21	95	624	45	106	0	247	0	0	0	51	40	0	306	0	199	144	91	183	0	197	0	149	54	0	26	0	0
Spirochaetes	621	1154	125	139	2337	0	728	1333	0	168	149	146	314	126	769	7731	3043	0	2488	444	3235	587	7279	7103	595	5603	4060	5598	0	155	0	1915	4131	41	6317	638	5553	3544	2051	1388	655	1925	1115	2027	84	195	297	65	24
Synergistia	106	23	0	0	395	0	0	177	59	0	36	0	178	41	159	1834	1173	0	630	76	428	56	262	1747	56	859	641	1284	64	0	0	100	714	0	40	61	206	33	92	0	0	275	102	0	30	0	25	0	0
Unknown_Class	4537	2015	1746	222	566	146	481	1272	665	1085	305	126	320	85	521	1085	1100	146	281	909	462	1439	1184	931	1081	1930	2154	1112	675	886	213	257	819	1310	2411	1333	1875	3399	4908	529	923	1063	322	8087	332	477	312	381	74
Verrucomicrobiae	104	0	0	0	0	0	0	0	0	0	0	0	0	0	0	0	0	0	0	0	0	0	0	0	0	0	0	39	0	0	0	104	0	0	0	0	0	0	0	206	46	0	0	0	0	0	0	0	0
[truncated: 83 more columns]

## Sheet: average.percent.class
ID	CKD	HC
Bacteroidia	0.202327	0.345471
Betaproteobacteria	0.250355	0.226335
Fusobacteriia	0.122346	0.137243
Gammaproteobacteria	0.0726918	0.0627924
Actinobacteria	0.0979706	0.048609
Negativicutes	0.064657	0.0642906
Bacilli	0.103165	0.0381099
Clostridia	0.0396466	0.0312881
Candidate_division_TM7_norank	0.0143792	0.00727836
Flavobacteriia	0.00937245	0.00854377
Candidate_division_SR1_norank	0.00124893	0.00767733
Proteobacteria_unclassified	0.00505755	0.00560052
Epsilonproteobacteria	0.00370052	0.00510214
Erysipelotrichia	0.00318416	0.00516911
Bacteria_unclassified	0.00370498	0.0028233
Alphaproteobacteria	0.000108	0.00111218
Cyanobacteria	0.000966068	1.625e-05
Others	0.0051187	0.00253762
