# Supplementary material for: Characteristics of human oral microbiome and its non-invasive diagnostic value in chronic kidney disease
Source: Biosci Rep. 2022 May 10;42(5):BSR20210694. doi: 10.1042/BSR20210694 (PMC9093701; doi:10.1042/BSR20210694)
Supplement: Supplementary Data S1-S21 [file BSR-2021-0694_supp1.zip › BSR-2021-0694_suppSD17.xls]

ID	CKD.median	CKD.mean	CKD.se	HC.median	HC.mean	HC.se	p-value	z-score	Sig_mark	q-value	fixp	fixps
Bacteroidia	0.1561(0.0772,0.3019)	0.202327386363636	0.0226235156486257	0.333(0.2593,0.4259)	0.345470909090909	0.0134189604772162	1.07802104480546e-7	-5.31305564032119	***	1.61703156720819e-6	<0.0001	***<0.0001
Betaproteobacteria	0.1874(0.1,0.3981)	0.250354909090909	0.0304152384327417	0.2094(0.1211,0.3542)	0.226334988636364	0.0163508647499908	0.8720369074550439	-0.16107172774649986		0.8720369074550439	0.872	0.872
Fusobacteriia	0.1042(0.0674,0.1482)	0.122345863636364	0.0114470273212866	0.1278(0.0621,0.1801)	0.13724348863636401	0.0109153440502519	0.5818177632418472	-0.5507314772973211		0.6018804447329454	0.6019	0.6019
Gammaproteobacteria	0.043(0.0227,0.1093)	0.0726917954545455	0.00977575943387875	0.0393(0.02,0.0965)	0.0627923977272727	0.00625591670545871	0.45144371634120223	-0.7530103137158871		0.5016041292680025	0.5016	0.5016
Actinobacteria	0.0843(0.0452,0.1451)	0.0979706136363636	0.0100245647907734	0.0323(0.0209,0.0496)	0.0486090454545455	0.00481752479933874	1.2692765544032103e-6	-4.844505104005454	***	9.519574158024078e-6	<0.0001	***<0.0001
Negativicutes	0.0439(0.0217,0.0813)	0.0646570454545455	0.00898061991890643	0.0518(0.0409,0.0753)	0.0642906477272727	0.00438622179629586	0.17640324975773658	-1.3519126829369936		0.25200464251105226	0.252	0.252
Bacilli	0.0893(0.0386,0.127)	0.103165227272727	0.0137415834381176	0.0259(0.017,0.0471)	0.0381098636363636	0.00329210224305547	6.977858545907542e-7	-4.961978877287055	***	6.977858545907542e-6	<0.0001	***<0.0001
Clostridia	0.0353(0.0222,0.0494)	0.0396465909090909	0.0035080909650624	0.0282(0.0209,0.0387)	0.0312880681818182	0.00171058600701847	0.06683083653726088	-1.8328099661945851		0.12530781850736414	0.1253	0.1253
Candidate_division_TM7_norank	0.0114(0.004,0.0178)	0.0143792045454545	0.00225614452950899	0.0053(0.0027,0.0103)	0.00727836363636364	7.86478911284299e-4	0.002192213625152756	-3.062875339451406	**	0.006576640875458268	0.0066	** 0.0066
Flavobacteriia	0.0086(0.0029,0.0145)	0.00937245454545454	0.00115979625655426	0.0047(0.0023,0.0092)	0.00854377272727273	0.00135373853536551	0.10038188427690437	-1.6430050700058387		0.16305981107779627	0.1631	0.1631
Candidate_division_SR1_norank	0.0008(0.0003,0.0018)	0.00124893181818182	1.86478644288321e-4	0.0013(0.0001,0.0076)	0.00767732954545455	0.00150539607709552	0.1154256349787998	-1.5742674351595227		0.1731384524681997	0.1731	0.1731
Proteobacteria_unclassified	0.002(0.0009,0.0051)	0.00505754545454545	0.00112299861508678	0.0041(0.0015,0.009)	0.00560052272727273	5.45719649390362e-4	0.10327121368260431	-1.6291975111579178		0.16305981107779627	0.1631	0.1631
Epsilonproteobacteria	0.0034(0.0015,0.0052)	0.00370052272727273	3.9854528218781e-4	0.0041(0.0017,0.0069)	0.00510213636363636	5.55630037012739e-4	0.4119379308299809	-0.8204880640889292		0.4753129971115164	0.4753	0.4753
Erysipelotrichia	0.0024(0.0012,0.0038)	0.00318415909090909	4.07685934627385e-4	0.0044(0.0026,0.0064)	0.00516911363636364	3.6313282076274e-4	2.1147304213061844e-4	-3.7049013230357075	***	7.930239079898191e-4	0.0008	***0.0008
Bacteria_unclassified	0.0035(0.0025,0.0046)	0.00370497727272727	2.88344519329415e-4	0.0026(0.0019,0.0037)	0.00282329545454545	1.33608498874695e-4	0.003923247766922576	-2.8842679516504584	**	0.010699766637061571	0.0107	** 0.0107
Unknown_Class	0.0009(0.0004,0.0014)	0.00129354545454545	2.2444042810043e-4	0.0007(0.0003,0.0013)	0.00109951136363636	1.28260802008443e-4	0.28279169066784154	-1.0740691487193672		0.3688587269580542	0.3689	0.3689
Spirochaetes	0.0009(0.0002,0.0031)	0.00198477272727273	3.45832793715284e-4	0.0001(<0.0001,0.0005)	4.35795454545455e-4	8.37601148137842e-5	4.5297145069609435e-6	-4.585467631037271	***	2.717828704176566e-5	<0.0001	***<0.0001
Alphaproteobacteria	<0.0001(<0.0001,<0.0001)	1.08e-4	3.7681049908392e-5	0.0003(<0.0001,0.0008)	0.00111218181818182	3.82362353425379e-4	4.4292420800406323e-8	-5.4728222970864095	***	1.3287726240121898e-6	<0.0001	***<0.0001
Firmicutes_unclassified	0.0006(0.0004,0.0009)	7.02318181818182e-4	7.51571487706899e-5	0.0004(0.0002,0.0006)	4.88727272727273e-4	3.79450557217737e-5	0.006572186596481202	-2.717778263708907	**	0.016430466491203007	0.0164	** 0.0164
Cyanobacteria	<0.0001(<0.0001,0.0001)	9.66068181818182e-4	5.51770574428547e-4	<0.0001(<0.0001,<0.0001)	1.625e-5	8.39741168387651e-6	4.679358154311113e-5	-4.07109041392683	***	2.0054392089904769e-4	0.0002	***0.0002
Mollicutes	0.0002(<0.0001,0.0003)	3.69659090909091e-4	1.03234164653848e-4	<0.0001(<0.0001,0.0004)	2.41136363636364e-4	3.46955680223191e-5	0.19703284130474136	-1.2900513166874215		0.2686811472337382	0.2687	0.2687
BD1-5_norank	<0.0001(<0.0001,0.0002)	2.35568181818182e-4	6.61344760270575e-5	<0.0001(<0.0001,<0.0001)	1.27647727272727e-4	5.35655562760939e-5	0.019871926347253033	-2.328757306065627	*	0.04258269931554221	0.0426	* 0.0426
Synergistia	<0.0001(<0.0001,0.0003)	2.70613636363636e-4	6.88061300054796e-5	<0.0001(<0.0001,<0.0001)	4.17045454545455e-5	1.0930711279844e-5	1.2614731940964379e-5	-4.366683488986411	***	6.30736597048219e-5	<0.0001	***<0.0001
Sphingobacteriia	<0.0001(<0.0001,0.0001)	1.42204545454545e-4	4.66748183456092e-5	<0.0001(<0.0001,<0.0001)	3.56590909090909e-5	8.99943232802243e-6	7.210456712933218e-4	-3.381449187338934	***	0.0024034855709777394	0.0024	***0.0024
Bacteroidetes_unclassified	<0.0001(<0.0001,<0.0001)	2.91136363636364e-5	1.12835459874941e-5	<0.0001(<0.0001,<0.0001)	4.12045454545455e-5	8.15022162981964e-6	0.08687561736857792	-1.7121142413798407		0.1533099130033728	0.1533	0.1533
Deltaproteobacteria	<0.0001(<0.0001,<0.0001)	6.26590909090909e-5	2.21155896527546e-5	<0.0001(<0.0001,<0.0001)	1.96704545454545e-5	7.2571213465092e-6	0.03173362972086275	-2.1477498901686944	*	0.0634672594417255	0.0635	* 0.0635
Verrucomicrobiae	<0.0001(<0.0001,<0.0001)	1.13409090909091e-5	5.7265878898584e-6	<0.0001(<0.0001,<0.0001)	4.30681818181818e-6	2.45627158577147e-6	0.331129250622231	-0.9718418133210135		0.3973551007466772	0.3974	0.3974
Elusimicrobia	<0.0001(<0.0001,<0.0001)	1.63181818181818e-5	8.84418639017144e-6	<0.0001(<0.0001,<0.0001)	5.56818181818182e-7	5.56818181818182e-7	0.0077777183041124204	-2.6615699302413143	**	0.017948580701797893	0.0179	** 0.0179
Anaerolineae	<0.0001(<0.0001,<0.0001)	5.90909090909091e-7	5.90909090909091e-7	<0.0001(<0.0001,<0.0001)	1.32954545454545e-6	6.76853002634866e-7	0.5160264933211012	-0.6494825942416644		0.5528855285583226	0.5529	0.5529
KD4-96	<0.0001(<0.0001,<0.0001)	0	0	<0.0001(<0.0001,<0.0001)	3.75e-7	2.64749097523482e-7	0.321001165777455	-0.9924026110410586		0.3973551007466772	0.3974	0.3974
