# Supplementary material for: Characteristics of human oral microbiome and its non-invasive diagnostic value in chronic kidney disease
Source: Biosci Rep. 2022 May 10;42(5):BSR20210694. doi: 10.1042/BSR20210694 (PMC9093701; doi:10.1042/BSR20210694)
Supplement: Supplementary Data S1-S21 [file BSR-2021-0694_supp1.zip › BSR-2021-0694_suppSD18.unk]

## Sheet: order
OTUID	CKD_1	CKD_2	CKD_3	CKD_4	CKD_5	CKD_6	CKD_8	CKD_10	CKD_11	CKD_15	CKD_17	CKD_18	CKD_19	CKD_20	CKD_21	CKD_25	CKD_27	CKD_28	CKD_29	CKD_30	CKD_31	CKD_32	CKD_34	CKD_36	CKD_37	CKD_38	CKD_39	CKD_40	CKD_43	CKD_44	CKD_45	CKD_46	CKD_47	CKD_48	CKD_50	CKD_51	CKD_52	CKD_54	CKD_57	CKD_58	CKD_59	CKD_61	CKD_64	CKD_66	HC_2	HC_3	HC_5	HC_6	HC_7
Acholeplasmatales	0	0	0	0	0	0	0	0	0	0	0	0	81	0	0	0	0	0	0	0	0	0	0	0	0	0	0	0	0	0	0	0	0	0	0	0	0	0	219	0	0	3673	0	0	0	0	0	0	0
Actinobacteria_unclassified	0	0	414	397	81	0	250	64	171	347	438	51	118	43	0	107	116	72	104	82	282	74	203	0	97	68	563	0	0	0	108	821	47	0	38	239	21	501	311	144	539	144	141	0	22	81	214	0	95
Actinomycetales	53933	13385	30952	10957	19204	7005	37682	15372	37826	25651	26340	3511	8884	6612	6721	58871	53690	2100	50442	99148	48580	54066	21233	40589	10075	48853	57633	91600	241693	53177	8136	86336	76010	74734	148265	132860	122848	72126	117797	125653	59567	63652	127002	175442	14580	4154	3494	18037	7061
Aeromonadales	0	0	0	0	0	0	0	30	0	0	0	0	0	0	0	0	50	0	35	0	0	36	0	0	0	0	0	0	0	0	0	0	48	0	84	0	399	72	58	36	0	0	27	0	0	0	0	0	0
Alphaproteobacteria_unclassified	0	0	0	0	0	0	0	0	0	0	0	0	23	0	0	0	159	0	0	0	0	0	0	0	0	30	0	0	0	0	0	0	0	0	0	0	0	0	0	0	0	146	0	0	0	0	0	0	0
Anaerolineales	0	0	0	0	0	0	0	0	0	0	0	0	0	0	0	0	0	0	0	0	26	0	0	0	0	0	0	0	0	0	0	0	0	0	0	0	0	0	0	0	0	0	0	0	0	0	0	0	0
BD1-5_norank	18	0	42	1735	0	49	55	619	123	0	0	0	23	34	81	309	375	184	233	0	1561	185	1018	0	500	103	0	123	0	74	0	1693	0	42	0	0	240	0	89	412	0	119	95	231	256	593	0	0	0
Bacillales	2211	192	848	1371	7297	443	2929	1779	48	346	8539	3093	2634	2407	4673	10889	7740	20503	47875	32458	14597	12682	13582	19253	4637	8125	5388	21902	2316	509	110	3339	15816	1221	14620	760	3213	4716	5817	7144	8468	8079	18246	5687	1308	1078	867	314	2222
Bacilli_unclassified	0	0	0	0	88	0	0	0	0	0	0	0	0	0	0	0	25	71	0	35	0	0	0	0	0	0	54	36	0	0	0	0	0	0	0	0	0	0	0	0	0	0	0	0	0	0	0	0	0
Bacteria_unclassified	1127	640	4330	6560	4998	2779	3921	2076	2673	3106	4815	3084	2330	3810	4559	2688	1520	7193	3777	3549	2102	2180	4693	2972	5257	1825	4762	2571	5676	4664	11398	6821	1283	1629	3470	3898	2894	4418	4077	3407	4381	3237	1975	3894	2482	4428	4014	3946	6101
Bacteroidales	493042	570825	292094	55061	159528	43884	167241	86630	309795	137016	63478	120838	60663	197227	152740	333886	262598	218761	247047	101380	100107	436003	299257	252121	517618	336180	397310	198590	408189	488865	323922	45414	67992	59686	140270	176665	82384	61829	115845	76236	77455	47782	26271	92680	233032	264461	262388	196843	108513
Bacteroidetes_unclassified	0	0	0	45	0	0	0	0	0	0	0	0	33	77	85	0	0	207	0	36	0	0	0	0	44	0	52	0	0	0	0	61	0	0	0	0	0	444	38	33	93	33	0	0	88	0	0	29	51
Betaproteobacteria_unclassified	0	0	38	104	0	0	45	0	0	48	0	0	29	0	35	0	0	67	0	0	0	0	0	0	0	0	0	0	0	0	108	0	0	0	0	0	0	0	0	0	37	0	0	0	0	49	0	0	79
Bifidobacteriales	359	62	0	44	33	185	98	26	0	0	0	0	0	0	0	81	325	0	653	271	34	24	0	1431	264	1086	0	2003	134	0	0	0	90	75	0	863	61	0	0	38	0	94	0	48	86	0	0	0	0
Burkholderiales	173	99	1699	473	197	159	252	2681	185	91	344	574	1376	558	940	3693	21781	7612	2697	28740	24789	7528	70073	1233	350	878	805	842	123	0	1629	1272	419	537	1533	589	1771	2188	651	796	1312	3990	3167	2315	526	2960	100	5170	505
Campylobacterales	4604	8596	3673	280	4552	1633	2543	1521	4378	1525	1504	500	1322	749	922	4519	4709	477	2717	1393	3629	3259	3219	5880	883	7354	3883	10612	258	226	5341	2379	5337	6889	7574	7469	4365	7761	3453	3117	5099	1569	2686	8464	3582	731	804	8631	1182
Candidate_division_SR1_norank	756	3756	141	472	266	356	761	1496	0	2540	632	1477	1259	805	1855	2957	688	207	379	0	2521	247	2990	834	143	1764	254	875	124	734	0	861	80	1280	2299	1333	1921	1132	4305	1123	2648	1241	52	5389	45	909	5175	5510	98
Candidate_division_TM7_norank	64697	16893	61690	1787	12148	6469	7473	9708	17699	7161	117	1651	3779	1059	2499	38991	15724	1294	8054	20769	13929	12164	23809	11248	6069	27634	11613	21257	18750	8316	13094	3922	4743	13336	13100	42647	14355	3536	17969	4563	639	3978	1706	40646	2919	528	192	16835	229
Cardiobacteriales	21	0	149	0	0	0	0	349	0	42	143	86	45	0	35	1003	1547	2921	748	2260	1525	1187	1024	134	310	319	163	990	0	0	0	0	0	40	43	66	284	0	0	109	122	96	31	192	119	35	0	0	28
Caulobacterales	0	0	0	0	0	0	0	0	0	0	0	0	0	0	0	0	0	0	0	0	0	0	0	0	0	0	0	0	0	0	0	0	0	0	0	0	0	0	0	0	0	0	0	0	0	0	0	0	25
Clostridiales	49387	93351	42135	9239	22461	11739	37742	30963	23907	18452	14004	11105	21208	14298	21353	81669	37037	12533	37608	33156	27691	58431	49408	27898	33489	42731	49849	41570	14542	35686	32815	20070	34877	46264	100077	90511	72343	59839	73866	38725	40730	29164	28700	71827	14851	20650	17829	26814	4768
Coriobacteriales	4637	3974	3044	0	598	398	617	664	14865	1044	69	107	347	0	543	5527	5766	349	1186	2220	1611	5604	2826	1334	1881	2778	3776	5159	4878	7136	327	103	1245	1903	1103	2945	600	945	3522	559	353	449	1528	784	1313	0	281	1163	52
Corynebacteriales	419	0	132	0	81	0	104	818	0	0	77	29	304	244	208	1501	4207	136	2019	15283	4033	994	2026	4171	341	2288	1487	4959	70	0	0	303	346	172	300	1591	839	57	763	295	405	612	7964	324	193	42	1201	613	0
Cyanobacteria_norank	532	0	84	0	0	0	333	1159	0	0	0	0	51	0	46	448	22458	0	176	850	9474	0	0	65	0	98	46	0	0	0	0	0	136	0	3712	0	2532	0	0	135	0	143	29	0	30	0	0	0	0
Desulfobacterales	39	0	0	0	0	0	0	0	0	0	0	0	0	0	35	109	444	0	33	0	370	0	0	0	0	34	0	248	0	0	0	0	0	0	0	0	0	0	0	0	0	0	0	0	0	0	0	0	0
Desulfovibrionales	0	0	0	0	37	0	0	36	0	0	0	0	50	0	0	116	71	0	48	0	0	0	148	124	0	218	0	473	0	0	0	0	0	0	0	0	26	0	0	0	0	98	0	0	0	0	0	0	0
Enterobacteriales	52141	20086	6426	1531	8420	3116	9167	19015	1690	1947	5414	4505	19609	3838	6171	875	566	207	1127	1463	1237	233	463	3135	498	681	2664	1609	3707	1483	1746	25819	150244	20273	89803	28433	174078	168014	102065	111968	129748	147150	177954	100670	0	0	0	0	0
Erysipelotrichales	7140	7214	5561	326	2011	779	1220	2300	1725	5118	275	649	2753	886	2129	4000	2628	854	3499	2333	2927	8910	2500	1256	4286	3468	13080	4025	3389	8171	431	433	2315	2316	2265	3521	3195	965	8474	1989	695	2466	1926	3700	6162	1093	2381	6958	287
Firmicutes_unclassified	321	0	444	402	1913	617	893	296	555	218	408	0	269	300	121	784	1224	467	1098	1515	500	909	554	1487	1020	703	1229	1557	2346	775	867	251	660	440	751	1087	582	287	626	407	309	650	698	362	277	214	146	87	261
Flavobacteriales	1787	3657	1729	11479	1343	17631	5306	4123	1852	1711	17716	10943	10104	13132	4667	10187	9403	23608	4105	14882	17406	11457	17107	21519	3851	6534	8198	15225	66	1231	110	12794	910	32054	4669	1844	3799	14368	3232	17744	24173	9044	1669	14019	3580	7635	10343	48650	9450
Fusobacteriales	138474	188288	198920	106509	77841	72771	78173	75415	75962	102186	144027	113686	59128	102667	111992	108615	68335	48286	64554	36828	105058	61589	52983	103335	34652	62633	62372	113318	100139	155929	383036	159813	63871	254064	141129	341683	216578	161497	114145	145685	225501	75801	56824	218926	66450	113480	137173	242776	395919
Gammaproteobacteria_unclassified	138	76	460	631	350	917	849	159	70	37	638	391	1686	335	938	71	23	0	0	34	0	0	0	107	0	31	304	0	75	0	220	3625	1050	1229	2636	72	670	4417	3061	5059	3692	4381	3711	1368	0	0	0	0	0
Hydrogenophilales	0	0	0	0	0	0	0	0	0	0	0	0	27	0	0	0	0	0	0	0	0	0	0	0	0	0	0	0	0	0	0	0	46	0	39	0	36	0	44	73	86	0	75	87	0	0	0	0	0
KD4-96_norank	0	0	0	0	0	0	0	0	0	0	0	0	0	0	0	0	0	0	0	0	0	0	0	0	0	0	0	0	0	0	0	0	0	0	0	0	0	0	0	0	0	0	0	0	0	0	0	0	0
Lactobacillales	35206	4564	14581	19586	126584	51173	36205	28647	5088	12729	30158	35289	70365	46628	48637	74508	147409	70462	233131	336986	129794	91085	104794	270718	41747	56224	82037	198618	28128	18256	2482	92859	366013	132443	89678	58707	108733	106710	114406	85049	116322	199418	168917	89385	18250	22210	12046	16758	36928
Lineage_I_(Endomicrobia)	19	0	0	0	0	0	0	0	0	0	0	0	0	0	0	331	0	0	0	0	68	0	0	0	0	141	159	0	0	0	0	0	0	0	0	0	0	0	0	0	0	0	0	0	0	0	0	0	0
Micrococcales	10879	995	7483	34910	52693	7341	24547	10167	2788	4859	6685	21173	16854	41930	9643	4133	23254	66010	52659	53549	40469	33928	54953	40767	27055	103119	12285	38632	18446	10623	4885	90949	70738	22224	27102	24353	15616	31763	54589	33149	48221	78992	157222	15627	25257	7412	11329	8372	9930
Mycoplasmatales	59	82	0	0	120	0	48	81	0	0	0	0	20	42	50	558	574	65	68	0	132	0	0	67	0	112	230	36	0	0	0	105	395	0	1726	0	522	270	615	407	209	83	540	0	0	43	0	0	0
NB1-n	19	0	0	0	0	0	0	31	0	0	0	0	0	0	0	0	0	0	0	0	0	0	42	127	0	32	0	34	0	0	0	0	0	0	0	0	33	0	0	0	0	156	0	0	0	0	0	0	0
Neisseriales	21226	17832	163063	598613	246842	637980	483853	619758	257602	607444	620119	620544	590574	447615	496423	111979	93256	416856	153026	86464	364434	36107	194391	51424	201220	56049	181278	76952	8926	89315	154838	313158	46211	235483	127538	31943	101695	241260	158719	245888	191323	223886	117515	70856	547889	423847	444003	332687	140227
Pasteurellales	3190	1973	16654	96205	15257	75004	41206	5091	475	19151	35889	35682	83754	86815	74237	51804	18649	67118	20991	40175	30653	28400	15531	25037	14493	25218	18849	13264	121	2272	7579	98946	9197	64572	29099	763	4931	28336	48003	64378	39441	62031	32820	20111	10081	90997	51179	5930	217342
Propionibacteriales	0	0	0	0	0	0	0	0	0	0	0	36	22	0	50	0	0	0	168	628	34	0	0	130	0	0	0	111	0	0	0	0	0	43	0	0	31	0	61	0	46	59	0	32	30	0	0	0	0
Proteobacteria_unclassified	112	37	900	26823	2725	35755	5996	3821	313	7161	6093	3807	12197	18823	19194	1918	741	9521	1712	1826	2108	603	932	186	3036	1388	1900	848	202	1225	1540	14281	592	8167	1801	295	1958	3194	3470	3824	2876	4790	2413	1428	2848	12638	10433	2100	16204
Pseudomonadales	52	0	0	0	0	61	0	13721	0	0	0	61	32	837	228	150	48	0	0	0	5975	47	48	0	0	0	0	123	0	0	0	0	0	34	0	0	23210	115	0	160	0	122	31	8660	26	234	6386	44	0
Pseudonocardiales	0	0	0	0	0	0	0	0	0	0	0	0	0	0	0	0	0	0	0	0	0	0	0	0	0	0	0	0	0	0	0	0	0	0	0	0	0	0	0	0	0	0	0	0	0	0	0	0	0
RF9	0	279	0	44	40	0	47	84	0	280	147	0	0	0	277	147	72	0	34	0	189	341	81	0	54	72	0	119	0	0	0	0	85	0	501	0	246	36	223	99	1013	0	0	92	0	44	226	0	0
Rhizobiales	0	34	0	0	0	0	44	0	0	0	0	0	0	0	0	0	31	0	69	0	0	20	0	0	0	0	0	0	0	0	0	0	0	0	0	0	37	0	0	0	0	80	0	0	0	0	0	0	29
Rhodospirillales	0	0	0	0	0	0	0	0	0	0	0	0	0	0	0	0	0	0	0	0	0	0	0	0	0	0	0	0	0	0	0	0	0	0	0	0	0	0	0	0	0	0	0	0	0	0	0	0	124
Rickettsiales	38	0	0	0	0	0	0	84	0	0	0	0	0	0	0	34	933	0	0	42	840	0	0	0	0	0	0	0	0	0	0	0	0	28	652	0	331	0	0	0	0	261	0	0	0	0	0	0	0
Selenomonadales	47783	39829	140443	14055	228873	21610	49142	58353	239486	38537	11403	6823	27157	7940	26396	71113	184665	21713	54448	80216	36635	129604	51292	101013	84353	192731	70922	123439	136963	110292	45065	11145	73422	17471	34959	42831	24790	12084	32300	19146	12835	18714	56428	36491	42723	18578	16995	51074	41862
Sphingobacteriales	0	89	0	0	121	0	49	81	0	0	38	0	78	0	68	779	1820	0	81	0	555	21	95	624	45	106	0	247	0	0	0	51	40	0	306	0	199	144	91	183	0	197	0	149	54	0	26	0	0
Sphingomonadales	93	0	0	0	0	0	0	0	0	0	0	33	0	37	0	0	23	0	0	0	0	0	0	0	0	0	0	0	0	0	0	0	78	0	90	0	0	0	45	144	38	157	98	0	495	204	141	213	311
Spirochaetales	621	1154	125	139	2337	0	728	1333	0	168	149	146	314	126	769	7731	3043	0	2488	444	3235	587	7279	7103	595	5603	4060	5598	0	155	0	1915	4131	41	6317	638	5553	3544	2051	1388	655	1925	1115	2027	84	195	297	65	24
Synergistales	106	23	0	0	395	0	0	177	59	0	36	0	178	41	159	1834	1173	0	630	76	428	56	262	1747	56	859	641	1284	64	0	0	100	714	0	40	61	206	33	92	0	0	275	102	0	30	0	25	0	0
Unknown_Order	4537	2015	1746	222	566	146	481	1272	665	1085	305	126	320	85	521	1085	1100	146	281	909	462	1439	1184	931	1081	1930	2154	1112	675	886	213	257	819	1310	2411	1333	1875	3399	4908	529	923	1063	322	8087	332	477	312	381	74
Verrucomicrobiales	104	0	0	0	0	0	0	0	0	0	0	0	0	0	0	0	0	0	0	0	0	0	0	0	0	0	0	39	0	0	0	104	0	0	0	0	0	0	0	206	46	0	0	0	0	0	0	0	0
Xanthomonadales	0	0	0	0	0	0	0	0	0	0	0	0	0	0	0	0	0	0	0	0	0	0	0	0	0	0	0	0	0	0	0	0	0	0	0	0	0	0	0	0	0	0	0	0	0	0	0	0	19
[truncated: 83 more columns]

## Sheet: average.percent.order
ID	CKD	HC
Bacteroidales	0.202327	0.345471
Neisseriales	0.245715	0.22522
Fusobacteriales	0.122346	0.137243
Selenomonadales	0.064657	0.0642906
Lactobacillales	0.0950104	0.0355711
Pasteurellales	0.0334856	0.057142
Actinomycetales	0.0596867	0.0227277
Clostridiales	0.0396466	0.0312881
Micrococcales	0.0342786	0.0221317
Enterobacteriales	0.0366134	0.00248109
Candidate_division_TM7_norank	0.0143792	0.00727836
Flavobacteriales	0.00937245	0.00854377
Candidate_division_SR1_norank	0.00124893	0.00767733
Proteobacteria_unclassified	0.00505755	0.00560052
Campylobacterales	0.00370052	0.00510214
Erysipelotrichales	0.00318416	0.00516911
Bacillales	0.00814777	0.00253281
Bacteria_unclassified	0.00370498	0.0028233
Pseudomonadales	0.0012208	0.00285256
Burkholderiales	0.00461623	0.00110528
Coriobacteriales	0.00225691	0.00181352
Corynebacteriales	0.00136141	0.00167798
Sphingomonadales	1.9e-05	0.0010017
Cyanobacteria_norank	0.000966068	1.625e-05
Others	0.00699707	0.00323872
