# Supplementary material for: Characteristics of human oral microbiome and its non-invasive diagnostic value in chronic kidney disease
Source: Biosci Rep. 2022 May 10;42(5):BSR20210694. doi: 10.1042/BSR20210694 (PMC9093701; doi:10.1042/BSR20210694)
Supplement: Supplementary Data S1-S21 [file BSR-2021-0694_supp1.zip › BSR-2021-0694_suppSD19.xls]

ID	CKD.median	CKD.mean	CKD.se	HC.median	HC.mean	HC.se	p-value	z-score	Sig_mark	q-value	fixp	fixps
Bacteroidales	0.1561(0.0772,0.3019)	0.202327386363636	0.0226235156486257	0.333(0.2593,0.4259)	0.345470909090909	0.0134189604772162	1.07802104480546e-7	-5.31305564032119	***	1.5361799888477805e-6	<0.0001	***<0.0001
Neisseriales	0.1863(0.0886,0.3775)	0.245715409090909	0.0305295809361115	0.208(0.1207,0.3538)	0.225219863636364	0.0163388353818153	0.9712347916649808	-0.0360596554659556		0.9712347916649808	0.9712	0.9712
Fusobacteriales	0.1042(0.0674,0.1482)	0.122345863636364	0.0114470273212866	0.1278(0.0621,0.1801)	0.13724348863636401	0.0109153440502519	0.5818177632418472	-0.5507314772973211		0.6141409723108388	0.6141	0.6141
Selenomonadales	0.0439(0.0217,0.0813)	0.0646570454545455	0.00898061991890643	0.0518(0.0409,0.0753)	0.0642906477272727	0.00438622179629586	0.17640324975773658	-1.3519126829369936		0.24124735139594883	0.2412	0.2412
Lactobacillales	0.0783(0.0353,0.1189)	0.0950104318181818	0.0126764456464198	0.0229(0.0167,0.0435)	0.0355710909090909	0.00313651613434098	6.787957207889162e-7	-4.967334137123287	***	7.738271216993645e-6	<0.0001	***<0.0001
Pasteurellales	0.0268(0.0142,0.049)	0.0334855681818182	0.00420669483551037	0.0393(0.02,0.0768)	0.0571420113636364	0.00562204675332537	0.014880993258717078	-2.435262418358964	*	0.033928664629874934	0.0339	* 0.0339
Actinomycetales	0.0518(0.0182,0.0786)	0.0596866590909091	0.0078634747446111	0.0151(0.0081,0.0248)	0.0227277386363636	0.00280423940534704	1.8415162486188026e-6	-4.770081251140846	***	1.7494404361878625e-5	<0.0001	***<0.0001
Clostridiales	0.0353(0.0222,0.0494)	0.0396465909090909	0.0035080909650624	0.0282(0.0209,0.0387)	0.0312880681818182	0.00171058600701847	0.06683083653726088	-1.8328099661945851		0.11904242758199594	0.119	0.119
Micrococcales	0.0258(0.0108,0.0493)	0.0342786136363636	0.00467538141237478	0.0114(0.0067,0.0204)	0.0221317386363636	0.00344884531391964	6.260039472566628e-4	-3.4200901150533043	***	0.0025487303566878415	0.0025	***0.0025
Enterobacteriales	0.005(0.0015,0.0344)	0.0366133863636364	0.00858814909854955	<0.0001(<0.0001,<0.0001)	0.00248109090909091	9.78007031848937e-4	1.2574485277642772e-16	-8.27754099300086	***	7.16745660825638e-15	<0.0001	***<0.0001
Candidate_division_TM7_norank	0.0114(0.004,0.0178)	0.0143792045454545	0.00225614452950899	0.0053(0.0027,0.0103)	0.00727836363636364	7.86478911284299e-4	0.002192213625152756	-3.062875339451406	**	0.006942009812983727	0.0069	** 0.0069
Flavobacteriales	0.0086(0.0029,0.0145)	0.00937245454545454	0.00115979625655426	0.0047(0.0023,0.0092)	0.00854377272727273	0.00135373853536551	0.10038188427690437	-1.6430050700058387		0.15464236226442024	0.1546	0.1546
Candidate_division_SR1_norank	0.0008(0.0003,0.0018)	0.00124893181818182	1.86478644288321e-4	0.0013(0.0001,0.0076)	0.00767732954545455	0.00150539607709552	0.1154256349787998	-1.5742674351595227		0.16869900496901508	0.1687	0.1687
Proteobacteria_unclassified	0.002(0.0009,0.0051)	0.00505754545454545	0.00112299861508678	0.0041(0.0015,0.009)	0.00560052272727273	5.45719649390362e-4	0.10327121368260431	-1.6291975111579178		0.15490682052390647	0.1549	0.1549
Campylobacterales	0.0034(0.0015,0.0052)	0.00370052272727273	3.9854528218781e-4	0.0041(0.0017,0.0069)	0.00510213636363636	5.55630037012739e-4	0.4119379308299809	-0.8204880640889292		0.4604012168099787	0.4604	0.4604
Erysipelotrichales	0.0024(0.0012,0.0038)	0.00318415909090909	4.07685934627385e-4	0.0044(0.0026,0.0064)	0.00516911363636364	3.6313282076274e-4	2.1147304213061844e-4	-3.7049013230357075	***	9.272279539573271e-4	0.0009	***0.0009
Bacillales	0.0051(0.0021,0.0113)	0.00814777272727273	0.00142482411616743	0.0015(0.0008,0.0029)	0.00253280681818182	3.56282620775641e-4	1.8744660614490315e-5	-4.279342049343524	***	1.0684456550259479e-4	0.0001	***0.0001
Bacteria_unclassified	0.0035(0.0025,0.0046)	0.00370497727272727	2.88344519329415e-4	0.0026(0.0019,0.0037)	0.00282329545454545	1.33608498874695e-4	0.003923247766922576	-2.8842679516504584	**	0.010164778305208493	0.0102	** 0.0102
Pseudomonadales	<0.0001(<0.0001,<0.0001)	0.00122079545454545	6.3917028551833e-4	<0.0001(<0.0001,<0.0001)	0.00285255681818182	0.00128912595080835	0.9198435711105456	-0.10063076829327514		0.936269349166091	0.9363	0.9363
Burkholderiales	0.0009(0.0004,0.0024)	0.00461622727272727	0.00179414990731524	0.0004(0.0002,0.001)	0.00110528409090909	2.26252732220445e-4	0.002552161077022547	-3.0170875278626683	**	0.007273659069514259	0.0073	** 0.0073
Coriobacteriales	0.0012(0.0005,0.0032)	0.00225690909090909	4.10972189326443e-4	0.001(0.0004,0.0019)	0.00181352272727273	2.67703688101438e-4	0.40229511757870523	-0.8375292945546714		0.4586164340397239	0.4586	0.4586
Corynebacteriales	0.0003(<0.0001,0.0015)	0.00136140909090909	4.08917997225284e-4	0.0001(<0.0001,0.0006)	0.00167797727272727	5.07599773736251e-4	0.12347272644341153	-1.5403595873728342		0.17594863518186143	0.1759	0.1759
Unknown_Order	0.0009(0.0004,0.0014)	0.00129354545454545	2.2444042810043e-4	0.0007(0.0003,0.0013)	0.00109951136363636	1.28260802008443e-4	0.28279169066784154	-1.0740691487193672		0.3555687021595877	0.3556	0.3556
Spirochaetales	0.0009(0.0002,0.0031)	0.00198477272727273	3.45832793715284e-4	0.0001(<0.0001,0.0005)	4.35795454545455e-4	8.37601148137842e-5	4.5297145069609435e-6	-4.585467631037271	***	3.688481812811054e-5	<0.0001	***<0.0001
Sphingomonadales	<0.0001(<0.0001,<0.0001)	1.9e-5	6.01240788917326e-6	0.0002(<0.0001,0.0007)	0.00100170454545455	3.61830747523579e-4	9.657088234132793e-12	-6.811522957488832	***	2.752270146727846e-10	<0.0001	***<0.0001
Firmicutes_unclassified	0.0006(0.0004,0.0009)	7.02318181818182e-4	7.51571487706899e-5	0.0004(0.0002,0.0006)	4.88727272727273e-4	3.79450557217737e-5	0.006572186596481202	-2.717778263708907	**	0.01628759286954037	0.0163	** 0.0163
Gammaproteobacteria_unclassified	0.0003(<0.0001,0.0011)	9.88886363636364e-4	2.18077391406377e-4	<0.0001(<0.0001,<0.0001)	2.38522727272727e-4	8.7936981652967e-5	2.1456912671511694e-11	-6.695749421287798	***	4.0768134075872217e-10	<0.0001	***<0.0001
Cyanobacteria_norank	<0.0001(<0.0001,0.0001)	9.66068181818182e-4	5.51770574428547e-4	<0.0001(<0.0001,<0.0001)	1.625e-5	8.39741168387651e-6	4.679358154311113e-5	-4.07109041392683	***	2.2226951232977787e-4	0.0002	***0.0002
RF9	<0.0001(<0.0001,0.0001)	1.04590909090909e-4	2.72897172237849e-5	<0.0001(<0.0001,0.0003)	2.10829545454545e-4	3.30325874595285e-5	0.28695018069019357	-1.064835934312059		0.3555687021595877	0.3556	0.3556
Cardiobacteriales	<0.0001(<0.0001,0.0003)	3.63272727272727e-4	9.79095365120076e-5	<0.0001(<0.0001,0.0001)	7.38181818181818e-5	1.03709357142934e-5	0.05080783180272045	-1.953099284042933		0.09342085202435696	0.0934	0.0934
BD1-5_norank	<0.0001(<0.0001,0.0002)	2.35568181818182e-4	6.61344760270575e-5	<0.0001(<0.0001,<0.0001)	1.27647727272727e-4	5.35655562760939e-5	0.019871926347253033	-2.328757306065627	*	0.04195184451086752	0.042	* 0.042
Bifidobacteriales	<0.0001(<0.0001,0.0001)	1.905e-4	6.21108136418076e-5	<0.0001(<0.0001,<0.0001)	1.24863636363636e-4	4.90720291977698e-5	0.09574313783155183	-1.665850786292068		0.15159330156662373	0.1516	0.1516
Actinobacteria_unclassified	0.0001(<0.0001,0.0002)	1.63545454545455e-4	2.84975510714004e-5	<0.0001(<0.0001,0.0002)	1.24693181818182e-4	2.14525694775173e-5	0.03815648385428629	-2.0731697573858145	*	0.07499722688601099	0.075	* 0.075
Synergistales	<0.0001(<0.0001,0.0003)	2.70613636363636e-4	6.88061300054796e-5	<0.0001(<0.0001,<0.0001)	4.17045454545455e-5	1.0930711279844e-5	1.2614731940964379e-5	-4.366683488986411	***	8.98799650793712e-5	<0.0001	***<0.0001
Mycoplasmatales	<0.0001(<0.0001,0.0002)	1.64e-4	4.58107952786153e-5	<0.0001(<0.0001,<0.0001)	2.50909090909091e-5	6.28464559143444e-6	4.6366760906058684e-5	-4.073224149370497	***	2.2226951232977787e-4	0.0002	***0.0002
Sphingobacteriales	<0.0001(<0.0001,0.0001)	1.42204545454545e-4	4.66748183456092e-5	<0.0001(<0.0001,<0.0001)	3.56590909090909e-5	8.99943232802243e-6	7.210456712933218e-4	-3.381449187338934	***	0.0027399735509146227	0.0027	***0.0027
Rhodospirillales	<0.0001(<0.0001,<0.0001)	0	0	<0.0001(<0.0001,<0.0001)	6.85909090909091e-5	2.45744855216338e-5	1.438789846129382e-5	-4.337856585083125	***	9.112335692152753e-5	<0.0001	***<0.0001
Bacteroidetes_unclassified	<0.0001(<0.0001,<0.0001)	2.91136363636364e-5	1.12835459874941e-5	<0.0001(<0.0001,<0.0001)	4.12045454545455e-5	8.15022162981964e-6	0.08687561736857792	-1.7121142413798407		0.14148314828596975	0.1415	0.1415
Acholeplasmatales	<0.0001(<0.0001,<0.0001)	9.02954545454545e-5	8.34848391722265e-5	<0.0001(<0.0001,<0.0001)	4.46590909090909e-6	3.21393862410732e-6	0.20157664666481	-1.2770725167673171		0.26720625255567837	0.2672	0.2672
Rickettsiales	<0.0001(<0.0001,<0.0001)	7.37045454545455e-5	3.21207351632319e-5	<0.0001(<0.0001,<0.0001)	5.19318181818182e-6	2.14360717302954e-6	0.034406961698329235	-2.1152697667732188	*	0.07004274345731308	0.07	* 0.07
Desulfovibrionales	<0.0001(<0.0001,<0.0001)	3.28409090909091e-5	1.25358658050347e-5	<0.0001(<0.0001,<0.0001)	1.72613636363636e-5	6.96532864360488e-6	0.06903231690283866	-1.8182082018476915		0.11923763828672132	0.1192	0.1192
Rhizobiales	<0.0001(<0.0001,<0.0001)	7.15909090909091e-6	2.79003496720042e-6	<0.0001(<0.0001,<0.0001)	2.75e-5	8.91840113405305e-6	0.2386170588594047	-1.1784504908594229		0.30911755352241066	0.3091	0.3091
Propionibacteriales	<0.0001(<0.0001,<0.0001)	3.29772727272727e-5	1.49447003424614e-5	<0.0001(<0.0001,<0.0001)	8.26136363636364e-6	1.73035278853035e-6	0.17776120629175177	-1.347680376521769		0.24124735139594883	0.2412	0.2412
Desulfobacterales	<0.0001(<0.0001,<0.0001)	2.98181818181818e-5	1.40463319991111e-5	<0.0001(<0.0001,<0.0001)	2.40909090909091e-6	1.24459504012634e-6	0.01817056499343124	-2.362123965762515	*	0.03983546940867618	0.0398	* 0.0398
Betaproteobacteria_unclassified	<0.0001(<0.0001,<0.0001)	1.16136363636364e-5	3.99804602236203e-6	<0.0001(<0.0001,<0.0001)	8.77272727272727e-6	2.52633606151216e-6	0.4305033755048968	-0.7883305619692322		0.4718979308419062	0.4719	0.4719
Aeromonadales	<0.0001(<0.0001,<0.0001)	1.98863636363636e-5	9.41340952969056e-6	<0.0001(<0.0001,<0.0001)	1.57954545454545e-6	7.1220909493514e-7	8.181508934646558e-4	-3.346579927355342	***	0.002914662557967836	0.0029	***0.0029
Verrucomicrobiales	<0.0001(<0.0001,<0.0001)	1.13409090909091e-5	5.7265878898584e-6	<0.0001(<0.0001,<0.0001)	4.30681818181818e-6	2.45627158577147e-6	0.331129250622231	-0.9718418133210135		0.38519116909116663	0.3852	0.3852
Bacilli_unclassified	<0.0001(<0.0001,<0.0001)	7.02272727272727e-6	2.968917313988e-6	<0.0001(<0.0001,<0.0001)	5.96590909090909e-6	1.63726273845163e-6	0.7415479920806726	-0.32980409619776513		0.7685133736108789	0.7685	0.7685
Lineage_I_(Endomicrobia)	<0.0001(<0.0001,<0.0001)	1.63181818181818e-5	8.84418639017144e-6	<0.0001(<0.0001,<0.0001)	5.56818181818182e-7	5.56818181818182e-7	0.0077777183041124204	-2.6615699302413143	**	0.018472080972266998	0.0185	** 0.0185
Caulobacterales	<0.0001(<0.0001,<0.0001)	0	0	<0.0001(<0.0001,<0.0001)	6.89772727272727e-6	1.83074575915738e-6	0.0027602476362923404	-2.9932486519711246	**	0.00749210072707921	0.0075	** 0.0075
Hydrogenophilales	<0.0001(<0.0001,<0.0001)	1.16590909090909e-5	3.81495100146398e-6	<0.0001(<0.0001,<0.0001)	1.06818181818182e-6	5.5633415722914e-7	0.0024482435751457016	-3.029665954824989	**	0.007273659069514259	0.0073	** 0.0073
Alphaproteobacteria_unclassified	<0.0001(<0.0001,<0.0001)	8.13636363636364e-6	4.88304991134344e-6	<0.0001(<0.0001,<0.0001)	2.29545454545455e-6	1.99909587001741e-6	0.08091502452083177	-1.7454013864145304		0.13565165875551208	0.1357	0.1357
NB1-n	<0.0001(<0.0001,<0.0001)	1.07727272727273e-5	4.69546851365785e-6	<0.0001(<0.0001,<0.0001)	7.5e-7	5.4697085478795e-7	0.0011494616353155275	-3.25113277303385	**	0.003854077247822651	0.0039	** 0.0039
Xanthomonadales	<0.0001(<0.0001,<0.0001)	0	0	<0.0001(<0.0001,<0.0001)	2.81818181818182e-6	1.29911808508429e-6	0.04050878539424132	-2.048522953130199	*	0.0769666922490585	0.077	* 0.077
Anaerolineales	<0.0001(<0.0001,<0.0001)	5.90909090909091e-7	5.90909090909091e-7	<0.0001(<0.0001,<0.0001)	1.32954545454545e-6	6.76853002634866e-7	0.5160264933211012	-0.6494825942416644		0.5549718890434484	0.555	0.555
KD4-96_norank	<0.0001(<0.0001,<0.0001)	0	0	<0.0001(<0.0001,<0.0001)	3.75e-7	2.64749097523482e-7	0.321001165777455	-0.9924026110410586		0.38118888436072784	0.3812	0.3812
Pseudonocardiales	<0.0001(<0.0001,<0.0001)	0	0	<0.0001(<0.0001,<0.0001)	2.5e-7	1.76499398348988e-7	0.321001165777455	-0.9924026110410586		0.38118888436072784	0.3812	0.3812
