# Supplementary material for: Characteristics of human oral microbiome and its non-invasive diagnostic value in chronic kidney disease
Source: Biosci Rep. 2022 May 10;42(5):BSR20210694. doi: 10.1042/BSR20210694 (PMC9093701; doi:10.1042/BSR20210694)
Supplement: Supplementary Data S1-S21 [file BSR-2021-0694_supp1.zip › BSR-2021-0694_suppSD2.xls]

Alpha_diversity	CKD-median	CKD-mean	CKD-se	HC-median	HC-mean	HC-se	p-value	z-score	Sig_mark
ace	352.6959(289.8169,396.7285)	351.818536	12.8017769361557	367.9612(295.7185,435.503)	373.886410386364	10.9189321913411	0.344207187985015	-0.945885111774164
chao	323.5938(283.4618,393.7)	336.72387275	12.2129043161916	332.0777(285.4179,383.2371)	339.550632704545	8.18777014146364	0.969195099704286	-0.0386178135785835
shannon	3.4116(3.1056,3.7074)	3.31554143181818	0.087250698373971	3.1302(2.919,3.4001)	3.13261126136364	0.0375717632556635	0.00822787157505539	-2.64257304431961	**
simpson	0.0733(0.058,0.1298)	0.103301886363636	0.0112504443229718	0.0998(0.077,0.1414)	0.111918340909091	0.00559046975043552	0.0140897292373448	-2.45496758582305	*
observed_otus	238.5(203.5,295.5)	248.477272727273	9.09553991463128	230(201,250.75)	230.25	4.62903499606293	0.150936061385803	-1.43623296610726
