# Supplementary material for: Characteristics of human oral microbiome and its non-invasive diagnostic value in chronic kidney disease
Source: Biosci Rep. 2022 May 10;42(5):BSR20210694. doi: 10.1042/BSR20210694 (PMC9093701; doi:10.1042/BSR20210694)
Supplement: Supplementary Data S1-S21 [file BSR-2021-0694_supp1.zip › BSR-2021-0694_suppSD20.unk]

## Sheet: family
OTUID	CKD_1	CKD_2	CKD_3	CKD_4	CKD_5	CKD_6	CKD_8	CKD_10	CKD_11	CKD_15	CKD_17	CKD_18	CKD_19	CKD_20	CKD_21	CKD_25	CKD_27	CKD_28	CKD_29	CKD_30	CKD_31	CKD_32	CKD_34	CKD_36	CKD_37	CKD_38	CKD_39	CKD_40	CKD_43	CKD_44	CKD_45	CKD_46	CKD_47	CKD_48	CKD_50	CKD_51	CKD_52	CKD_54	CKD_57	CKD_58	CKD_59	CKD_61	CKD_64	CKD_66	HC_2	HC_3	HC_5	HC_6	HC_7
16d63.751	0	0	0	43	422	61	0	27	0	0	0	24	0	0	0	0	24	0	104	40	0	20	51	0	58	0	102	114	0	142	0	0	40	0	0	0	0	0	43	0	92	0	0	0	0	0	0	0	0
ASCC02	591	105	804	1125	1833	599	633	409	63	333	1013	1113	792	677	1233	1010	471	1205	2057	979	386	781	1001	1508	872	481	1361	1611	1136	744	763	3007	1418	1051	1743	814	2940	2075	1369	1303	3881	1736	1038	2578	155	959	618	885	3524
Acholeplasmataceae	0	0	0	0	0	0	0	0	0	0	0	0	81	0	0	0	0	0	0	0	0	0	0	0	0	0	0	0	0	0	0	0	0	0	0	0	0	0	219	0	0	3673	0	0	0	0	0	0	0
Acidaminococcaceae	30	0	0	0	0	0	0	0	0	0	0	0	0	0	0	0	0	0	0	0	0	0	0	0	0	0	0	0	0	0	0	0	0	0	0	0	0	0	0	0	0	0	0	0	0	0	0	0	0
Actinobacteria_unclassified	0	0	414	397	81	0	250	64	171	347	438	51	118	43	0	107	116	72	104	82	282	74	203	0	97	68	563	0	0	0	108	821	47	0	38	239	21	501	311	144	539	144	141	0	22	81	214	0	95
Actinomycetaceae	53933	13385	30952	10957	19204	7005	37682	15372	37826	25651	26340	3511	8884	6612	6721	58871	53690	2100	50442	99148	48580	54066	21233	40589	10075	48853	57633	91600	241693	53177	8136	86336	76010	74734	148265	132860	122848	72126	117797	125653	59567	63652	127002	175442	14580	4154	3494	18037	7061
Aerococcaceae	27	33	517	0	46	0	0	1317	0	0	34	20	0	0	30	210	902	826	384	2466	661	0	834	0	187	0	0	40	0	0	0	0	99	40	0	0	611	68	91	106	145	67	71	178	0	0	0	330	0
Aeromonadaceae	0	0	0	0	0	0	0	30	0	0	0	0	0	0	0	0	50	0	35	0	0	36	0	0	0	0	0	0	0	0	0	0	48	0	84	0	399	72	58	36	0	0	27	0	0	0	0	0	0
Alcaligenaceae	0	0	0	0	0	0	0	0	0	0	0	0	0	0	0	0	0	0	0	0	0	0	0	0	0	0	0	0	0	0	0	0	37	0	0	0	0	0	0	0	0	0	0	0	0	0	0	0	0
Alphaproteobacteria_unclassified	0	0	0	0	0	0	0	0	0	0	0	0	23	0	0	0	159	0	0	0	0	0	0	0	0	30	0	0	0	0	0	0	0	0	0	0	0	0	0	0	0	146	0	0	0	0	0	0	0
Anaerolineaceae	0	0	0	0	0	0	0	0	0	0	0	0	0	0	0	0	0	0	0	0	26	0	0	0	0	0	0	0	0	0	0	0	0	0	0	0	0	0	0	0	0	0	0	0	0	0	0	0	0
BD1-5_norank	18	0	42	1735	0	49	55	619	123	0	0	0	23	34	81	309	375	184	233	0	1561	185	1018	0	500	103	0	123	0	74	0	1693	0	42	0	0	240	0	89	412	0	119	95	231	256	593	0	0	0
BS11_gut_group	24	0	0	0	0	0	0	0	0	0	0	0	0	0	40	448	0	0	0	0	0	0	54	0	0	1102	0	0	0	0	0	0	0	0	0	0	0	0	0	0	0	0	0	0	0	0	0	0	0
Bacillaceae	0	0	0	0	0	0	0	0	0	0	0	0	0	0	0	0	0	0	0	0	0	0	0	0	0	0	0	0	0	0	0	0	0	0	0	0	0	0	0	0	0	0	0	0	0	0	0	0	0
Bacillales_unclassified	20	0	0	0	402	114	0	47	0	0	276	113	27	0	196	785	240	1621	3039	2124	614	261	996	1982	423	68	610	2179	64	75	0	201	645	0	430	67	98	228	194	179	182	266	657	41	28	155	58	0	225
Bacilli_unclassified	0	0	0	0	88	0	0	0	0	0	0	0	0	0	0	0	25	71	0	35	0	0	0	0	0	0	54	36	0	0	0	0	0	0	0	0	0	0	0	0	0	0	0	0	0	0	0	0	0
Bacteria_unclassified	1127	640	4330	6560	4998	2779	3921	2076	2673	3106	4815	3084	2330	3810	4559	2688	1520	7193	3777	3549	2102	2180	4693	2972	5257	1825	4762	2571	5676	4664	11398	6821	1283	1629	3470	3898	2894	4418	4077	3407	4381	3237	1975	3894	2482	4428	4014	3946	6101
Bacteroidaceae	457	148	78	562	69	92	58	64	0	0	74	0	0	0	0	93	46	197	76	0	0	0	0	826	51	61	0	224	0	0	0	0	51	0	41	0	85	0	44	110	134	38	109	45	0	45	23	0	0
Bacteroidales_bacteroidales_incertae_sedis	0	0	0	0	0	43	0	51	0	54	0	0	0	0	0	320	0	0	0	0	0	0	0	234	0	74	0	325	0	0	0	0	0	0	0	0	0	0	0	39	0	0	0	0	33	0	0	0	0
Bacteroidales_unclassified	0	275	0	175	195	52	292	621	0	808	32	126	96	644	2178	2046	45	2832	537	31	21	936	882	0	840	81	933	141	72	512	220	0	0	0	87	0	229	36	328	139	36	33	30	0	0	6322	1194	379	23
Bacteroidetes_unclassified	0	0	0	45	0	0	0	0	0	0	0	0	33	77	85	0	0	207	0	36	0	0	0	0	44	0	52	0	0	0	0	61	0	0	0	0	0	444	38	33	93	33	0	0	88	0	0	29	51
Betaproteobacteria_unclassified	0	0	38	104	0	0	45	0	0	48	0	0	29	0	35	0	0	67	0	0	0	0	0	0	0	0	0	0	0	0	108	0	0	0	0	0	0	0	0	0	37	0	0	0	0	49	0	0	79
Bifidobacteriaceae	359	62	0	44	33	185	98	26	0	0	0	0	0	0	0	81	325	0	653	271	34	24	0	1431	264	1086	0	2003	134	0	0	0	90	75	0	863	61	0	0	38	0	94	0	48	86	0	0	0	0
Brucellaceae	0	34	0	0	0	0	0	0	0	0	0	0	0	0	0	0	0	0	69	0	0	20	0	0	0	0	0	0	0	0	0	0	0	0	0	0	37	0	0	0	0	42	0	0	0	0	0	0	0
Burkholderiaceae	122	99	1651	343	159	100	252	718	121	91	344	523	1285	407	821	2184	21419	7268	2668	28740	24069	6901	69834	1041	255	704	805	392	59	0	1629	890	382	441	1375	589	697	1993	561	641	1269	3681	3001	2276	357	2878	100	3084	478
Campylobacteraceae	4604	8596	3673	280	4552	1633	2543	1521	4378	1525	1504	500	1322	749	922	4519	4709	477	2717	1393	3629	3259	3219	5880	883	7354	3883	10612	258	226	5341	2379	5337	6889	7574	7469	4365	7761	3453	3117	5099	1569	2686	8464	3582	731	804	8631	1182
Candidate_division_SR1_norank	756	3756	141	472	266	356	761	1496	0	2540	632	1477	1259	805	1855	2957	688	207	379	0	2521	247	2990	834	143	1764	254	875	124	734	0	861	80	1280	2299	1333	1921	1132	4305	1123	2648	1241	52	5389	45	909	5175	5510	98
Candidate_division_TM7_norank	64697	16893	61690	1787	12148	6469	7473	9708	17699	7161	117	1651	3779	1059	2499	38991	15724	1294	8054	20769	13929	12164	23809	11248	6069	27634	11613	21257	18750	8316	13094	3922	4743	13336	13100	42647	14355	3536	17969	4563	639	3978	1706	40646	2919	528	192	16835	229
Cardiobacteriaceae	21	0	149	0	0	0	0	349	0	42	143	86	45	0	35	1003	1547	2921	748	2260	1525	1187	1024	134	310	319	163	990	0	0	0	0	0	40	43	66	284	0	0	109	122	96	31	192	119	35	0	0	28
Carnobacteriaceae	2335	875	3738	4149	23629	17923	19988	7161	1412	3579	6164	6693	23741	22100	4274	1862	27398	7769	21391	24732	9971	10123	6531	8243	3126	5756	8051	24891	891	2025	441	5823	14154	20503	12297	696	7303	10897	22532	15523	20383	35703	15522	12274	6406	4092	2501	6358	710
Caulobacteraceae	0	0	0	0	0	0	0	0	0	0	0	0	0	0	0	0	0	0	0	0	0	0	0	0	0	0	0	0	0	0	0	0	0	0	0	0	0	0	0	0	0	0	0	0	0	0	0	0	25
Christensenellaceae	28	49	0	0	0	0	0	236	56	0	0	0	92	40	42	0	0	0	0	0	0	0	0	0	0	0	0	0	0	0	0	0	0	0	0	0	414	469	0	875	0	101	0	0	0	0	101	0	0
Clostridiales_unclassified	0	21	47	0	0	0	0	100	0	45	0	30	26	0	0	35	0	0	0	0	0	0	0	0	47	60	0	73	0	76	0	0	0	0	73	0	142	0	0	0	0	0	0	0	24	0	0	0	0
Comamonadaceae	51	0	48	130	38	59	0	1963	64	0	0	51	91	151	119	1509	362	344	29	0	720	627	239	192	95	174	0	450	64	0	0	382	0	96	117	0	1074	195	90	155	43	309	166	39	169	82	0	2086	27
Coriobacteriaceae	4637	3974	3044	0	598	398	617	664	14865	1044	69	107	347	0	543	5527	5766	349	1186	2220	1611	5604	2826	1334	1881	2778	3776	5159	4878	7136	327	103	1245	1903	1103	2945	600	945	3522	559	353	449	1528	784	1313	0	281	1163	52
Corynebacteriaceae	419	0	132	0	81	0	104	818	0	0	77	29	304	244	208	1501	4207	136	2019	15283	4033	994	2026	4171	341	2288	1487	4959	70	0	0	303	346	172	300	1591	839	57	763	295	405	612	7964	324	193	42	1201	613	0
Cyanobacteria_norank	532	0	84	0	0	0	333	1159	0	0	0	0	51	0	46	448	22458	0	176	850	9474	0	0	65	0	98	46	0	0	0	0	0	136	0	3712	0	2532	0	0	135	0	143	29	0	30	0	0	0	0
Defluviitaleaceae	0	82	235	52	361	0	195	486	0	139	0	0	252	35	200	707	542	0	31	79	275	0	116	794	249	301	517	599	0	84	0	88	684	0	211	56	606	66	93	71	149	297	57	0	0	0	17	39	0
Desulfobulbaceae	39	0	0	0	0	0	0	0	0	0	0	0	0	0	35	109	444	0	33	0	370	0	0	0	0	34	0	248	0	0	0	0	0	0	0	0	0	0	0	0	0	0	0	0	0	0	0	0	0
Desulfomicrobiaceae	0	0	0	0	0	0	0	36	0	0	0	0	0	0	0	0	0	0	0	0	0	0	46	0	0	0	0	0	0	0	0	0	0	0	0	0	26	0	0	0	0	0	0	0	0	0	0	0	0
Desulfovibrionaceae	0	0	0	0	37	0	0	0	0	0	0	0	50	0	0	116	71	0	48	0	0	0	102	124	0	218	0	473	0	0	0	0	0	0	0	0	0	0	0	0	0	98	0	0	0	0	0	0	0
Enterobacteriaceae	52141	20086	6426	1531	8420	3116	9167	19015	1690	1947	5414	4505	19609	3838	6171	875	566	207	1127	1463	1237	233	463	3135	498	681	2664	1609	3707	1483	1746	25819	150244	20273	89803	28433	174078	168014	102065	111968	129748	147150	177954	100670	0	0	0	0	0
Erysipelotrichaceae	7140	7214	5561	326	2011	779	1220	2300	1725	5118	275	649	2753	886	2129	4000	2628	854	3499	2333	2927	8910	2500	1256	4286	3468	13080	4025	3389	8171	431	433	2315	2316	2265	3521	3195	965	8474	1989	695	2466	1926	3700	6162	1093	2381	6958	287
Eubacteriaceae	0	0	0	0	124	0	0	0	0	0	0	0	0	0	39	77	36	0	79	189	25	0	51	0	0	71	47	0	0	0	0	0	38	0	0	0	0	0	0	0	0	0	0	0	0	0	0	0	0
Family_XI	2511	273	892	1488	8289	329	4746	2611	108	752	9747	5151	5750	6582	8054	13885	7988	20130	46386	30569	14407	14779	13550	18865	4504	9045	6493	20655	2520	1018	110	3701	16017	1397	20282	693	4908	7171	7286	13740	14323	12711	19685	5686	1280	1806	2731	314	1997
Family_XIII	3831	2888	3195	181	3223	279	5875	5794	1881	3168	635	362	2185	218	2682	9034	6965	530	7502	2038	4634	23971	6593	6298	3798	8053	9172	5539	3957	5508	1095	696	2915	961	16351	4069	7907	4804	7936	2346	1658	2554	1434	8181	2730	3059	1913	5248	575
Firmicutes_unclassified	321	0	444	402	1913	617	893	296	555	218	408	0	269	300	121	784	1224	467	1098	1515	500	909	554	1487	1020	703	1229	1557	2346	775	867	251	660	440	751	1087	582	287	626	407	309	650	698	362	277	214	146	87	261
Flavobacteriaceae	1787	3657	1729	11479	1343	17631	5306	4123	1852	1711	17716	10943	10104	13132	4667	10187	9403	23608	4105	14882	17406	11457	17107	21519	3851	6534	8198	15225	66	1231	110	12794	910	32054	4669	1844	3799	14368	3232	17744	24173	9044	1669	14019	3580	7635	10343	48650	9450
Fusobacteriaceae	56396	75381	156346	96903	43496	21403	68453	49536	15211	86493	126975	105270	55256	97951	102393	65530	24650	32277	48089	17877	16955	44263	35549	19432	26697	31623	36041	41469	16097	44483	322980	139350	29993	45939	128283	20432	180157	134786	98937	117955	203336	70057	45750	182793	41917	107386	127210	157202	366492
Fusobacteriales_unclassified	183	67	155	49	74	161	0	204	0	0	115	63	25	87	87	105	109	0	70	205	27	138	397	61	46	34	57	427	330	650	866	103	81	41	46	186	236	0	47	37	0	60	0	362	164	41	95	70	104
Gammaproteobacteria_unclassified	138	76	460	631	350	917	849	159	70	37	638	391	1686	335	938	71	23	0	0	34	0	0	0	107	0	31	304	0	75	0	220	3625	1050	1229	2636	72	670	4417	3061	5059	3692	4381	3711	1368	0	0	0	0	0
Helicobacteraceae	0	0	0	0	0	0	0	0	0	0	0	0	0	0	0	0	0	0	0	0	0	0	0	0	0	0	0	0	0	0	0	0	0	0	0	0	0	0	0	0	0	0	0	0	0	0	0	0	0
Hydrogenophilaceae	0	0	0	0	0	0	0	0	0	0	0	0	27	0	0	0	0	0	0	0	0	0	0	0	0	0	0	0	0	0	0	0	46	0	39	0	36	0	44	73	86	0	75	87	0	0	0	0	0
KD4-96_norank	0	0	0	0	0	0	0	0	0	0	0	0	0	0	0	0	0	0	0	0	0	0	0	0	0	0	0	0	0	0	0	0	0	0	0	0	0	0	0	0	0	0	0	0	0	0	0	0	0
Lachnospiraceae	34006	81238	31543	7589	12798	7356	26204	17000	7499	10361	7331	6169	10601	7244	10406	45010	19443	8555	21481	26674	15140	28194	28536	12775	25701	23541	30268	21573	5777	25772	29966	15713	24537	27801	62272	60512	42136	41886	54959	21939	18857	15042	22548	30138	6522	14359	9451	16344	3611
Lactobacillaceae	0	0	0	140	45	45	0	0	0	0	0	0	0	0	0	0	157	264	0	1536	0	21	0	5290	42	145	678	32	0	0	0	53	93	0	0	495	0	37	0	31	0	60	32	0	0	0	0	0	0
Lactobacillales_unclassified	818	0	224	719	3042	1382	1269	570	293	500	378	100	485	571	651	342	1834	871	4016	4419	657	1157	2705	479	808	784	1662	1951	747	308	318	712	5286	576	881	891	2055	2713	1265	864	1526	2678	3176	1443	373	422	86	523	0
Leptotrichiaceae	81304	112735	41615	8432	32438	50608	9087	25266	60688	15360	15924	7240	3055	3952	8279	41970	43105	14804	14338	17767	87690	16407	16036	82334	7037	30495	24913	69811	82576	110052	58427	17353	32379	207033	11057	320251	33245	24636	13792	26390	18284	3948	10036	33193	24214	5094	9250	84619	25799
Lineage_I_(Endomicrobia)_norank	19	0	0	0	0	0	0	0	0	0	0	0	0	0	0	331	0	0	0	0	68	0	0	0	0	141	159	0	0	0	0	0	0	0	0	0	0	0	0	0	0	0	0	0	0	0	0	0	0
Methylobacteriaceae	0	0	0	0	0	0	44	0	0	0	0	0	0	0	0	0	31	0	0	0	0	0	0	0	0	0	0	0	0	0	0	0	0	0	0	0	0	0	0	0	0	38	0	0	0	0	0	0	29
Micrococcaceae	10851	995	7483	33940	51416	6619	24448	9640	2672	4530	6645	21173	16759	39689	9479	4133	23208	65816	52376	53549	40372	33834	54795	40710	26906	102344	12285	38110	18252	10345	4778	89634	70441	21698	27102	24353	15498	31726	53546	32969	48175	78602	155937	15424	23416	7412	11307	7986	9746
Micrococcales_unclassified	28	0	0	970	1277	722	99	527	116	329	40	0	95	2241	164	0	46	194	283	0	97	94	158	57	149	775	0	522	194	278	107	1315	297	526	0	0	118	37	1043	180	46	390	1285	203	1841	0	22	386	184
Moraxellaceae	29	0	0	0	0	61	0	13721	0	0	0	61	32	837	181	121	26	0	0	0	5975	47	48	0	0	0	0	123	0	0	0	0	0	34	0	0	23210	115	0	130	0	122	31	8660	0	234	6386	0	0
Mycoplasmataceae	59	82	0	0	120	0	48	81	0	0	0	0	20	42	50	558	574	65	68	0	132	0	0	67	0	112	230	36	0	0	0	105	395	0	1726	0	522	270	615	407	209	83	540	0	0	43	0	0	0
NB1-n_norank	19	0	0	0	0	0	0	31	0	0	0	0	0	0	0	0	0	0	0	0	0	0	42	127	0	32	0	34	0	0	0	0	0	0	0	0	33	0	0	0	0	156	0	0	0	0	0	0	0
Neisseriaceae	21226	17832	163063	598613	246842	637980	483853	619758	257602	607444	620119	620544	590574	447615	496423	111979	93256	416856	153026	86464	364434	36107	194391	51424	201220	56049	181278	76952	8926	89315	154838	313158	46211	235483	127538	31943	101695	241260	158719	245888	191323	223886	117515	70856	547889	423847	444003	332687	140227
Nocardiaceae	0	0	0	0	0	0	0	0	0	0	0	0	0	0	0	0	0	0	0	0	0	0	0	0	0	0	0	0	0	0	0	0	0	0	0	0	0	0	0	0	0	0	0	0	0	0	0	0	0
Oxalobacteraceae	0	0	0	0	0	0	0	0	0	0	0	0	0	0	0	0	0	0	0	0	0	0	0	0	0	0	0	0	0	0	0	0	0	0	41	0	0	0	0	0	0	0	0	0	0	0	0	0	0
P5D1-392	175	146	91	711	5242	3045	2299	840	0	658	1488	1548	3864	4067	1079	108	1952	1162	3517	4616	1648	431	917	1182	673	440	1027	3630	0	811	0	2011	3515	4126	2098	136	1187	2373	2482	3295	4622	5078	3039	955	243	384	159	97	25
Pasteurellaceae	3190	1973	16654	96205	15257	75004	41206	5091	475	19151	35889	35682	83754	86815	74237	51804	18649	67118	20991	40175	30653	28400	15531	25037	14493	25218	18849	13264	121	2272	7579	98946	9197	64572	29099	763	4931	28336	48003	64378	39441	62031	32820	20111	10081	90997	51179	5930	217342
Peptococcaceae	140	143	0	0	372	0	351	142	0	436	73	53	328	148	175	2339	751	71	1224	390	603	584	831	174	48	259	312	708	0	0	0	487	611	124	1951	903	1703	1085	1510	1161	2139	889	457	3637	53	160	236	0	52
Peptostreptococcaceae	560	527	2859	575	3448	299	2772	2733	286	2781	2406	2096	3476	1987	3172	14038	4502	1406	3875	2524	3066	1626	8899	4150	2677	4975	6555	7053	508	1387	884	1683	4181	673	10292	1109	8809	4029	4770	4419	5763	2694	1472	3702	5311	1939	2634	1426	530
Porphyromonadaceae	17170	43884	4672	46052	20438	4474	47328	52012	7880	57087	57322	116986	48345	182818	108158	166828	27196	164981	31928	40454	47713	29715	112758	41250	61496	36802	56993	82302	4746	24621	1200	25942	13773	11005	43636	2206	44733	38841	61066	38079	67540	30584	11964	25259	6329	112783	81264	10453	15929
Prevotellaceae	475328	526489	287300	8272	138633	39223	119514	33776	301915	79022	6050	3726	12186	13765	42204	163924	234789	50682	214365	60895	52009	405352	185211	209290	455231	297505	338556	114744	403371	463732	322502	19424	53845	48681	96139	174391	36943	22868	54365	37593	9612	16899	14038	67209	226642	145311	179822	186011	92531
Propionibacteriaceae	0	0	0	0	0	0	0	0	0	0	0	36	22	0	50	0	0	0	168	628	34	0	0	130	0	0	0	111	0	0	0	0	0	43	0	0	31	0	61	0	46	59	0	32	30	0	0	0	0
Proteobacteria_unclassified	112	37	900	26823	2725	35755	5996	3821	313	7161	6093	3807	12197	18823	19194	1918	741	9521	1712	1826	2108	603	932	186	3036	1388	1900	848	202	1225	1540	14281	592	8167	1801	295	1958	3194	3470	3824	2876	4790	2413	1428	2848	12638	10433	2100	16204
Pseudomonadaceae	23	0	0	0	0	0	0	0	0	0	0	0	0	0	0	29	22	0	0	0	0	0	0	0	0	0	0	0	0	0	0	0	0	0	0	0	0	0	0	0	0	0	0	0	0	0	0	0	0
Pseudomonadales_unclassified	0	0	0	0	0	0	0	0	0	0	0	0	0	0	47	0	0	0	0	0	0	0	0	0	0	0	0	0	0	0	0	0	0	0	0	0	0	0	0	30	0	0	0	0	26	0	0	44	0
Pseudonocardiaceae	0	0	0	0	0	0	0	0	0	0	0	0	0	0	0	0	0	0	0	0	0	0	0	0	0	0	0	0	0	0	0	0	0	0	0	0	0	0	0	0	0	0	0	0	0	0	0	0	0
RF9_norank	0	279	0	44	40	0	47	84	0	280	147	0	0	0	277	147	72	0	34	0	189	341	81	0	54	72	0	119	0	0	0	0	85	0	501	0	246	36	223	99	1013	0	0	92	0	44	226	0	0
Rhodospirillaceae	0	0	0	0	0	0	0	0	0	0	0	0	0	0	0	0	0	0	0	0	0	0	0	0	0	0	0	0	0	0	0	0	0	0	0	0	0	0	0	0	0	0	0	0	0	0	0	0	124
Rikenellaceae	63	29	44	0	193	0	49	106	0	45	0	0	36	0	160	227	522	69	141	0	364	0	352	521	0	555	828	854	0	0	0	48	323	0	367	68	394	84	42	276	133	228	130	167	28	0	85	0	30
Ruminococcaceae	10455	8322	4212	725	667	3805	528	3534	14125	1116	2075	224	1105	451	1060	6573	4089	723	1866	1027	3489	1698	3216	1539	679	4055	1216	4884	4032	2275	870	840	534	16529	2835	23862	8090	4695	2852	1139	6127	2494	415	26087	211	250	1555	3757	0
S24-7	0	0	0	0	0	0	0	0	0	0	0	0	0	0	0	0	0	0	0	0	0	0	0	0	0	0	0	0	0	0	0	0	0	0	0	0	0	0	0	0	0	0	0	0	0	0	0	0	0
SM2D12	0	0	0	0	0	0	0	0	0	0	0	0	0	0	0	0	0	0	0	0	0	0	0	0	0	0	0	0	0	0	0	0	0	0	0	0	0	0	0	0	0	0	0	0	0	0	0	0	0
Sphingobacteriaceae	0	0	0	0	0	0	0	0	0	0	0	0	0	0	0	0	0	0	0	0	0	0	0	0	0	0	0	0	0	0	0	0	0	0	0	0	0	0	0	0	0	0	0	0	0	0	0	0	0
Sphingomonadaceae	93	0	0	0	0	0	0	0	0	0	0	33	0	37	0	0	23	0	0	0	0	0	0	0	0	0	0	0	0	0	0	0	78	0	90	0	0	0	45	144	38	157	98	0	495	204	141	213	311
Spirochaetaceae	621	1154	125	139	2337	0	728	1333	0	168	149	146	314	126	769	7731	3043	0	2488	444	3235	587	7279	7103	595	5603	4060	5598	0	155	0	1915	4131	41	6317	638	5553	3544	2051	1388	655	1925	1115	2027	84	195	297	65	24
Streptococcaceae	31851	3510	10011	13824	94158	28717	12649	18732	3383	7992	22094	26904	42275	19890	42603	71986	115142	59570	203719	299177	116857	79333	93756	255524	36853	49099	70517	167960	26490	14970	1723	84260	342826	107198	74402	56489	97577	90622	87993	65230	89554	155832	147077	74535	11228	17312	9300	9450	36193
Synergistaceae	106	23	0	0	395	0	0	177	59	0	36	0	178	41	159	1834	1173	0	630	76	428	56	262	1747	56	859	641	1284	64	0	0	100	714	0	40	61	206	33	92	0	0	275	102	0	30	0	25	0	0
Syntrophomonadaceae	0	0	0	0	0	0	0	0	0	0	0	0	0	0	0	0	0	0	0	0	0	0	0	0	0	0	0	0	0	0	0	0	0	0	0	0	0	0	0	0	0	0	0	0	0	0	0	0	0
Unknown_Family	4537	2015	1746	222	566	146	481	1272	665	1085	305	126	320	85	521	1085	1100	146	281	909	462	1439	1184	931	1081	1930	2154	1112	675	886	213	257	819	1310	2411	1333	1875	3399	4908	529	923	1063	322	8087	332	477	312	381	74
Veillonellaceae	47753	39829	140443	14055	228873	21610	49142	58353	239486	38537	11403	6823	27157	7940	26396	71113	184665	21713	54448	80216	36635	129604	51292	101013	84353	192731	70922	123439	136963	110292	45065	11145	73422	17471	34959	42831	24790	12084	32300	19146	12835	18714	56428	36491	42723	18578	16995	51074	41862
Verrucomicrobiaceae	104	0	0	0	0	0	0	0	0	0	0	0	0	0	0	0	0	0	0	0	0	0	0	0	0	0	0	39	0	0	0	104	0	0	0	0	0	0	0	206	46	0	0	0	0	0	0	0	0
WCHB1-69	0	89	0	0	121	0	49	81	0	0	38	0	78	0	68	779	1820	0	81	0	555	21	95	624	45	106	0	247	0	0	0	51	40	0	306	0	199	144	91	183	0	197	0	149	54	0	26	0	0
Xanthobacteraceae	0	0	0	0	0	0	0	0	0	0	0	0	0	0	0	0	0	0	0	0	0	0	0	0	0	0	0	0	0	0	0	0	0	0	0	0	0	0	0	0	0	0	0	0	0	0	0	0	0
Xanthomonadaceae	0	0	0	0	0	0	0	0	0	0	0	0	0	0	0	0	0	0	0	0	0	0	0	0	0	0	0	0	0	0	0	0	0	0	0	0	0	0	0	0	0	0	0	0	0	0	0	0	19
mitochondria	38	0	0	0	0	0	0	84	0	0	0	0	0	0	0	34	933	0	0	42	840	0	0	0	0	0	0	0	0	0	0	0	0	28	652	0	331	0	0	0	0	261	0	0	0	0	0	0	0
vadinBB60	47	0	0	0	74	0	0	59	0	0	0	0	0	0	0	75	221	0	0	0	35	0	202	574	0	428	47	209	0	0	0	0	531	0	0	0	743	122	83	0	0	195	221	42	0	0	0	0	0
[truncated: 83 more columns]

## Sheet: average.percent.family
ID	CKD	HC
Prevotellaceae	0.152536	0.28486
Neisseriaceae	0.245715	0.22522
Fusobacteriaceae	0.076801	0.105928
Veillonellaceae	0.0646564	0.064284
Porphyromonadaceae	0.0490963	0.0595455
Pasteurellaceae	0.0334856	0.057142
Streptococcaceae	0.0798833	0.0271542
Leptotrichiaceae	0.0442123	0.0305948
Actinomycetaceae	0.0596867	0.0227277
Micrococcaceae	0.0339377	0.0218896
Lachnospiraceae	0.0246384	0.0176377
Enterobacteriaceae	0.0366134	0.00248109
Candidate_division_TM7_norank	0.0143792	0.00727836
Flavobacteriaceae	0.00937245	0.00854377
Carnobacteriaceae	0.0114675	0.00707819
Family_XI	0.00931334	0.00413406
Candidate_division_SR1_norank	0.00124893	0.00767733
Proteobacteria_unclassified	0.00505755	0.00560052
Family_XIII	0.00461127	0.00552709
Campylobacteraceae	0.00370052	0.00509932
Erysipelotrichaceae	0.00318416	0.00516911
Peptostreptococcaceae	0.00344768	0.00444403
Bacteria_unclassified	0.00370498	0.0028233
Ruminococcaceae	0.00434395	0.00156818
Moraxellaceae	0.00121736	0.00283164
Burkholderiaceae	0.00438182	0.000970682
Coriobacteriaceae	0.00225691	0.00181352
Corynebacteriaceae	0.00136141	0.00167126
Sphingomonadaceae	1.9e-05	0.0010017
Cyanobacteria_norank	0.000966068	1.625e-05
Lactobacillaceae	0.000209	0.000361545
Others	0.0144949	0.00692623
