# Supplementary material for: Characteristics of human oral microbiome and its non-invasive diagnostic value in chronic kidney disease
Source: Biosci Rep. 2022 May 10;42(5):BSR20210694. doi: 10.1042/BSR20210694 (PMC9093701; doi:10.1042/BSR20210694)
Supplement: Supplementary Data S1-S21 [file BSR-2021-0694_supp1.zip › BSR-2021-0694_suppSD21.xls]

ID	CKD.median	CKD.mean	CKD.se	HC.median	HC.mean	HC.se	p-value	z-score	Sig_mark	q-value	fixp	fixps
Prevotellaceae	0.0731(0.0362,0.2479)	0.152535636363636	0.0234343034542738	0.2439(0.1839,0.4042)	0.284859863636364	0.0159057753104423	1.41262386029247e-6	-4.823215243528348	***	1.997853745270779e-5	<0.0001	***<0.0001
Neisseriaceae	0.1863(0.0886,0.3775)	0.245715409090909	0.0305295809361115	0.208(0.1207,0.3538)	0.225219863636364	0.0163388353818153	0.9712347916649808	-0.0360596554659556		0.981145350763603	0.9811	0.9811
Fusobacteriaceae	0.0524(0.0321,0.1031)	0.0768009772727273	0.00947466156476849	0.0821(0.0394,0.1368)	0.105927613636364	0.0099594902633496	0.1394272464100931	-1.4779272695392769		0.19990197523162345	0.1999	0.1999
Veillonellaceae	0.0439(0.0217,0.0813)	0.0646563636363636	0.00898064973765571	0.0518(0.0409,0.0753)	0.064284	0.00438662164431419	0.17640324975773658	-1.3519126829369936		0.22561999260106955	0.2256	0.2256
Porphyromonadaceae	0.0409(0.0236,0.0571)	0.0490962954545455	0.00654735477665883	0.0339(0.0073,0.084)	0.0595454772727273	0.00701381523017724	0.8834110248981357	-0.14664653018860854		0.9110176194262025	0.911	0.911
Pasteurellaceae	0.0268(0.0142,0.049)	0.0334855681818182	0.00420669483551037	0.0393(0.02,0.0768)	0.0571420113636364	0.00562204675332537	0.014880993258717078	-2.435262418358964	*	0.03507662696697597	0.0351	* 0.0351
Streptococcaceae	0.0679(0.0254,0.095)	0.0798832727272727	0.0116094963451166	0.0187(0.0117,0.0362)	0.0271541818181818	0.00234430393101852	1.1709777451546845e-6	-4.860486254764762	***	1.9321132795052295e-5	<0.0001	***<0.0001
Leptotrichiaceae	0.0251(0.0142,0.0526)	0.0442123181818182	0.0086933252652123209	0.0164(0.0084,0.029)	0.0305947727272727	0.00411955647245056	0.039511976431991884	-2.058814872019191	*	0.07712249526980558	0.0771	* 0.0771
Actinomycetaceae	0.0518(0.0182,0.0786)	0.0596866590909091	0.0078634747446111	0.0151(0.0081,0.0248)	0.0227277386363636	0.00280423940534704	1.8415162486188026e-6	-4.770081251140846	***	2.264127290145262e-5	<0.0001	***<0.0001
Micrococcaceae	0.0257(0.0107,0.049)	0.0339376590909091	0.00464028497417874	0.0114(0.0065,0.0203)	0.0218896022727273	0.00343671566663381	5.065123042875023e-4	-3.4772885965196463	***	0.00227930536929376	0.0023	***0.0023
Lachnospiraceae	0.0222(0.0122,0.03)	0.0246384318181818	0.00250321544051778	0.0153(0.0104,0.0216)	0.0176376818181818	0.0012244604825128	0.010661140063871883	-2.553613907771519	*	0.02574275283715406	0.0257	* 0.0257
Enterobacteriaceae	0.005(0.0015,0.0344)	0.0366133863636364	0.00858814909854955	<0.0001(<0.0001,<0.0001)	0.00248109090909091	9.78007031848937e-4	1.2574485277642772e-16	-8.27754099300086	***	1.2448740424866344e-14	<0.0001	***<0.0001
Candidate_division_TM7_norank	0.0114(0.004,0.0178)	0.0143792045454545	0.00225614452950899	0.0053(0.0027,0.0103)	0.00727836363636364	7.86478911284299e-4	0.002192213625152756	-3.062875339451406	**	0.008038116625560105	0.008	** 0.008
Flavobacteriaceae	0.0086(0.0029,0.0145)	0.00937245454545454	0.00115979625655426	0.0047(0.0023,0.0092)	0.00854377272727273	0.00135373853536551	0.10038188427690437	-1.6430050700058387		0.157742961006564	0.1577	0.1577
Carnobacteriaceae	0.0081(0.004,0.0201)	0.0114675454545455	0.00135755418265034	0.0043(0.0027,0.0086)	0.00707819318181818	8.29773113268394e-4	0.0036081297580443776	-2.9105329016161328	**	0.011162651438949792	0.0112	** 0.0112
Family_XI	0.0069(0.0025,0.014)	0.00931334090909091	0.00138591757712908	0.0028(0.0011,0.0057)	0.00413405681818182	5.36623236304963e-4	3.380924426848602e-4	-3.5842158227622845	***	0.001593864372657198	0.0016	***0.0016
Candidate_division_SR1_norank	0.0008(0.0003,0.0018)	0.00124893181818182	1.86478644288321e-4	0.0013(0.0001,0.0076)	0.00767732954545455	0.00150539607709552	0.1154256349787998	-1.5742674351595227		0.1731384524681997	0.1731	0.1731
Proteobacteria_unclassified	0.002(0.0009,0.0051)	0.00505754545454545	0.00112299861508678	0.0041(0.0015,0.009)	0.00560052272727273	5.45719649390362e-4	0.10327121368260431	-1.6291975111579178		0.15974765866527854	0.1597	0.1597
Family_XIII	0.0035(0.0018,0.0064)	0.00461127272727273	6.66239601431401e-4	0.0042(0.0027,0.0073)	0.00552709090909091	4.52119315043742e-4	0.14336404284288148	-1.463377752428111		0.19990197523162345	0.1999	0.1999
Campylobacteraceae	0.0034(0.0015,0.0052)	0.00370052272727273	3.9854528218781e-4	0.0041(0.0017,0.0069)	0.00509931818181818	5.55726257323468e-4	0.41323447421570164	-0.8182149251962387		0.4596653140152187	0.4597	0.4597
Erysipelotrichaceae	0.0024(0.0012,0.0038)	0.00318415909090909	4.07685934627385e-4	0.0044(0.0026,0.0064)	0.00516911363636364	3.6313282076274e-4	2.1147304213061844e-4	-3.7049013230357075	***	0.0012315194806430132	0.0012	***0.0012
Peptostreptococcaceae	0.0028(0.0015,0.0042)	0.00344768181818182	4.3281974673478e-4	0.0031(0.0019,0.0055)	0.00444403409090909	4.04710286178882e-4	0.16666472828531306	-1.383000448783023		0.2171027381611315	0.2171	0.2171
Bacteria_unclassified	0.0035(0.0025,0.0046)	0.00370497727272727	2.88344519329415e-4	0.0026(0.0019,0.0037)	0.00282329545454545	1.33608498874695e-4	0.003923247766922576	-2.8842679516504584	**	0.011423574380156912	0.0114	** 0.0114
Ruminococcaceae	0.0024(0.001,0.0043)	0.00434395454545455	8.70014246168107e-4	0.0011(0.0004,0.0021)	0.00156818181818182	1.61185634157288e-4	2.886587069586217e-4	-3.6252708945853507	***	0.0015059945620078717	0.0015	***0.0015
Moraxellaceae	<0.0001(<0.0001,<0.0001)	0.00121736363636364	6.39306253134555e-4	<0.0001(<0.0001,<0.0001)	0.00283163636363636	0.00128961209925986	0.20685834784841173	-1.2622513741224646		0.2559872054624095	0.256	0.256
Burkholderiaceae	0.0007(0.0003,0.002)	0.00438181818181818	0.00178935330992237	0.0004(0.0001,0.0009)	9.70681818181818e-4	2.18520464015827e-4	0.003011334975221913	-2.96657847896151	**	0.009937405418232311	0.0099	** 0.0099
Coriobacteriaceae	0.0012(0.0005,0.0032)	0.00225690909090909	4.10972189326443e-4	0.001(0.0004,0.0019)	0.00181352272727273	2.67703688101438e-4	0.40229511757870523	-0.8375292945546714		0.45258200727604336	0.4526	0.4526
Corynebacteriaceae	0.0003(<0.0001,0.0015)	0.00136140909090909	4.08917997225284e-4	0.0001(<0.0001,0.0006)	0.00167126136363636	5.07691233509732e-4	0.09813221781081932	-1.6539768434362285		0.15669499295598568	0.1567	0.1567
Unknown_Family	0.0009(0.0004,0.0014)	0.00129354545454545	2.2444042810043e-4	0.0007(0.0003,0.0013)	0.00109951136363636	1.28260802008443e-4	0.28279169066784154	-1.0740691487193672		0.34141923629410137	0.3414	0.3414
Spirochaetaceae	0.0009(0.0002,0.0031)	0.00198477272727273	3.45832793715284e-4	0.0001(<0.0001,0.0005)	4.35795454545455e-4	8.37601148137842e-5	4.5297145069609435e-6	-4.585467631037271	***	4.484417361891334e-5	<0.0001	***<0.0001
P5D1-392	0.0013(0.0007,0.0031)	0.00187009090909091	2.36506023546027e-4	0.0003(0.0001,0.0005)	4.68897727272727e-4	8.90530835079913e-5	2.0529115881557072e-8	-5.607482165892283	***	4.0647649445483e-7	<0.0001	***<0.0001
ASCC02	0.001(0.0007,0.0014)	0.00119640909090909	1.18406845652791e-4	0.0006(0.0003,0.0009)	6.36568181818182e-4	5.45098176317653e-5	2.058297536495693e-6	-4.747614614953801	***	2.264127290145262e-5	<0.0001	***<0.0001
Lactobacillales_unclassified	0.0008(0.0006,0.0017)	0.00132104545454545	1.82150188810977e-4	0.0003(0.0001,0.0005)	4.41534090909091e-4	5.51596593732157e-5	4.3527327754928174e-9	-5.870198650336201	***	1.0773013619344723e-7	<0.0001	***<0.0001
Bacteroidales_unclassified	0.0001(<0.0001,0.0005)	3.75931818181818e-4	9.33828272697244e-5	0.0003(<0.0001,0.001)	8.73852272727273e-4	1.6178582919935e-4	0.01766619934426899	-2.372541062477689	*	0.040673342676340235	0.0407	* 0.0407
Sphingomonadaceae	<0.0001(<0.0001,<0.0001)	1.9e-5	6.01240788917326e-6	0.0002(<0.0001,0.0007)	0.00100170454545455	3.61830747523579e-4	9.657088234132793e-12	-6.811522957488832	***	4.780258675895733e-10	<0.0001	***<0.0001
Firmicutes_unclassified	0.0006(0.0004,0.0009)	7.02318181818182e-4	7.51571487706899e-5	0.0004(0.0002,0.0006)	4.88727272727273e-4	3.79450557217737e-5	0.006572186596481202	-2.717778263708907	**	0.017122275606622078	0.0171	** 0.0171
Gammaproteobacteria_unclassified	0.0003(<0.0001,0.0011)	9.88886363636364e-4	2.18077391406377e-4	<0.0001(<0.0001,<0.0001)	2.38522727272727e-4	8.7936981652967e-5	2.1456912671511694e-11	-6.695749421287798	***	7.080781181598859e-10	<0.0001	***<0.0001
Peptococcaceae	0.0004(0.0001,0.0008)	6.20727272727273e-4	1.15559962943731e-4	0.0002(<0.0001,0.0004)	2.76056818181818e-4	4.61280852653712e-5	0.004634068754839164	-2.8314278475079218	**	0.012743689075807701	0.0127	** 0.0127
Cyanobacteria_norank	<0.0001(<0.0001,0.0001)	9.66068181818182e-4	5.51770574428547e-4	<0.0001(<0.0001,<0.0001)	1.625e-5	8.39741168387651e-6	4.679358154311113e-5	-4.07109041392683	***	2.895352857980001e-4	0.0003	***0.0003
Lactobacillaceae	<0.0001(<0.0001,<0.0001)	2.09e-4	1.24415763635541e-4	<0.0001(<0.0001,<0.0001)	3.61545454545455e-4	2.1337650807382e-4	0.2600932421912401	-1.1261707726781052		0.31789174045596014	0.3179	0.3179
Micrococcales_unclassified	0.0002(<0.0001,0.0004)	3.40954545454545e-4	7.16455846787452e-5	<0.0001(<0.0001,0.0003)	2.42136363636364e-4	4.4401318212314e-5	0.13779597018070924	-1.4840488172165338		0.19990197523162345	0.1999	0.1999
Bacillales_unclassified	0.0002(<0.0001,0.0005)	4.42363636363636e-4	1.04690872300468e-4	<0.0001(<0.0001,<0.0001)	7.06590909090909e-5	1.03534567390887e-5	3.132716355463259e-5	-4.163597882487078	***	2.2152779942204476e-4	0.0002	***0.0002
RF9_norank	<0.0001(<0.0001,0.0001)	1.04590909090909e-4	2.72897172237849e-5	<0.0001(<0.0001,0.0003)	2.10829545454545e-4	3.30325874595285e-5	0.28695018069019357	-1.064835934312059		0.3422658781726405	0.3423	0.3423
Cardiobacteriaceae	<0.0001(<0.0001,0.0003)	3.63272727272727e-4	9.79095365120076e-5	<0.0001(<0.0001,0.0001)	7.38181818181818e-5	1.03709357142934e-5	0.05080783180272045	-1.953099284042933		0.09314769163832082	0.0931	0.0931
Comamonadaceae	<0.0001(<0.0001,0.0002)	2.32636363636364e-4	6.01633970580939e-5	<0.0001(<0.0001,0.0001)	1.32306818181818e-4	3.62568998872533e-5	0.04138181441617946	-2.039683951012138	*	0.07729810617361824	0.0773	* 0.0773
BD1-5_norank	<0.0001(<0.0001,0.0002)	2.35568181818182e-4	6.61344760270575e-5	<0.0001(<0.0001,<0.0001)	1.27647727272727e-4	5.35655562760939e-5	0.019871926347253033	-2.328757306065627	*	0.04371823796395668	0.0437	* 0.0437
Bifidobacteriaceae	<0.0001(<0.0001,0.0001)	1.905e-4	6.21108136418076e-5	<0.0001(<0.0001,<0.0001)	1.24863636363636e-4	4.90720291977698e-5	0.09574313783155183	-1.665850786292068		0.15538640402169887	0.1554	0.1554
Actinobacteria_unclassified	0.0001(<0.0001,0.0002)	1.63545454545455e-4	2.84975510714004e-5	<0.0001(<0.0001,0.0002)	1.24693181818182e-4	2.14525694775173e-5	0.03815648385428629	-2.0731697573858145	*	0.07709167146070087	0.0771	* 0.0771
Defluviitaleaceae	<0.0001(<0.0001,0.0003)	1.97931818181818e-4	3.40821572628015e-5	<0.0001(<0.0001,0.0002)	8.15227272727273e-5	1.08242946451237e-5	0.0041319500045583855	-2.8679085088006513	**	0.011687515727179434	0.0117	** 0.0117
Synergistaceae	<0.0001(<0.0001,0.0003)	2.70613636363636e-4	6.88061300054796e-5	<0.0001(<0.0001,<0.0001)	4.17045454545455e-5	1.0930711279844e-5	1.2614731940964379e-5	-4.366683488986411	***	1.1353258746867941e-4	0.0001	***0.0001
Aerococcaceae	<0.0001(<0.0001,0.0002)	2.275e-4	6.95030418973225e-5	<0.0001(<0.0001,<0.0001)	5.90454545454545e-5	2.21162084061932e-5	3.042984263321338e-4	-3.611613010311497	***	0.0015062772103440624	0.0015	***0.0015
Fusobacteriales_unclassified	<0.0001(<0.0001,0.0002)	1.36159090909091e-4	2.64661605950013e-5	<0.0001(<0.0001,0.0001)	8.45340909090909e-5	1.42836245475426e-5	0.10817153839706456	-1.6064660964424688		0.16475357386629833	0.1648	0.1648
Rikenellaceae	<0.0001(<0.0001,0.0002)	1.68590909090909e-4	3.28041680913695e-5	<0.0001(<0.0001,<0.0001)	6.73181818181818e-5	1.18492748683002e-5	0.0032345942719442453	-2.944516759874358	**	0.010329833320080008	0.0103	** 0.0103
Bacteroidaceae	<0.0001(<0.0001,<0.0001)	8.71136363636364e-5	2.40892064797842e-5	<0.0001(<0.0001,<0.0001)	1.07647727272727e-4	3.10722396227845e-5	0.45101154244679587	-0.7537297029652816		0.4906609088157449	0.4907	0.4907
Mycoplasmataceae	<0.0001(<0.0001,0.0002)	1.64e-4	4.58107952786153e-5	<0.0001(<0.0001,<0.0001)	2.50909090909091e-5	6.28464559143444e-6	4.6366760906058684e-5	-4.073224149370497	***	2.895352857980001e-4	0.0003	***0.0003
WCHB1-69	<0.0001(<0.0001,0.0001)	1.42204545454545e-4	4.66748183456092e-5	<0.0001(<0.0001,<0.0001)	3.42386363636364e-5	9.00736947670113e-6	2.890292593752481e-4	-3.624939362522755	***	0.0015059945620078717	0.0015	***0.0015
vadinBB60	<0.0001(<0.0001,<0.0001)	8.88181818181818e-5	2.5842286189996e-5	<0.0001(<0.0001,<0.0001)	3.23068181818182e-5	1.21947831956008e-5	0.02685154617760088	-2.213669156346802	*	0.05538131399130181	0.0554	* 0.0554
Rhodospirillaceae	<0.0001(<0.0001,<0.0001)	0	0	<0.0001(<0.0001,<0.0001)	6.85909090909091e-5	2.45744855216338e-5	1.438789846129382e-5	-4.337856585083125	***	1.1870016230567403e-4	0.0001	***0.0001
Bacteroidetes_unclassified	<0.0001(<0.0001,<0.0001)	2.91136363636364e-5	1.12835459874941e-5	<0.0001(<0.0001,<0.0001)	4.12045454545455e-5	8.15022162981964e-6	0.08687561736857792	-1.7121142413798407		0.14334476865815357	0.1433	0.1433
Acholeplasmataceae	<0.0001(<0.0001,<0.0001)	9.02954545454545e-5	8.34848391722265e-5	<0.0001(<0.0001,<0.0001)	4.46590909090909e-6	3.21393862410732e-6	0.20157664666481	-1.2770725167673171		0.2526087091115974	0.2526	0.2526
Christensenellaceae	<0.0001(<0.0001,<0.0001)	5.45909090909091e-5	2.42204096439586e-5	<0.0001(<0.0001,<0.0001)	1.83636363636364e-5	6.50610961596469e-6	0.0798751686454196	-1.7514108310666416		0.13577266826376855	0.1358	0.1358
mitochondria	<0.0001(<0.0001,<0.0001)	7.37045454545455e-5	3.21207351632319e-5	<0.0001(<0.0001,<0.0001)	2.95454545454545e-7	2.95454545454545e-7	2.0911355496697353e-5	-4.2549309315792065	***	1.5924801493638754e-4	0.0002	***0.0002
Clostridiales_unclassified	<0.0001(<0.0001,<0.0001)	1.76136363636364e-5	4.94325259359797e-6	<0.0001(<0.0001,<0.0001)	2.675e-5	4.88961885204627e-6	0.1271718764597634	-1.5253497847527704		0.1879106831271131	0.1879	0.1879
BS11_gut_group	<0.0001(<0.0001,<0.0001)	3.79090909090909e-5	2.67808390170768e-5	<0.0001(<0.0001,<0.0001)	9.10227272727273e-6	9.10227272727273e-6	0.00875576937058231	-2.621445760438681	**	0.02167052919219122	0.0217	** 0.0217
Desulfovibrionaceae	<0.0001(<0.0001,<0.0001)	3.03863636363636e-5	1.23950228668637e-5	<0.0001(<0.0001,<0.0001)	1.21022727272727e-5	4.66758200567588e-6	0.14289724645217236	-1.4650867673890802		0.19990197523162345	0.1999	0.1999
Methylobacteriaceae	<0.0001(<0.0001,<0.0001)	2.56818181818182e-6	1.46321987298362e-6	<0.0001(<0.0001,<0.0001)	2.59318181818182e-5	8.71007529018829e-6	0.026422298307693232	-2.2199479904246977	*	0.05538131399130181	0.0554	* 0.0554
Propionibacteriaceae	<0.0001(<0.0001,<0.0001)	3.29772727272727e-5	1.49447003424614e-5	<0.0001(<0.0001,<0.0001)	8.26136363636364e-6	1.73035278853035e-6	0.17776120629175177	-1.347680376521769		0.22561999260106955	0.2256	0.2256
16d63.751	<0.0001(<0.0001,<0.0001)	3.19772727272727e-5	1.0655100746593e-5	<0.0001(<0.0001,<0.0001)	7.69318181818182e-6	2.54445110791726e-6	0.002006165246715305	-3.089318083111097	**	0.007638859977877508	0.0076	** 0.0076
Desulfobulbaceae	<0.0001(<0.0001,<0.0001)	2.98181818181818e-5	1.40463319991111e-5	<0.0001(<0.0001,<0.0001)	2.40909090909091e-6	1.24459504012634e-6	0.01817056499343124	-2.362123965762515	*	0.04088377123522029	0.0409	* 0.0409
Bacteroidales_bacteroidales_incertae_sedis	<0.0001(<0.0001,<0.0001)	2.59090909090909e-5	1.14398795336312e-5	<0.0001(<0.0001,<0.0001)	2.75e-6	9.62495504745979e-7	0.0801293057039392	-1.7499363021253524		0.13577266826376855	0.1358	0.1358
Betaproteobacteria_unclassified	<0.0001(<0.0001,<0.0001)	1.16136363636364e-5	3.99804602236203e-6	<0.0001(<0.0001,<0.0001)	8.77272727272727e-6	2.52633606151216e-6	0.4305033755048968	-0.7883305619692322		0.4735537130553865	0.4736	0.4736
Pseudomonadaceae	<0.0001(<0.0001,<0.0001)	1.68181818181818e-6	9.56104636188503e-7	<0.0001(<0.0001,<0.0001)	1.29659090909091e-5	8.2219004517549e-6	0.9559485691871116	-0.055238359404253486		0.9756588489641653	0.9757	0.9757
Aeromonadaceae	<0.0001(<0.0001,<0.0001)	1.98863636363636e-5	9.41340952969056e-6	<0.0001(<0.0001,<0.0001)	1.57954545454545e-6	7.1220909493514e-7	8.181508934646558e-4	-3.346579927355342	***	0.003521606019695692	0.0035	***0.0035
Eubacteriaceae	<0.0001(<0.0001,<0.0001)	1.76363636363636e-5	5.83050689787283e-6	<0.0001(<0.0001,<0.0001)	2.07954545454545e-6	8.42822916065166e-7	0.0018435136171957183	-3.1143488858745734	**	0.0073003139240950445	0.0073	** 0.0073
Verrucomicrobiaceae	<0.0001(<0.0001,<0.0001)	1.13409090909091e-5	5.7265878898584e-6	<0.0001(<0.0001,<0.0001)	4.30681818181818e-6	2.45627158577147e-6	0.331129250622231	-0.9718418133210135		0.37680225070805595	0.3768	0.3768
Bacilli_unclassified	<0.0001(<0.0001,<0.0001)	7.02272727272727e-6	2.968917313988e-6	<0.0001(<0.0001,<0.0001)	5.96590909090909e-6	1.63726273845163e-6	0.7415479920806726	-0.32980409619776513		0.7727710654314377	0.7728	0.7728
Pseudomonadales_unclassified	<0.0001(<0.0001,<0.0001)	1.75e-6	1.25379972167483e-6	<0.0001(<0.0001,<0.0001)	7.95454545454546e-6	2.0355326525122e-6	0.005911810656072903	-2.752633117361677	**	0.015818087971654526	0.0158	** 0.0158
Lineage_I_(Endomicrobia)_norank	<0.0001(<0.0001,<0.0001)	1.63181818181818e-5	8.84418639017144e-6	<0.0001(<0.0001,<0.0001)	5.56818181818182e-7	5.56818181818182e-7	0.0077777183041124204	-2.6615699302413143	**	0.019743438771977682	0.0197	** 0.0197
Acidaminococcaceae	<0.0001(<0.0001,<0.0001)	6.81818181818182e-7	6.81818181818182e-7	<0.0001(<0.0001,<0.0001)	6.64772727272727e-6	2.43548092555618e-6	0.05652949181662258	-1.9069312423971858		0.10175308526992065	0.1018	0.1018
Caulobacteraceae	<0.0001(<0.0001,<0.0001)	0	0	<0.0001(<0.0001,<0.0001)	6.89772727272727e-6	1.83074575915738e-6	0.0027602476362923404	-2.9932486519711246	**	0.009422914344584195	0.0094	** 0.0094
Hydrogenophilaceae	<0.0001(<0.0001,<0.0001)	1.16590909090909e-5	3.81495100146398e-6	<0.0001(<0.0001,<0.0001)	1.06818181818182e-6	5.5633415722914e-7	0.0024482435751457016	-3.029665954824989	**	0.008656289783550873	0.0087	** 0.0087
Nocardiaceae	<0.0001(<0.0001,<0.0001)	0	0	<0.0001(<0.0001,<0.0001)	6.71590909090909e-6	3.79310643707189e-6	0.0786155441166052	-1.7587761096820744		0.13577266826376855	0.1358	0.1358
Desulfomicrobiaceae	<0.0001(<0.0001,<0.0001)	2.45454545454545e-6	1.42146581338421e-6	<0.0001(<0.0001,<0.0001)	5.15909090909091e-6	2.78673743446358e-6	0.6190350201136945	-0.49721843869577964		0.651962414800593	0.652	0.652
Alphaproteobacteria_unclassified	<0.0001(<0.0001,<0.0001)	8.13636363636364e-6	4.88304991134344e-6	<0.0001(<0.0001,<0.0001)	2.29545454545455e-6	1.99909587001741e-6	0.08091502452083177	-1.7454013864145304		0.13577266826376855	0.1358	0.1358
NB1-n_norank	<0.0001(<0.0001,<0.0001)	1.07727272727273e-5	4.69546851365785e-6	<0.0001(<0.0001,<0.0001)	7.5e-7	5.4697085478795e-7	0.0011494616353155275	-3.25113277303385	**	0.004741529245676551	0.0047	** 0.0047
S24-7	<0.0001(<0.0001,<0.0001)	0	0	<0.0001(<0.0001,<0.0001)	4.89772727272727e-6	1.31167490587652e-6	0.003895552867146502	-2.886497948589538	**	0.011423574380156912	0.0114	** 0.0114
SM2D12	<0.0001(<0.0001,<0.0001)	0	0	<0.0001(<0.0001,<0.0001)	4.89772727272727e-6	2.13096784913961e-6	0.04050878539424132	-2.048522953130199	*	0.07712249526980558	0.0771	* 0.0771
Brucellaceae	<0.0001(<0.0001,<0.0001)	4.59090909090909e-6	2.12239597488932e-6	<0.0001(<0.0001,<0.0001)	6.36363636363636e-7	4.4854979901908e-7	0.026499102764207947	-2.2188180904950343	*	0.05538131399130181	0.0554	* 0.0554
Helicobacteraceae	<0.0001(<0.0001,<0.0001)	0	0	<0.0001(<0.0001,<0.0001)	2.81818181818182e-6	1.66871964372653e-6	0.15492437196661674	-1.4223510288947063		0.2045001709959341	0.2045	0.2045
Xanthomonadaceae	<0.0001(<0.0001,<0.0001)	0	0	<0.0001(<0.0001,<0.0001)	2.81818181818182e-6	1.29911808508429e-6	0.04050878539424132	-2.048522953130199	*	0.07712249526980558	0.0771	* 0.0771
Oxalobacteraceae	<0.0001(<0.0001,<0.0001)	9.31818181818182e-7	9.31818181818182e-7	<0.0001(<0.0001,<0.0001)	1.71590909090909e-6	1.24860934802693e-6	0.5350653204587739	-0.6202923652869825		0.5695856637141786	0.5696	0.5696
Anaerolineaceae	<0.0001(<0.0001,<0.0001)	5.90909090909091e-7	5.90909090909091e-7	<0.0001(<0.0001,<0.0001)	1.32954545454545e-6	6.76853002634866e-7	0.5160264933211012	-0.6494825942416644		0.5552893786824893	0.5553	0.5553
Sphingobacteriaceae	<0.0001(<0.0001,<0.0001)	0	0	<0.0001(<0.0001,<0.0001)	1.42045454545455e-6	7.73908641169604e-7	0.15492437196661674	-1.4223510288947063		0.2045001709959341	0.2045	0.2045
Bacillaceae	<0.0001(<0.0001,<0.0001)	0	0	<0.0001(<0.0001,<0.0001)	1.17045454545455e-6	5.80108624685008e-7	0.15491826717526333	-1.4223720688122974		0.2045001709959341	0.2045	0.2045
Alcaligenaceae	<0.0001(<0.0001,<0.0001)	8.40909090909091e-7	8.40909090909091e-7	<0.0001(<0.0001,<0.0001)	5.79545454545455e-7	4.09437259050161e-7	0.9925404569958477	-0.009349286905459196		0.9925404569958477	0.9925	0.9925
Xanthobacteraceae	<0.0001(<0.0001,<0.0001)	0	0	<0.0001(<0.0001,<0.0001)	9.31818181818182e-7	5.19423021709756e-7	0.15492437196661674	-1.4223510288947063		0.2045001709959341	0.2045	0.2045
Syntrophomonadaceae	<0.0001(<0.0001,<0.0001)	0	0	<0.0001(<0.0001,<0.0001)	9.20454545454545e-7	6.47562262433164e-7	0.321001165777455	-0.9924026110410586		0.36952459781358193	0.3695	0.3695
KD4-96_norank	<0.0001(<0.0001,<0.0001)	0	0	<0.0001(<0.0001,<0.0001)	3.75e-7	2.64749097523482e-7	0.321001165777455	-0.9924026110410586		0.36952459781358193	0.3695	0.3695
Pseudonocardiaceae	<0.0001(<0.0001,<0.0001)	0	0	<0.0001(<0.0001,<0.0001)	2.5e-7	1.76499398348988e-7	0.321001165777455	-0.9924026110410586		0.36952459781358193	0.3695	0.3695
