# Supplementary material for: Characteristics of human oral microbiome and its non-invasive diagnostic value in chronic kidney disease
Source: Biosci Rep. 2022 May 10;42(5):BSR20210694. doi: 10.1042/BSR20210694 (PMC9093701; doi:10.1042/BSR20210694)
Supplement: Supplementary Data S1-S21 [file BSR-2021-0694_supp1.zip › BSR-2021-0694_suppSD3.xlsx]

## Sheet: importance
sample_ID	PC1	PC2	PC3	PC4	PC5	PC6	PC7	PC8	PC9	PC10	PC11	PC12	PC13	PC14	PC15	PC16	PC17	PC18	PC19	PC20	PC21	PC22	PC23	PC24	PC25	PC26	PC27	PC28	PC29	PC30	PC31	PC32	PC33	PC34	PC35	PC36	PC37	PC38	PC39	PC40	PC41	PC42	PC43	PC44	PC45	PC46	PC47	PC48	PC49
Standard deviation	1.29881	0.785388	0.532642	0.459308	0.264763	0.178836	0.160663	0.136051	0.120271	0.106361	0.100539	0.0882845	0.0841327	0.0704927	0.0690885	0.0612287	0.0576524	0.057401	0.0506676	0.0496178	0.0457267	0.0433979	0.041614	0.0395517	0.0377254	0.0362982	0.0355696	0.0346823	0.0328102	0.0324839	0.0310862	0.0307072	0.029394	0.0288924	0.0276411	0.0268927	0.0255305	0.0251515	0.0239516	0.0230542	0.0227666	0.0220308	0.0211887	0.020307	0.0199978	0.0196507	0.0190332	0.0186541	0.0183847
Proportion of Variance	0.55234	0.20197	0.09289	0.06908	0.02295	0.01047	0.00845	0.00606	0.00474	0.0037	0.00331	0.00255	0.00232	0.00163	0.00156	0.00123	0.00109	0.00108	0.00084	0.00081	0.00068	0.00062	0.00057	0.00051	0.00047	0.00043	0.00041	0.00039	0.00035	0.00035	0.00032	0.00031	0.00028	0.00027	0.00025	0.00024	0.00021	0.00021	0.00019	0.00017	0.00017	0.00016	0.00015	0.00014	0.00013	0.00013	0.00012	0.00011	0.00011
Cumulative Proportion	0.55234	0.75431	0.8472	0.91628	0.93923	0.9497	0.95815	0.96422	0.96895	0.97266	0.97597	0.97852	0.98083	0.98246	0.98402	0.98525	0.98634	0.98742	0.98826	0.98907	0.98975	0.99037	0.99093	0.99145	0.99191	0.99234	0.99276	0.99315	0.9935	0.99385	0.99417	0.99448	0.99476	0.99503	0.99528	0.99552	0.99573	0.99594	0.99613	0.9963	0.99647	0.99663	0.99678	0.99691	0.99704	0.99717	0.99729	0.9974	0.99751
[truncated: 83 more columns]

## Sheet: rotation
sample_ID	PC1	PC2	PC3	PC4	PC5	PC6	PC7	PC8	PC9	PC10	PC11	PC12	PC13	PC14	PC15	PC16	PC17	PC18	PC19	PC20	PC21	PC22	PC23	PC24	PC25	PC26	PC27	PC28	PC29	PC30	PC31	PC32	PC33	PC34	PC35	PC36	PC37	PC38	PC39	PC40	PC41	PC42	PC43	PC44	PC45	PC46	PC47	PC48	PC49
CKD_1	0.115456	-0.0822248	-0.0250785	-0.0229133	-0.107777	0.106023	-0.143025	0.015566	-0.0945967	0.124831	-0.101331	-0.0244593	0.0977237	-0.0755796	0.0575376	-0.00584957	0.0413909	-0.0186622	0.0927616	-0.083461	0.113461	-0.00495985	0.0420408	0.165653	-0.0297655	-0.040975	0.15925	0.0340662	-0.0849631	0.149758	-0.13264	0.06557	-0.0238887	0.0838541	-0.0379621	0.0454828	-0.120204	0.0850478	-0.068453	0.00990924	-0.0602988	0.253725	-0.11488	0.0878679	-0.0382726	0.0625717	-0.00195511	-0.0532588	-0.00163236
CKD_2	0.106951	-0.10582	0.00958524	0.105575	-0.0178249	0.107114	-0.164917	0.13327	-0.0262417	-0.108341	-0.0715349	0.103263	0.160643	0.0101575	0.0283117	0.0441606	0.0486614	0.0598822	-0.0727117	0.00564823	0.243275	0.000370648	0.145528	0.102142	0.056046	-0.02943	-0.0865811	0.082999	-0.0562008	-0.00744208	0.0375184	0.0758433	-0.115643	0.147156	0.00810303	0.111869	-0.202007	0.110868	-0.0801999	-0.195899	-0.0718173	-0.150035	-0.118263	-0.193444	0.150541	-0.0795189	0.0388308	-0.0451381	-0.0543255
CKD_3	0.0368565	-0.115526	0.0478637	-0.00323379	-0.125872	-0.0261662	0.0448815	-0.0845146	-0.0332996	0.0648931	-0.0760377	-0.0185948	-0.171594	0.0690843	-0.104196	0.0362881	0.0657076	0.102801	-0.0814574	-0.172091	-0.0510415	0.013097	-0.0382186	0.114476	0.000797502	0.0958714	0.00976915	-0.120822	0.0864884	0.0327079	-0.220963	0.0558103	-0.173768	-0.0131387	-0.0972852	0.0410207	0.0752496	0.0676145	-0.00491377	0.00130095	-0.0812788	0.0121102	0.0133122	-0.121471	-0.000108673	-0.0790057	-0.0876606	0.10368	-0.0450004
CKD_4	-0.158596	-0.00114141	-0.115583	-0.0134713	-0.079214	0.0169011	-0.0828441	-0.11523	-0.0609876	-0.091401	-0.0401917	-0.126165	-0.00634216	0.0578741	-0.0747191	-0.00803381	0.0782851	-0.0880194	-0.0299322	0.0206062	0.0475696	-0.0674237	-0.0217855	-0.0737724	0.0429252	0.0768875	0.0402848	-0.0259121	0.115297	0.0181185	0.081985	-0.111235	-0.0276974	0.0559801	-0.0308825	0.0188805	0.0385386	0.0237564	-0.0282284	-0.0229336	-0.0802769	0.0422966	-0.0354424	-0.0686651	-0.00945794	0.0488036	-0.0573772	-0.130568	-0.0868781
CKD_5	-0.0308086	-0.0518578	0.0585567	-0.146672	-0.0360567	-0.103994	0.00699098	0.0181603	-0.0431633	0.0888024	0.0593731	-0.0583498	-0.118245	-0.0821741	-0.00774463	0.0615289	0.185657	0.130795	-0.187426	0.169255	0.0971761	0.0644726	0.051781	0.119893	-0.10345	0.0172046	-0.0276328	-0.0174839	0.064598	-0.178686	-0.00496703	-0.0957821	-0.00430322	-0.11695	-0.131327	-0.144337	-0.0566048	-0.136743	0.18678	-0.0732084	-0.093094	-0.116685	-0.0222104	-0.0121212	0.105067	0.107024	0.0752483	0.104377	0.0482438
CKD_6	-0.137804	0.000515826	-0.129886	-0.0262957	-0.130214	-0.0657459	-0.0570616	-0.0170453	-0.115162	-0.0592032	0.0315392	-0.143103	-0.0687278	-0.0541673	-0.129716	-0.00404895	0.0214458	0.0238881	-0.117685	-0.0446275	0.107163	-0.00779712	0.0935182	-0.116167	0.00564944	-0.00967418	0.091602	0.0423533	-0.0691937	-0.101663	0.0283299	-0.121656	0.124216	0.179701	-0.259873	0.104759	0.0517264	0.011499	-0.0734604	-0.0473684	-0.0720232	0.0708598	-0.050769	-0.0288115	-0.27818	0.0953895	-0.0400327	0.0142391	0.0777628
CKD_8	-0.11182	-0.0511337	-0.067052	-0.058059	-0.0441177	-0.082335	-0.0796099	-0.0221978	-0.00692491	0.0878233	-0.0575605	0.0693885	0.0937588	-0.0470721	0.048959	0.00644294	0.0460843	0.0728184	0.0811251	0.0929176	-0.00522705	0.0937739	-0.0192783	0.0491004	0.159981	0.0896415	-0.0256968	-0.0471642	0.0509927	-0.0245	-0.0357714	-0.0480371	0.0219289	-0.0587939	0.11923	-0.0640385	-0.0457812	0.0151911	0.0850194	-0.104786	0.022276	-0.133617	0.136532	0.0697672	0.00438675	0.0910628	-0.0478535	-0.0623727	-0.0371759
CKD_10	-0.139828	-0.00728555	-0.102742	-0.0288901	-0.102297	-0.0290124	-0.0945694	-0.0795358	-0.0924757	-0.103478	0.00451625	0.0260873	-0.0414488	-0.0195583	0.0501064	-0.0310739	0.166032	-0.0104991	0.03013	-0.00859265	0.0924484	0.0625652	-0.000749682	-0.067719	0.0350163	-0.0928374	0.0450366	-0.132174	0.0367694	0.0110118	0.0721058	0.153544	-0.0198208	0.00812943	-0.0796118	0.0801113	-0.0101312	-0.0721065	0.0161159	0.0131653	0.0536961	-0.109389	0.105976	-0.0330608	0.140642	0.0614842	0.0126658	0.0194527	0.0337462
CKD_11	0.0291706	-0.115414	-0.0359332	-0.0969296	-0.0520877	-0.0427963	0.104064	0.0136857	-0.0664518	0.0791761	0.00353921	-0.0167961	-0.211426	0.0714807	-0.0128299	-0.036586	0.244563	0.0820477	-0.217827	0.0189257	0.0040075	0.100773	-0.0560127	0.124797	-0.0424384	0.0296018	-0.136302	0.0839974	0.0429141	-0.0136726	-0.024804	0.100471	-0.127402	-0.229753	-0.0273319	0.0917094	0.0844871	-0.0115563	-0.0636595	-0.257374	-0.0748681	0.13033	0.0611294	0.206018	0.0302513	-0.120858	-0.124752	0.0790833	0.0143557
CKD_15	-0.135419	-0.0322281	-0.100458	-0.00381493	-0.0892971	-0.0617875	-0.0884815	-0.0968467	-0.0447602	-0.0605635	-0.0252672	0.0414131	-0.0376457	-0.0206942	-0.017077	-0.134336	0.0220628	0.0095692	-0.00556601	0.0748965	0.0282886	0.0501858	-0.0230132	-0.0077799	0.124164	-0.0958468	0.10398	0.0146341	0.0980429	0.0948016	0.0931916	0.104758	0.00411328	-0.000900634	0.0108766	-0.0320075	0.010801	-0.0121134	0.0406448	0.00608379	0.0820719	-0.0337191	0.0103694	-0.0496006	0.0880194	-0.101913	-0.00046649	0.0378092	-0.00812911
CKD_17	-0.154748	-0.00537321	-0.0858623	0.00898539	-0.104142	0.0375365	-0.101207	-0.136458	-0.047948	-0.106402	-0.0734535	-0.0317358	-0.0268265	0.106663	0.00626809	-0.0478055	0.0612866	-0.100299	-0.0265468	0.000824228	0.0486014	-0.0826118	-0.0829586	-0.0309341	-0.0102236	0.0802897	0.0746323	-0.0272342	0.145862	-0.0634654	0.081103	-0.0268979	-0.0652685	0.0114981	-0.0637871	-0.0334867	0.0665586	-0.0392768	0.0155274	0.0161178	0.107799	0.012364	-0.112835	-0.0149122	0.0752815	-0.0428611	-0.0936052	-0.0735415	0.0230291
CKD_18	-0.160763	-0.0056652	-0.0898291	0.0143551	-0.0186119	0.0376629	-0.107613	-0.120405	-0.0858052	-0.110111	-0.0536974	-0.0393	-0.0341171	0.116257	0.0511667	-0.0454252	-0.00332223	-0.0713348	-0.0161989	0.0689846	0.0318785	0.0128466	-0.0268131	0.0161685	-0.0635754	0.05303	-0.0291302	-0.0697516	0.165701	0.0246729	-0.0122103	-0.0891417	-0.13385	0.0592663	-0.058267	0.0352883	0.0574692	0.0214445	-0.0190199	0.0301588	0.0322833	0.0335784	-0.091168	-0.0298757	0.0366137	-0.0542959	0.0200667	-0.0235536	-0.00558787
CKD_19	-0.153849	0.00346638	-0.117914	-0.0492618	-0.0581468	0.00486577	-0.0556108	-0.0907803	-0.0764569	-0.11385	0.015005	-0.10557	0.0165689	0.0322699	-0.000864373	0.0374068	0.0792781	-0.0766181	0.0728686	0.0587106	0.0752306	-0.00836943	0.0785912	-0.0993293	0.068042	0.0393282	-0.017293	-0.144237	0.0325005	-0.0567312	0.0559021	-0.0685028	-0.0688881	0.0337787	-0.116984	0.103259	-0.0319653	0.00021753	-0.0170357	-0.0772474	-0.0430906	-0.00641467	0.0972431	-0.0925621	-0.0341053	0.100686	-0.0170962	-0.0699614	-0.0627366
CKD_20	-0.15805	-0.00698379	-0.0526325	-0.000771399	0.0768446	0.0752385	-0.0893526	-0.0416482	-0.111468	-0.000166105	0.000637884	-0.0258262	-0.0743687	0.151704	-0.0101695	0.0389251	-0.0520275	0.0421291	0.0796956	-0.0074168	0.00198573	-0.0364253	-0.113979	0.0539305	-0.0540748	0.0321421	-0.0711442	0.123515	-0.0800328	0.175701	-0.046572	-0.113087	-0.0161264	-0.0601509	0.0144756	-0.0253018	0.0418115	0.121937	-0.00644129	-0.0191832	-0.123804	-0.103762	-0.0727395	0.121172	0.0602671	0.0822696	-0.0294314	-0.0370191	-0.0431463
CKD_21	-0.155348	-0.0188337	-0.068205	0.0108082	0.0137306	0.0345083	-0.111387	-0.0817737	-0.0422157	-0.0861169	0.0076065	-0.0512836	0.0154198	0.0961907	0.0191685	-0.0144407	-0.0438887	-0.0271663	-0.00369609	-0.013345	0.00181199	0.0167774	0.0342616	0.0697268	-0.0565817	-0.0373183	-0.117454	0.0634103	-0.0545015	0.118859	-0.0694123	0.016316	-0.0646677	-0.0798254	-0.0704332	0.0271968	0.00380206	0.0340785	0.0385183	0.0785039	-0.0366931	-0.0678282	0.0373838	0.0355516	-0.00874151	-0.0658064	0.0516525	0.0283418	0.0212927
CKD_25	-0.0329924	-0.042013	0.153451	-0.0343908	0.111885	-0.031458	-0.155867	0.0207463	-0.18082	0.00469225	0.0415473	0.0288355	0.0146965	-0.104927	0.00504498	-0.133457	0.0958183	0.190351	0.0442305	-0.175472	-0.0824897	0.0614008	0.0157087	-0.033355	-0.0160802	0.0581255	0.101905	-0.0964122	-0.087367	-0.142039	-0.101062	-0.142899	-0.022255	-0.0354397	-0.00505851	-0.114159	-0.00773084	0.0286593	0.00919021	0.2125	-0.0356835	0.0111873	-0.110019	-0.0208035	-0.122804	-0.0332114	-0.0239021	-0.0528884	-0.0482554
CKD_27	0.0372277	-0.045326	0.0854435	-0.15218	-0.0296373	-0.165661	-0.0543154	-0.0311302	-0.119372	-0.00355189	0.0330237	0.0305096	-0.168631	0.0457184	-0.0269471	0.0986676	0.0684902	-0.0585654	-0.108174	-0.0471561	0.0497809	-0.0298136	0.190861	0.0626789	0.0112612	0.0762743	0.0652004	-0.0567885	-0.0932826	-0.013668	-0.0237741	-0.0614973	-0.0490654	0.0547182	0.148181	0.0465236	0.000568701	-0.24533	0.0802886	0.0787634	-0.147207	-0.149308	0.0416647	-0.0201329	-0.0994898	-0.0885078	0.0572466	0.106283	-0.0782218
CKD_28	-0.136964	-0.0104374	-0.0254209	-0.0582174	0.104035	0.046975	-0.0680431	0.010927	-0.101283	0.0256973	0.135212	0.0617263	-0.0388219	0.123964	0.0713902	0.06033	-0.139021	0.106341	0.114233	-0.118685	-0.0658789	0.0507687	-0.00296499	0.0884701	-0.060491	0.0673465	-0.0143206	-0.0176779	-0.118705	-0.0421106	0.0760564	0.0839317	0.135053	0.050686	0.0212438	0.0940133	0.0904691	0.197277	0.049157	-0.0243631	-0.0415141	-0.0625621	0.0142578	0.0919569	0.0479697	0.100197	0.00868583	-0.0158688	0.00703691
CKD_29	-0.00165582	-0.0585822	0.0955917	-0.149884	-0.00191627	-0.140813	-0.00672476	-0.0211953	-0.0352897	-0.114599	0.0316339	0.0166559	-0.0180818	-0.145036	0.0643995	0.0456232	-0.0628724	-0.00169408	0.0946554	-0.0534423	-0.0456286	-0.18849	0.0854924	0.0214796	-0.0159506	0.080736	-0.0495125	0.0157084	0.0802076	0.0796909	0.148926	-0.023016	-0.0609537	-0.00579798	0.106017	-0.084977	-0.0972895	-0.0161282	-0.0549057	0.0714117	0.0189407	0.0814695	0.0490625	-0.0812032	-0.0781335	0.0156666	-0.103049	0.094827	-0.0286207
CKD_30	-0.0267893	0.0341592	0.122094	-0.201435	-0.0300451	-0.0552113	-0.0170022	-0.050185	-0.0957328	-0.131878	0.0834961	0.110301	-0.0149307	-0.171788	-0.0204629	-0.0507967	-0.240334	-0.0670829	-0.122538	0.0382865	-0.0829029	-0.126499	0.0129894	-0.0407034	0.182001	0.0921283	-0.0376379	-0.0343892	0.0537715	0.103123	0.0849302	0.173673	-0.00278086	-0.0966735	-0.016006	0.0212176	0.112923	0.204261	0.0471826	-0.132264	0.0046571	-0.0677614	-0.0545553	0.0396312	-0.0221889	-0.00203394	-0.198678	-0.0358479	0.0350045
CKD_31	-0.0937039	0.00319564	0.0306827	-0.0977679	-0.103285	0.0339456	-0.142683	0.186582	-0.0445345	0.0194281	0.149459	0.106746	-0.027527	0.0177536	0.0992947	0.0139121	-0.0139649	-0.0741568	-0.0963995	-0.0786894	-0.0954135	0.0274403	0.00580596	0.124543	0.0212251	0.0338263	0.156786	0.0081012	-0.0373616	0.00817976	0.236437	-0.0474896	0.0907782	0.174207	0.0608391	0.0312653	0.0839618	-0.0984687	0.141624	0.000787921	-0.0804602	0.0295555	0.148879	0.0508497	0.0854501	-0.155082	0.0545721	0.0632141	0.00559746
CKD_32	0.083167	-0.0912065	0.0308695	-0.111925	0.07227	-0.0373843	-0.051032	-0.0341137	-0.0412241	-0.134644	0.0569417	0.12307	0.101108	0.13125	-0.0615833	0.0714696	0.132288	-0.0439769	0.0415961	0.00352722	-0.10077	0.042305	0.0691649	-0.104099	0.0948212	-0.0385699	-0.0919145	0.151572	0.0454069	-0.0828947	-0.00431645	-0.0348716	0.0339608	0.046781	-0.0152853	0.0446901	0.0169326	-0.0214618	0.0441947	0.0487383	0.101094	0.161892	-0.274538	-0.0230675	-0.00707633	0.0157321	0.0281471	0.149681	-0.0458496
CKD_34	-0.0477437	-0.0656828	0.101487	-0.0861937	0.10972	-0.0742414	-0.0505064	0.0457681	-0.0559228	-0.0390918	0.119407	-0.00983109	0.0258659	-0.0540566	0.219322	-0.0627613	0.0660725	0.138958	-0.00924136	-0.0691221	-0.0165405	0.0712041	0.0547494	0.00732754	-0.144938	-0.0652458	0.0646128	-0.0446975	0.0390155	-0.228962	0.0569163	-0.0136836	-0.0663331	0.0262514	0.0724114	0.0588045	-0.0178429	0.0445524	0.00530889	0.0736788	0.00963218	0.0222946	-0.201142	-0.0473559	0.105692	0.0572133	-0.0272679	-0.166918	0.170791
CKD_36	0.0388977	-0.0335923	0.109842	-0.116904	-0.0526382	-0.174475	-0.125127	0.102422	-0.188393	-0.0441905	-0.0261255	0.0545466	-0.0186749	-0.059905	0.0475202	0.140968	-0.0999942	-0.217722	-0.0835268	0.0494846	-0.0928635	-0.232371	-0.0569602	0.0653596	0.0194605	0.029871	0.0296589	0.147296	0.108088	0.0132557	-0.0140842	-0.0294475	0.0186727	0.155848	0.0245223	-0.0273315	-0.0248607	0.00237052	0.0738852	-0.0137808	0.08755	0.0839122	0.0947324	0.0545642	0.073964	-0.0780881	-0.00947785	-0.213995	-0.0965442
CKD_37	0.0552842	-0.134754	-0.0582012	-0.0630004	0.0494411	0.0978582	0.0618026	-0.0490475	-0.118847	-0.0713528	0.0792619	-0.0303193	0.130901	-0.0129369	0.17872	-0.0620668	-0.07588	0.0582364	-0.0252889	0.038315	0.117505	-0.0004979	-0.0417174	0.102236	-0.0210505	0.055883	-0.0145481	-0.0598198	0.0173437	0.0556161	0.0652647	0.166664	-0.107209	0.0283793	-0.0614002	0.0278016	-0.0751032	-0.0607305	-0.0267735	-0.0310846	0.0157971	0.025043	0.135478	-0.036418	0.0609113	0.0128389	0.0877841	-0.0804655	-0.0239921
CKD_38	0.0649277	-0.0593584	0.0688835	-0.143971	0.00669535	-0.141846	-0.0587884	-0.0627479	-0.047875	-0.0310882	-0.00990096	0.0660905	-0.0628691	0.155043	-0.0883056	0.00836778	0.0706138	-0.111778	-0.063747	-0.111033	-0.0543793	0.133573	0.164247	-0.120484	-0.100739	-0.00140934	0.0139698	0.0410894	-0.0218479	0.0430337	-0.070639	0.078594	-0.0770668	-0.0305382	-0.0453834	0.0963239	-0.0808651	-0.110988	-0.0845182	0.0340143	-0.0603664	-0.188473	0.106712	0.013724	0.0589605	0.143982	-0.0480905	-0.0606521	-0.00437567
CKD_39	0.0313282	-0.110958	0.0298528	-0.105372	0.0162917	0.018796	0.0400915	0.0114846	-0.165998	-0.0908313	0.00906134	0.0330184	0.0949897	0.0366115	0.132136	0.0260781	0.155075	0.0398395	0.0238138	-0.148443	-0.0745813	0.156349	0.0747625	0.0407955	0.061647	-0.0280288	-0.0412707	0.0223	0.0341677	-0.0751145	0.100782	0.0837068	0.0454963	-0.00697089	-0.0504304	-0.0228293	0.0731116	-0.0882356	-0.0103152	0.0634349	0.0868602	0.184838	-0.00935652	0.00202444	-0.0107203	0.00521901	-0.00805471	0.0416564	0.127673
CKD_40	-0.000216798	0.0124015	0.158084	-0.123421	-0.0276112	-0.113706	-0.180084	0.0522724	-0.149392	-0.0344065	0.0173014	0.116317	0.0421163	-0.0750989	0.0163562	-0.0915355	-0.108262	-0.106793	-0.169193	0.0960403	-0.0376348	-0.0145435	-0.0268151	0.0626992	0.00249812	-0.0634684	-0.0623808	0.00279682	0.000967464	0.0505917	-0.101846	-0.134534	-0.0216054	-0.123415	-0.0635932	-0.11411	0.0131395	-0.0792594	-0.0715997	0.250539	-0.0377747	0.0555936	-0.0424116	-0.0250673	0.0691897	0.119851	-0.0515602	-0.0297473	0.0297668
CKD_43	0.126193	-0.0412185	0.00112346	-0.132735	-0.0637763	0.0119117	-0.0450842	0.0158846	-0.060275	0.122431	-0.169572	0.0518716	0.0809673	0.113423	-0.154276	-0.132312	0.00428797	-0.0113405	-0.186872	0.0689273	0.0401758	0.144454	-0.139381	0.127501	-0.258539	-0.0929524	-0.131363	0.000588437	-0.106412	0.132252	0.19866	-0.206344	0.0434121	0.328641	0.020051	0.131093	-0.014755	0.120574	0.0923572	0.0358524	0.165767	-0.0129426	0.101397	0.13765	-0.022164	0.0769349	-0.0845331	0.0273838	0.0224587
CKD_44	0.108357	-0.0913105	-0.014483	-0.0156111	-0.0986576	0.107817	-0.135	0.0844992	-0.154908	0.0941837	-0.107833	-0.0115585	0.149562	-0.01378	0.0688758	0.0348376	0.0374895	-0.00206292	-0.031188	-0.0485158	0.209008	-0.0484495	0.0688834	0.0947018	0.0260172	0.0623648	0.0381372	-0.0646105	-0.0288112	0.158587	0.0433038	-0.0324476	0.202113	-0.251478	-0.0370858	0.0205955	0.00711413	-0.084915	-0.127316	-0.00158745	0.0670058	0.0314726	0.018662	-0.0351779	0.167956	-0.0972439	-0.0337218	0.0352308	0.0709133
CKD_45	0.0398222	-0.117702	0.0671226	0.0989365	-0.172559	-0.042055	0.145776	-0.0897008	-0.0828676	0.0431043	0.0699178	0.0146397	-0.0184466	0.00591626	-0.139479	0.0714916	-0.0305589	0.0111019	0.0446342	-0.220465	0.0365861	0.137429	0.0416769	0.0168038	-0.0441204	0.108722	-0.117153	0.0720838	0.167261	0.0777786	0.00245766	-0.147313	-0.116334	0.00175932	0.0449534	-0.0791501	-0.00489844	0.0184882	-0.125766	-0.0751897	-0.0673098	0.081871	0.0384701	-0.0235933	-0.077873	-0.257638	0.0360821	-0.214296	0.0352883
CKD_46	-0.119798	0.0153981	0.0364985	-0.108722	-0.0942163	0.141963	-0.0199755	-0.0013047	0.141733	0.0467579	-0.0438609	-0.00963754	0.0369451	0.117015	-0.109208	0.0693232	-0.0624885	-0.0391148	-0.0170791	-0.102902	-0.0526371	-0.0443948	-0.00877613	0.0555456	0.0138962	0.0949073	0.0221362	0.0743554	-0.102586	-0.0221941	0.177011	-0.0705619	-0.0173001	-0.105089	-0.0125857	-0.0107659	0.0455929	0.0204163	-0.026573	0.0150266	-0.106291	0.0777258	-0.136548	-0.0305622	0.108318	0.151032	-0.0697475	-0.0222284	-0.00674757
CKD_47	-0.0216294	0.0449847	0.121149	-0.20422	-0.0913849	-0.0172913	-0.0149696	-0.0283306	-0.0365654	-0.0955446	0.0346099	0.109239	-0.0863983	-0.289144	-0.0463479	0.0734895	-0.104129	0.0498044	-0.0234601	0.0852807	-0.0472824	-0.0967566	-0.0808584	-0.0150772	-0.0596205	0.028109	-0.125699	0.0916514	0.111614	0.0626532	-0.212377	0.288897	0.157439	0.00498604	-0.208019	0.107004	-0.149509	0.0710349	-0.052451	-0.183009	0.0141482	0.0751346	-0.0608392	-0.0273324	-0.071747	0.0658428	0.143359	0.0120755	0.0384845
CKD_48	-0.0671962	0.00964141	0.0973054	-0.0425548	-0.198437	0.0853868	-0.0409	0.276045	0.0127039	0.0270986	0.139009	-0.120389	-0.0929852	0.148885	0.105017	-0.0492778	0.0148645	0.100038	-0.0359832	0.0604975	0.00141671	-0.134049	0.145732	-0.013137	0.234006	-0.0168104	-0.032783	0.0769506	-0.0534737	-0.0356164	0.0979936	-0.114329	0.14945	-0.0990322	0.0303179	-0.0727013	-0.0227282	0.197184	0.0955206	-0.0532275	-0.0407926	-0.0776359	0.0495552	0.0488243	-0.0895282	-0.0508902	0.0154368	0.120274	-0.0874636
CKD_50	-0.0476614	-0.00554845	0.150197	-0.129119	-0.0592983	0.0756778	-0.0198225	-0.064539	0.0950826	-0.0104767	-0.151418	0.0181511	0.0653773	-0.0756759	-0.047855	-0.184709	-0.000894069	0.0791878	0.0508748	0.0515211	0.0227188	0.137049	0.0421167	-0.0578993	0.0380079	-0.0634498	0.0932484	0.0327987	0.0104512	-0.0230715	0.0177988	-0.0569427	-0.0956474	-0.0883272	0.128517	-0.0179948	0.00201617	-0.0785726	0.159946	-0.129563	0.0407252	0.0699482	0.0710409	-0.0527336	-0.0845206	-0.0585789	-0.177342	-0.114708	-0.125799
CKD_51	0.0457456	0.0114988	0.144669	-0.0224914	-0.19441	-0.166414	-0.0156869	0.227127	0.0626439	0.156436	-0.11635	-0.100966	0.0886813	0.199714	0.0323666	-0.185254	-0.0256378	0.204601	0.29519	0.0532641	-0.150865	-0.0185938	0.215629	-0.0286296	0.0403552	0.193344	-0.0163513	0.0588431	0.130478	0.15582	0.0277208	0.201861	-0.232072	0.0646483	-0.196328	0.0290698	0.0732849	-0.0695155	-0.0139784	0.167657	0.0260371	-0.107611	-0.0601709	0.0717793	0.0365907	0.0924948	0.0926251	-0.10221	0.0192072
CKD_52	-0.0606258	0.0279076	0.164446	-0.0921977	-0.148357	0.155253	-0.00910432	-0.0703459	0.0980508	-0.0732536	-0.0474051	0.0869857	-0.0196523	0.0134387	0.0629457	-0.0140533	0.101684	0.0527935	0.0406182	-0.111725	0.0514928	-0.0181353	0.0215263	-0.0275666	-0.058061	-0.194161	0.0578496	0.00698317	0.00978136	-0.00857161	-0.201738	0.0416724	0.0524239	0.0172872	0.0259461	0.0689864	-0.00988052	-0.0548366	0.0351317	0.0120947	-0.023182	-0.133107	0.120865	-0.0747978	0.0443312	-0.0760785	0.218792	-0.000468038	0.0208061
CKD_54	-0.104923	0.0107766	0.0763552	-0.09206	-0.128058	0.194651	-0.0377675	-0.0162541	0.104089	-0.012721	-0.0174037	0.0699548	-0.0491185	0.0278459	0.0620269	0.09582	0.0822784	-0.0251934	0.0925767	-0.0445836	0.0030828	-0.075521	-0.0335514	0.116304	-0.0408019	0.0370001	0.0575627	0.0711756	0.00955878	-0.192949	-0.0453949	0.0241701	0.016017	0.0196072	0.0747872	-0.030023	-0.050463	-0.168549	-0.157909	-0.0300233	0.0337526	0.0122126	-0.0889127	0.0608231	0.037946	-0.00299358	0.00324981	-0.0380825	-0.0216059
CKD_57	-0.0733503	0.0113877	0.121983	-0.145589	-0.0563599	0.130865	-0.0181669	-0.0255591	0.0916833	-0.0775465	-0.034357	-0.00303759	-0.000638585	-0.0259614	-0.00639248	-0.143334	0.0201266	0.00230781	0.0473478	0.0347255	0.0295508	0.110605	-0.019833	-0.0171629	0.0460007	-0.102276	0.0825816	0.121743	-0.0633732	0.101171	0.0533093	0.0340791	-0.070203	-0.0271807	0.0422846	-0.0451569	0.141947	0.0719144	0.0502469	0.0387899	0.0111298	-0.0226488	0.0447751	-0.0130523	-0.0600187	-0.20574	0.0386478	0.0026696	0.0780077
CKD_58	-0.104337	0.0160824	0.0792987	-0.11641	-0.0923201	0.174819	-0.0327187	0.0122995	0.128873	0.0498177	-0.0551761	0.0433544	0.0171229	0.0444359	-0.0528156	-0.0277889	0.00944707	-0.0574841	0.0373508	-0.0288703	0.00609121	0.0546412	-0.0412784	-0.0102264	0.0405517	0.0306226	0.042775	0.089268	-0.0428412	-0.114271	0.0652679	0.11337	0.0730147	0.0498375	-0.0350709	-0.0458401	0.0836516	-0.101964	-0.192444	-0.0358794	-0.0312373	-0.0127906	0.122317	0.0465492	-0.0918702	0.0410799	-0.106532	-0.0388318	-0.0519862
CKD_59	-0.0994313	0.0105177	0.130311	-0.0644207	-0.0973759	0.199751	0.0197185	-0.0604765	0.0850243	-0.045064	0.0305856	0.0288964	-0.0238185	0.127658	0.143755	0.112744	0.0640845	-0.0214342	0.0327035	-0.0143218	0.0496525	-0.100577	-0.0786205	0.00389225	0.00461322	-0.00155377	0.0034967	0.0130525	0.0882969	-0.0804146	-0.112536	-0.109499	-0.012335	0.113286	-0.0229857	-0.078501	-0.00555464	0.0269399	-0.0399803	0.1123	0.0327415	0.0782278	-0.0301817	0.0735244	0.0771844	-0.0845298	0.0470912	-0.0248609	0.0694829
CKD_61	-0.104552	0.0288867	0.049649	-0.182636	-0.0566961	0.139263	0.00184904	0.018744	0.0847836	-0.0303029	0.0356697	0.0326355	-0.0229258	-0.0670596	0.0255158	0.143092	0.0468093	-0.0747181	0.123654	0.0524602	0.0246421	-0.026464	0.0144256	0.0135102	-0.0580794	0.0909882	-0.122121	0.0718228	0.00341578	-0.0184975	-0.00700603	-0.0531856	-0.0553325	-0.00187068	0.1155	-0.00810403	-0.140877	-0.015146	-0.272321	0.018459	-0.157047	-0.0155366	0.0576638	0.0131397	-0.0466319	0.0340191	0.00687287	0.0531363	-0.00550057
CKD_64	-0.0658254	0.0486019	0.0945021	-0.21846	-0.0607157	0.0983347	0.0619882	-0.0096841	0.069196	-0.0746004	-0.0311957	0.0589474	-0.0220253	-0.184933	-0.0302884	0.034572	0.0715683	-0.00370744	0.0885253	0.0365441	0.111066	0.034546	-0.00454589	-0.0836652	-0.289466	-0.00942791	-0.241528	-0.143082	0.0125683	0.103106	-0.0558236	-0.193102	0.0413497	-0.0710152	0.114048	0.0998467	0.0432882	0.156486	0.0740107	0.158649	0.223642	-0.143523	0.0378704	0.0882746	0.0488931	-0.0513824	0.00943353	-0.0488155	0.00193092
CKD_66	-0.0341363	0.0249801	0.18221	-0.0913832	-0.152471	0.0845018	0.000760792	-0.0950798	0.0723396	-0.0307491	-0.107618	0.068519	0.0105373	-0.00832191	-0.0719388	-0.137554	-0.00787664	0.133211	0.015395	-0.065672	0.0246216	0.104029	0.0353854	-0.0396153	0.114355	-0.13836	0.130973	0.019885	-0.14549	0.0740287	-0.169734	0.0273543	0.00343333	0.104863	-0.10369	0.031167	0.0917446	0.0662253	0.201577	-0.105493	-0.03529	0.134419	0.0164991	-0.0651564	0.00840559	0.132569	-0.00888166	0.0563617	0.0113685
HC_2	-0.0747317	-0.0958897	-0.128441	-0.0295831	-0.0828499	-0.189093	0.0239529	0.00155328	-0.0150811	-0.0117623	-0.121019	0.0458676	-0.0566157	-0.0441342	0.0378448	0.117536	-0.00064652	0.156108	0.10948	-0.0557806	0.0449352	-0.0453137	-0.0941965	-0.0467032	-0.0529654	-0.186446	-0.0209796	0.112025	-0.112941	0.0528626	0.0439229	0.0459533	0.101692	0.0489703	0.023451	-0.163263	0.0729004	-0.059012	-0.0705939	-0.0336072	-0.0254041	-0.0911953	-0.0721846	0.0690252	0.0264342	0.00777648	-0.105519	-0.0919219	0.0968581
HC_3	-0.138987	-0.0541416	-0.0373853	0.048975	0.101061	0.0107833	-0.121394	-0.0131695	0.0359066	-0.0112452	0.0456836	0.0752328	0.038938	0.00518043	-0.0941663	-0.0702587	-0.108748	0.0491528	-0.00167371	-0.0283918	-0.0259049	0.0857558	-0.00236414	0.118937	0.0558765	0.0787542	-0.190216	0.0922021	-0.0139074	0.0471021	-0.0740284	-0.0359803	0.0414157	-0.0169319	0.00826763	0.124185	-0.0185213	-0.0234543	0.0354813	-0.0569891	-0.082046	-0.0288764	-0.0141855	0.0075857	-0.0875621	-0.122474	0.121698	-0.0530465	0.00944733
HC_5	-0.111922	-0.0950713	-0.0419996	0.0400918	0.00422564	-0.0549595	-0.0550853	-0.0263175	0.0287781	0.0727334	-0.150622	0.051398	0.0879525	0.0281197	0.0990533	-0.00126483	-0.121109	-0.0750103	-0.0374345	0.0306334	-0.0377452	0.0470243	0.0130347	0.055033	-0.0919452	0.109148	-0.109523	0.115834	0.018393	-0.0731368	-0.0925185	0.0182097	-0.0155314	0.00178624	0.0632923	-0.0919911	0.0758996	-0.0266913	0.0706523	-0.0627477	-0.0238669	0.00584635	0.0589353	-0.0511516	-0.119007	-0.105716	0.0910928	-0.0200193	0.0499044
HC_6	-0.0713185	-0.0997267	0.0581346	0.0756792	-0.063559	-0.0283655	-0.00135299	0.0391506	0.129221	0.0485087	0.0739686	0.081235	-0.0282271	0.0192557	0.105556	-0.144781	0.12426	0.0166235	-0.152534	0.039518	0.0743237	-0.170517	0.0231539	-0.133503	-0.0257321	-0.123183	-0.0806163	-0.151221	-0.0532132	-0.0199634	-0.00618703	-0.0503984	-0.0316893	-0.194044	0.0468498	-0.0484862	0.0758666	0.151842	0.0252191	-0.0973169	0.0642541	0.194785	-0.123448	0.00821848	0.0186336	0.211295	0.138062	-0.118331	-0.140997
HC_7	-0.0988374	-0.0419474	0.0791344	0.0788906	-0.113691	0.0461421	0.135128	-0.085595	0.0409581	0.162187	0.227925	-0.076253	0.106464	-0.0432379	-0.232882	0.13541	-0.0167382	-0.0584787	-0.0707914	-0.0495433	0.0162031	0.0129806	0.17049	0.0323125	0.0341713	-0.154935	-0.049011	0.0211996	0.0678364	0.179707	0.0703072	0.0544392	0.13262	-0.0551289	0.0964661	-0.0891804	0.0215737	-0.185692	0.0795848	0.0917486	0.089637	-0.0274491	-0.0759546	-0.138018	0.0444363	-0.0608754	0.00570976	-0.143509	0.196881
HC_8	-0.0832713	-0.104145	-0.0762738	0.0164613	0.0420055	-0.129602	-0.0341741	0.0545358	0.134674	-0.0807073	0.0256229	0.115663	-0.042756	-0.0442866	-0.0166141	-0.0293359	-0.0165898	0.00707223	0.111443	-0.0115778	0.170301	-0.0360928	-0.00600376	0.0609641	0.0259412	0.0893503	-0.10735	0.140456	-0.112321	0.0989302	-0.0746421	0.0151844	-0.155009	0.105878	0.0597093	-0.00775699	0.0902091	-0.0148923	0.0733233	0.0261864	0.039434	-0.0305301	-0.0435726	-0.0882666	-0.0319546	0.0962816	-0.0342434	0.21556	-0.0965965
HC_10	0.00789106	-0.142996	-0.148772	-0.0457872	0.0233656	0.0607047	0.135658	0.107279	0.0466118	-0.0525523	0.112081	0.19727	0.122574	0.00692631	-0.0261467	-0.094817	0.00656707	0.0388201	-0.0750381	-0.0547211	0.114271	-0.12981	-0.12958	-0.14614	0.0312775	0.109412	0.182709	0.0858538	0.0461044	0.054353	-0.123547	-0.07546	-0.0675393	-0.0116712	0.0256897	0.00977724	-0.0356962	-0.035639	0.112376	0.00842738	-0.136359	-0.029896	-0.0147351	0.0924496	0.0383479	-0.0120424	-0.0754443	-0.00737085	0.116589
HC_12	0.127145	-0.0936082	-0.0663476	-0.0302487	0.045927	0.0229108	-0.138014	-0.198843	0.109298	0.127116	0.0480159	-0.00203494	-0.093784	-0.139296	0.13855	0.034751	0.133573	-0.0380681	0.00855399	-0.0779798	-0.113046	0.00687283	-0.151611	-0.0609428	0.187612	-0.096304	-0.164736	0.127183	0.0110276	-0.0342482	0.112311	-0.0240852	-0.0726341	-0.0172941	-0.0350645	0.0585891	0.012709	0.0106106	0.0165026	0.0851711	-0.0399031	-0.219447	-0.0337738	-0.112846	0.0126854	-0.0294335	-0.0764342	0.0718371	-0.0665388
HC_13	-0.0929754	-0.102963	0.0304786	0.0754605	-0.00635758	-0.0135712	-0.0483419	0.00606864	0.116272	0.0685083	-0.0177517	0.144377	0.0687501	-0.0128562	0.0691342	0.00396654	-0.0285218	-0.0186198	-0.12448	-0.0651897	-0.0603059	-0.0240947	0.0375497	-0.0639002	-0.0775529	0.0450557	-0.0704528	-0.123356	0.0292009	-0.186026	0.0221032	0.0257595	-0.00501289	0.0723426	-0.0960309	-0.034998	0.00672587	0.0117011	0.0338703	-0.041569	0.00357239	-0.0561349	-0.129206	0.0212572	0.125858	-0.00563794	-0.0355414	0.0504532	-0.00773234
HC_14	-0.0448088	-0.12891	-0.109821	-0.0376035	-0.0177264	-0.0251192	0.0882762	0.0530662	-0.0391668	0.00725474	-0.0070498	0.122853	0.0674932	0.0109548	-0.0128578	0.0250139	0.0537934	-0.104909	0.02457	-0.125177	-0.0191523	0.0270049	0.132678	-0.0573626	0.0218083	0.0169613	-0.0815653	0.133254	-0.14474	-0.0805904	0.0599299	0.0969249	-0.0468094	-0.075662	-0.0563311	0.0644864	-0.0195656	0.107326	0.0453061	0.121085	-0.0482432	3.47821e-05	0.156344	0.108225	0.00372074	0.00419794	-0.10783	-0.0795736	-0.0220328
HC_15	0.0113181	-0.0508844	0.160958	0.118412	-0.14263	-0.162198	-0.0245219	-0.112859	-0.0490108	0.0800452	0.209342	0.0713643	0.193285	0.0435818	-0.0744151	0.0376167	0.0542353	-0.186876	0.211612	0.140138	0.0585673	-0.041372	-0.0957617	0.0692862	-0.112251	-0.115243	0.123205	0.0306592	-0.0518963	-0.122245	0.0330159	0.0169543	-0.0837737	-0.103076	-0.0170059	0.134461	0.0208645	0.104981	0.0173409	-0.0554278	-0.0485997	-0.0470991	0.0255779	0.0475074	-0.0440108	-0.0146284	-0.0457067	0.0949425	0.0115911
HC_16	0.0492175	-0.145382	-0.0147447	0.0305461	-0.0998945	0.0788236	-0.0185813	0.031996	-0.0149327	-0.0546283	-0.000228464	-0.0923827	-0.111127	-0.0755733	-0.0528672	-0.0638891	-0.0864183	-0.0890748	0.0285719	0.0324002	-0.0794673	0.140054	-0.124802	0.0332589	-0.0979717	0.125713	0.126287	-0.112723	-0.00480997	-0.016146	-0.0363092	-0.0171253	0.0697657	0.0639822	0.0346528	-0.130198	-0.144337	0.00762272	-0.0240694	-0.0452878	-0.00663547	-0.140447	0.0314946	-0.0972117	-0.0473741	0.138454	-0.0221598	-0.0483429	0.0275288
HC_18	0.115496	-0.0474395	-0.0170098	-0.154661	0.0729913	-0.0166661	-0.0605765	-0.149607	0.139487	0.0433669	0.0644057	0.0162095	0.0116498	0.127382	0.0136255	-0.0821913	-0.184985	-0.106594	0.0384732	0.00775843	0.105426	0.0691678	0.119456	-0.0725367	-0.0103598	-0.024734	0.0486591	-0.126376	-0.0494974	0.0368839	0.00168516	-0.0298085	0.0643746	-0.0363396	0.0170068	-0.218191	-0.0199144	-0.0142254	-0.115389	-0.0897418	-0.164344	0.0264709	0.0678321	0.012992	0.0768501	0.0659756	-0.0884374	-0.0801093	-0.0290914
HC_20	0.129595	-0.0513023	-0.064895	-0.138581	0.0406099	0.0177275	-0.020025	-0.185989	0.101167	0.215279	-0.0320787	-0.0284206	0.000509993	-0.0312491	0.215475	-0.0254033	-0.0590981	-0.0504242	0.00223885	-0.08166	-0.0871867	-0.0120994	-0.101988	0.0461156	0.224844	-0.155419	-0.0523832	0.132608	0.00578593	0.0123347	0.0584909	-0.198664	0.01098	-0.0394285	-0.108557	0.131116	-0.0138687	-0.0821846	-0.074528	-0.0231464	0.0396905	-5.35116e-05	0.0734044	-0.140124	0.015086	0.0415636	0.0452675	0.0977601	-0.0258514
HC_21	-0.0633201	-0.100639	0.0356783	-0.0359199	0.152094	-0.0511733	-0.00335464	0.115325	0.132108	-0.031832	0.0679026	-0.0738087	0.102384	-0.0726335	-0.0164495	0.107563	0.158084	-0.0119912	0.0401859	-0.0221527	0.0581016	-0.0342437	0.0866689	0.0830086	0.0948242	-0.0472763	0.0304936	-0.0382612	0.0892936	0.0631218	0.0134581	-0.0128512	0.0356048	0.144096	0.000157723	0.0353468	0.0672111	0.031611	-0.0654623	-0.104208	0.115345	-0.103335	0.141048	-0.0328596	-0.108363	0.216	0.0399885	-0.0845437	-0.0984491
HC_23	-0.0367323	-0.0973508	0.100714	-0.00501553	0.122792	-0.0503651	-0.0346587	-0.00338386	0.077032	-0.0984391	0.00920919	-0.21545	0.110205	-0.118035	-0.00327522	0.0404279	0.174698	-0.0292866	-0.00654773	0.119617	-0.177825	-0.0126227	-0.0768877	-0.0107077	0.0596501	0.0746674	0.0865616	-0.103461	-0.273654	0.16203	-0.111894	0.0457316	0.128548	0.0872035	-0.0146197	0.0271901	0.184548	-0.0570803	-0.0497638	-0.0255339	-0.0943445	-0.00878187	-0.128778	0.0853302	0.261299	-0.237017	-0.044234	-0.0117838	-0.256461
HC_24	0.104635	-0.0885948	-0.00599388	-0.0402766	0.0984485	0.0160826	-0.167848	-0.158256	0.141623	-0.0204845	0.0609422	0.0256999	-0.0421234	0.119133	-0.120859	0.0129895	0.0889232	0.0083326	-0.0297893	0.148056	0.104311	-0.0532158	0.0389236	0.117999	-0.0100447	0.112775	-0.0303798	0.119033	0.102402	0.0965946	-0.0265793	0.0447155	-0.0416878	0.189348	0.108402	-0.136545	0.0206307	0.0337624	0.0502417	0.0349578	0.040886	0.0616224	-0.0048145	-0.0580942	0.0415256	0.103213	0.0902049	0.105231	-0.0656701
HC_26	-0.109559	-0.0825183	-0.107893	0.00348711	-0.00800682	-0.176339	-0.0250045	-0.0348947	0.0118795	-0.078609	-0.0175872	0.0292691	0.0315058	-0.0105266	0.114831	-0.0943137	-0.052681	-0.0204755	0.104163	0.027303	0.0771588	-0.00285282	0.097007	-0.084744	-0.092943	-0.110577	-0.0440011	0.0518763	-0.107556	0.020446	-0.0385806	0.0311091	0.0927211	0.0644796	0.00643068	-0.0344689	0.0284114	-0.126202	-0.00551066	-0.0331727	0.0184169	0.00789125	-0.0832471	-0.0559727	-0.154657	-0.09045	-0.0299274	0.0202725	0.0175461
HC_27	-0.069644	-0.0401865	0.172473	0.124528	-0.0140214	0.0381862	0.0731552	-0.144005	-0.167169	0.0446864	0.193771	0.0597249	-0.0708489	0.0173212	0.0231459	-0.0536008	-0.107597	0.147077	0.0326819	-0.0371148	0.0200776	0.154151	-0.0459861	0.0573487	-0.0453127	0.0636456	0.0725788	0.118969	0.0492228	0.092422	0.103877	-0.019333	0.1407	0.0245146	0.062454	-0.0570498	0.128338	-0.00268888	-0.0981931	-0.138731	-0.000600044	0.00600195	0.0241124	-0.265982	0.0993908	0.18825	0.0695851	0.055874	-0.00953645
HC_28	-0.107109	-0.0782028	0.0247282	0.0456414	0.107057	0.03384	-0.071157	0.0680988	0.113538	0.0233083	0.0686528	0.00439241	0.0887373	-0.0933546	-0.195281	0.0306064	0.0340132	0.000964977	-0.159911	-0.0266239	0.0190033	0.0201949	0.0923939	0.0991686	0.145735	-0.00567219	-0.0417328	0.130968	-0.0420517	-0.0338546	-0.0431957	0.0519916	-0.190603	-0.00288741	0.040007	-0.00978045	-0.0162707	-0.055844	0.0512716	0.0692325	0.237759	0.027443	0.0232085	-0.0250201	0.0504231	0.12084	-0.150505	-0.137948	0.105517
HC_29	0.0903199	-0.0946065	-0.00766973	-0.0364297	-0.0175608	0.0195434	-0.120612	-0.0725917	-0.0170786	0.040511	0.139621	-0.0852598	-0.114441	0.13644	-0.127353	-0.107152	-0.0359303	-0.0294113	-0.102482	0.0711173	-0.0407086	-0.181008	0.0468354	-0.226172	-0.0362443	0.0865148	-0.0491573	-0.0413634	-0.238005	-0.087399	-0.156204	0.0847591	-0.01667	0.0219965	0.219917	0.0667113	0.246003	-0.130447	-0.162224	-0.0499811	0.110599	0.0430743	0.189926	0.112315	-0.00510298	0.0931145	0.157393	-0.130061	0.120779
HC_31	-0.0131076	-0.131299	0.0818563	0.077218	-0.0447728	-0.0368647	0.119061	-0.0643277	0.0642839	-0.120292	-0.100945	-0.0164869	-0.115575	0.0540529	0.0982698	0.199433	-0.0621193	0.0550615	-0.0721018	0.14701	0.00715039	0.0778371	-0.111808	0.0259959	0.120517	-0.0907318	0.0325762	-0.0242076	-0.00252827	0.101212	0.0654016	-0.0139807	-0.0388147	-0.108782	0.0267385	-0.0147714	-0.112025	0.000454607	0.0904206	0.177802	-0.18399	0.15097	0.0592603	0.0840777	-0.116449	0.164701	0.0194866	-0.0260023	0.0183057
HC_32	-0.147422	0.00414993	-0.0803477	-0.0578318	0.0771205	-0.0107381	-0.039128	-0.00825903	-0.0540659	-0.0806025	0.1384	-0.130356	0.0833885	0.173454	0.0801554	0.076402	-0.116621	0.0358879	-0.122546	-0.228735	-0.0729538	0.0354513	-0.042075	0.0746628	-0.0869927	-0.193591	0.19371	-0.0418071	-0.0137861	0.138955	-0.211865	0.130639	-0.0281918	-0.123693	0.155714	0.0557317	-0.20215	-0.0826186	0.00514326	0.0362625	0.24467	-0.00155492	0.0471171	0.0244769	-0.0618675	0.0562108	-0.125082	0.180107	-0.152377
HC_35	-0.0298087	-0.0602217	0.160966	0.122418	-0.0883492	-0.0558114	0.0146982	-0.109194	-0.0403661	-0.067877	0.234354	0.057759	0.00894567	-0.0253813	-0.0311661	-0.0206747	-0.0274609	0.146141	-0.0626507	-0.00808263	0.0130326	0.109648	-0.180855	0.0370796	0.123853	0.0712481	0.0100732	-0.0322389	-0.0601902	0.109796	0.0328684	-0.130372	-0.110215	-0.00826292	-0.0715101	-0.0838429	0.00371874	-0.0122465	-0.138637	0.0544928	0.0833792	-0.0956364	-0.0813741	0.0985959	-0.0138179	0.0283928	0.0990577	-0.102145	-0.1796
HC_36	0.0457188	-0.133181	-0.0705707	-0.102369	-0.000634666	0.0886746	0.120322	-0.0136787	-0.0571667	-0.0307949	0.113896	-0.137435	0.0103025	0.0114718	-0.00793276	-0.0101042	-0.0686093	0.132848	0.0629084	0.11888	-0.0120882	-0.0520995	-0.0185993	0.0495489	-0.0626912	-0.0107962	-0.0807701	0.0815164	-0.100249	-0.16245	-0.0402672	0.0223632	-0.00502502	0.0182595	-0.0709674	-0.0351576	0.0578513	0.0648779	0.0334385	0.12725	0.0462249	0.0505324	0.118089	-0.223476	0.00330204	-0.0567719	-0.143482	-0.0824818	-0.0876221
HC_37	0.123992	-0.0740498	-0.0463578	-0.104417	0.0500737	-0.0117334	-0.128485	-0.197737	0.115977	0.135846	0.118267	-0.0550776	-0.0997538	0.0324133	0.06413	0.081484	0.00903615	0.0535561	0.0562185	0.0041364	0.0577317	0.0174198	0.167399	-0.0364479	-0.0584193	0.098264	0.1145	0.0106604	0.0414612	0.0435607	0.012848	0.0230832	0.0698808	0.00349526	-0.0439871	-0.0756913	-0.0940381	0.107291	0.142221	-0.105219	0.111449	0.0211654	-0.101013	0.136116	-0.0765342	-0.0887054	-0.0497654	-0.0407268	0.0158827
HC_38	-0.0232011	-0.139473	0.0476849	0.0577894	0.0540463	-0.0103441	0.00703988	0.0658016	0.159228	-0.154285	-0.0858706	-0.0173188	-0.139262	-0.0641363	-0.0727282	0.0516783	0.0504384	-0.0240625	-0.0229651	0.00974747	0.0641582	0.0583175	-0.00510668	0.153148	0.120459	0.101306	0.123577	0.0299968	-0.0387022	-0.135262	0.121758	0.0515889	-0.0265395	-0.11336	0.0675713	0.0896466	-0.0120385	0.10717	-0.20799	0.00349182	0.176242	-0.169239	-0.0831714	0.115525	-0.0196976	0.0471424	0.0323017	-0.0821707	0.0627931
HC_39	-0.04391	-0.10817	0.137347	0.124417	-0.0129624	-0.0478536	0.0882438	-0.0762179	0.0498572	-0.0787572	0.0468703	-0.0642357	0.0696168	-0.0379636	0.0906018	0.0386131	-0.0067556	0.0258855	-0.102944	0.0461288	-0.00138842	0.115669	-0.0161101	-0.040097	0.0227741	0.13676	-0.0367398	0.127706	-0.118671	-0.0294005	-0.0511529	-0.0944968	0.0997997	0.162345	-0.145389	-0.0979991	-0.0469273	0.0263995	-0.0632281	-0.0611593	0.0591645	-0.053813	0.0119239	0.0848235	0.0793002	-0.0882461	-0.0263089	0.0379185	0.150014
HC_40	-0.0713368	-0.0567755	0.049297	-0.12905	0.12044	-0.0486347	0.0500303	0.116597	0.02974	0.0762677	0.0406863	-0.111341	0.138206	0.047635	0.149906	0.0729243	-0.134493	-0.0551692	-0.128695	-0.05502	-0.0159892	0.0255428	0.0458016	-0.0279533	-0.054144	-0.177681	0.107041	-0.00367795	0.157511	-0.0266856	-0.0471763	-0.0379016	-0.137024	0.115391	0.0944491	-0.0409629	0.12942	0.0858074	-0.195908	-0.115748	-0.138709	-0.0793272	0.00901157	-0.0187562	-0.0982113	0.0126345	0.111939	0.0839923	0.0865345
HC_41	-0.113861	-0.0619229	0.0365344	0.025472	0.198479	0.0713536	-0.034884	0.0728142	-0.0245292	0.0733295	0.11939	0.0371679	-0.056354	-0.0648212	-0.188504	-0.0625256	0.0365827	0.0166825	0.0228663	0.036922	0.00292601	-0.0461063	0.0437369	-0.044694	0.0122326	-0.146272	-0.043351	0.0160387	0.00564279	0.175853	0.0559126	-0.111791	-0.000541005	-0.0431367	-0.156405	-0.038926	-0.11806	-0.0666482	0.0240149	0.00254003	-0.0705258	0.0305174	-0.00319873	0.0478205	0.032882	-0.0844323	0.0737403	-0.00428902	0.00496106
HC_42	-0.115882	-0.0617069	0.0695105	0.0770215	-0.0240375	0.0818121	0.0199159	-0.0378557	0.044503	0.158388	0.0309758	0.0589217	0.0289773	0.0374036	0.0534578	0.048259	-0.113311	-0.025773	-0.133516	0.127131	0.0209381	0.0406909	0.0816373	-0.0808151	0.133561	-0.08382	-0.107048	-0.0709121	0.101288	-0.0330288	-0.106149	0.0496084	0.0230989	0.202886	0.013628	0.0817739	-0.0653125	-0.0444202	-0.100261	0.0910385	-0.0867885	0.0959429	-0.0674731	0.148409	-0.10188	-0.036271	-0.187542	0.056732	-0.091234
HC_45	0.120083	-0.108523	-0.0185621	0.0901875	-0.0205307	0.0585934	-0.232133	0.117486	0.0678545	-0.112162	-0.00599508	0.00541899	-0.0615544	-0.0818286	-0.0152459	0.222568	-0.202403	0.0606836	0.0404578	0.0734176	0.126616	0.159926	0.022969	-0.0841364	-0.0547645	-0.075141	0.0506746	-0.00998833	0.0885711	-0.0342827	-0.00254254	-0.0178108	-0.0397991	-0.117956	-0.0646718	0.0629128	0.236935	-0.069633	0.0148911	0.0420473	-0.0163217	0.10705	0.0665683	0.0417924	0.0661675	-0.00285479	-0.0232794	0.0226998	-0.0429618
HC_47	-0.0804942	-0.111162	0.0564044	0.0628341	0.0505973	0.000957913	0.0273294	0.0148598	0.053984	0.0665438	-0.0858188	0.0167116	-0.0458964	0.03019	0.126746	-0.0278163	-0.0452739	-0.0616672	-0.0590041	0.085414	-0.000328247	-0.104853	0.129987	0.0621273	-0.131802	-0.0796683	0.0766575	-0.0738962	0.00817583	0.0934831	-0.0527288	-0.0808186	-0.00562163	-0.0732782	-0.129291	0.0818405	0.0231185	0.0905246	-0.0499347	0.0238746	0.110415	-0.0865856	-0.0626831	-0.0665332	-0.0758174	0.0323634	-0.0455646	0.0157522	0.0541582
HC_50	-0.0354336	-0.131531	-0.000430995	0.0554267	-0.116738	-0.00633844	0.0758247	0.0806752	0.0253437	0.0366496	-0.087922	0.0597811	-0.118519	0.0329241	-0.00557314	0.0272266	-0.0432673	-0.150091	-0.0833064	-0.108762	0.0294831	-0.0466265	0.074133	0.0347615	-0.0233608	-0.132296	0.100329	0.0468389	-0.0343077	0.0501736	-0.0205242	-0.0695032	0.00362574	-0.0114468	-0.150271	-0.104033	-0.0374232	0.103952	0.0462288	0.0547215	-0.0120019	-0.106826	-0.0297308	-0.090665	-0.128757	-0.00891035	0.0674674	-0.104353	-0.247984
HC_51	-0.0708093	-0.102313	-0.0259556	0.0155946	-0.109058	-0.0554098	0.0357459	-0.00599317	0.123136	0.151554	-0.061028	0.0423497	-0.0737921	-0.00755918	-0.103227	0.0572266	-0.109543	0.0173392	0.0288497	-0.0501568	-0.0363222	-0.20275	-0.0611417	0.0921611	-0.022235	0.097445	0.010539	-0.100649	-0.047228	-0.0621109	-0.0350842	0.0554625	0.020328	0.0193187	-0.0595324	0.0590236	0.040691	-0.0515179	0.0417079	0.1447	0.00498239	0.0413782	-0.00905311	-0.120708	0.14296	0.0484535	-0.0339328	0.195545	-0.0195493
HC_52	-0.0524595	-0.124633	0.0561016	0.0543121	0.115346	0.0537196	0.0536086	0.00865878	-0.0529727	0.0121831	-0.113126	-0.0537043	-0.213519	0.0342819	0.0353769	-0.120884	-0.0623701	-0.144675	0.0378074	0.0492229	0.00601488	0.0340721	0.0873049	0.106014	-0.0692348	0.0416467	0.0517652	0.0932756	-0.0423283	-0.0218673	-0.040587	0.0410793	0.112012	-0.137643	0.0844161	0.161377	0.0172337	0.0248749	-0.032843	0.0806953	-0.0131115	-0.0863954	-0.195606	0.016968	-0.0671741	-0.108587	-0.0552261	-0.0339663	0.0680852
HC_53	0.0635655	-0.142789	-0.00363655	0.0228458	-0.0668641	0.133082	0.0514372	-0.135172	-0.0465372	-0.075357	-0.0669576	-0.00625136	0.0818046	-0.0392652	-0.0862174	0.0042511	-0.110824	0.122743	0.0303192	-0.0354348	-0.140088	-0.216977	0.13119	0.0949474	-0.0177954	-0.14395	-0.0871721	-0.173081	0.021069	-0.0386405	0.117644	-0.0445424	-0.0880357	0.0391417	0.0261923	-0.00737293	0.0299508	-0.104192	0.0155474	-0.0932927	-0.0233171	-0.0499584	-0.0539036	0.172502	-0.00978544	-0.0057269	-0.00923016	0.0503479	-0.0175384
HC_55	0.0141125	-0.149822	-0.0387832	0.00205206	-0.0514723	0.103806	0.0456449	0.00594537	-0.0209456	-0.0419993	-0.0171487	-0.0582294	-0.0890908	-0.0102936	-0.0399097	-0.163897	-0.0212179	-0.124217	0.0413725	0.0530609	-0.021403	-0.00798674	-0.0127864	0.0171351	-0.0292263	-0.0842051	0.0183952	0.128913	0.127802	-0.055539	-0.0242706	0.085818	0.0742192	-0.030935	0.102097	-0.173798	0.0268706	-0.0693865	0.0385573	0.00541953	0.0647288	-0.132203	-0.162682	0.0635293	-0.022436	0.175846	0.0308024	0.0936936	0.0090436
HC_57	-0.119065	-0.0784725	-0.0515569	0.0234031	-0.000730065	-0.0788976	-0.0833198	-0.0433686	0.0136522	0.0566212	-0.100892	0.0790604	0.0522567	0.0124867	0.11415	-0.0915433	-0.0572403	-0.0224721	0.0252921	0.112907	-0.00139777	0.0411629	-0.0385605	0.0947254	-0.0503062	-0.00194738	-0.115732	0.00326345	0.0672552	0.0138769	-0.0775368	0.00698677	-0.0191778	-0.0319997	0.107959	-0.0874869	0.0333282	-0.130546	0.10416	-0.0480747	-0.0750831	0.020546	-0.0514598	-0.00739936	-0.00325492	-0.00413075	0.179354	-0.0402609	0.00646741
HC_59	-0.121745	-0.0740517	0.0188446	0.0702222	0.021835	0.0348042	-0.0752169	-0.0370019	0.0687076	0.0423313	-0.00546436	0.14956	0.0323126	0.00197583	0.0451019	-0.0166323	-0.136879	0.0543725	-0.0883905	-0.00282056	-0.123469	0.057285	0.0866798	0.0520385	-0.0346859	0.041791	-0.0638	-0.067559	-0.0985559	-0.0948158	0.0178524	0.0128376	-0.0385442	-0.0342839	-0.0587592	0.0949543	-0.0529291	0.0090837	0.0184005	-0.0110811	0.0230261	-0.0653024	0.00660884	-0.0861465	-0.0237049	-0.00359575	-0.140862	-0.0236585	0.0276265
HC_61	0.123556	-0.0816291	-0.0534017	0.013836	-0.0483396	0.017664	-0.197648	-0.0526838	0.0506321	0.173945	0.0794373	-0.0841527	-0.126173	-0.185264	0.103221	-0.150304	-0.0198835	-0.163969	0.0547041	-0.171901	-0.0340064	-0.0539673	-0.152411	-0.0271148	0.134214	-0.0728506	-0.0673691	-0.0255747	-0.103862	-0.022938	-0.0908408	-0.0433928	-0.136863	0.0459801	-0.00752512	0.0819052	0.00916326	0.0315992	0.02225	0.0443654	-0.0607007	0.00108955	0.0359067	-0.0164056	0.0502573	0.0392934	0.085302	-0.160473	0.249114
HC_64	-0.0141131	-0.136731	-0.106621	-0.0485078	-0.0470004	0.0150138	0.0765743	0.0440813	0.0136434	0.0797753	0.000341558	0.0968417	-0.0189871	-0.0507908	-0.0460305	0.00892318	0.0669835	-0.0615768	0.127461	-0.0420543	-0.156909	0.0766124	0.0496753	-0.0466265	-0.0339177	0.0295297	-0.0313208	-0.0709773	0.150319	0.0547635	0.0121037	-0.0031686	0.0714629	0.0214468	0.0864342	0.0227052	0.0423601	0.0871018	-0.0157077	0.0487225	0.0017622	0.066232	-0.00656201	0.0040772	0.129885	0.0721665	-0.0120697	0.15522	-0.020191
HC_65	-0.033312	-0.112487	0.112838	0.059255	-0.0509913	-0.0355274	0.0883494	-0.0766719	0.0194853	0.0250544	-0.0638478	-0.0619508	-0.0239881	0.0651114	0.150999	0.039091	0.0305776	-0.0505096	0.0118227	0.0345818	0.0869067	-0.016149	-0.0749447	-0.0110881	0.124279	0.122324	0.0222386	-0.11019	0.0883329	0.106651	0.0388776	0.0712297	0.104822	0.0539951	0.0960588	0.0284503	-0.105056	0.0389741	0.0585211	0.135398	0.0613093	0.0668381	0.115542	0.0263252	0.0985519	0.0713608	-0.144399	-0.0210341	0.177896
HC_66	-0.0196994	-0.114685	0.131466	0.0972554	0.121149	-0.037331	0.00101506	-0.0473709	0.0491225	-0.184167	-0.11434	0.0572474	-0.0529601	-0.0365853	-0.0134021	0.0852943	0.0104006	0.136616	0.0342612	-0.0361446	-0.0298501	-0.101972	0.0587558	0.061657	0.090855	0.0440876	0.104208	-0.0501363	-0.0740779	0.0128865	-0.0019487	-0.193596	-0.0726514	0.0594994	-0.00718361	0.0157082	-0.0146073	0.00570483	0.0170637	-0.100611	0.114822	-0.0114869	0.229165	0.0200027	-0.0891793	0.00507823	0.027696	0.133942	0.264085
HC_67	0.017566	-0.132076	-0.0221829	0.0167375	-0.058689	0.0449903	-0.0396528	0.216711	0.0031569	-0.0725264	0.0948417	-0.145171	-0.0992324	0.0161489	-0.104173	-0.109854	-0.0604605	-0.149888	0.0919422	-0.022887	0.04602	0.0825855	-0.00621271	0.0123632	-0.00279495	-0.0039833	-0.0800734	0.109473	0.0864025	-0.0721211	-0.0579079	-0.0513977	0.0854127	-0.0021358	-0.0675958	-0.044188	-0.0383936	0.00166167	0.0348475	0.0761286	0.118367	0.0240823	0.0235949	0.0444637	0.0337683	-0.0150379	0.0731296	0.200774	0.0669468
HC_68	-0.0406787	-0.0781497	0.126935	-0.0541198	0.0746481	-0.0325228	-0.04373	-0.0260626	0.097934	-0.0285033	-0.0799027	-0.191525	0.162486	0.0118302	-0.0182402	-0.0439442	-0.0525329	0.00311338	-0.0897181	-0.115353	-0.0140588	0.0193926	-0.107788	-0.18578	-0.151607	0.0263772	-0.0347893	0.123882	0.0702351	-0.0238264	0.149997	0.0465311	-0.0390746	-0.0863342	-0.103597	-0.0768403	-0.0775288	0.0204139	-0.00566281	-0.021693	-0.0549143	-0.00593815	0.0685792	0.0684332	0.0499854	0.0198379	0.0439177	0.103995	-0.0395958
HC_71	-0.0805451	-0.120268	0.00913376	0.0551136	0.000538045	-0.022324	0.013624	0.00390893	0.151101	0.00435235	-0.0704582	0.0719623	0.0190949	-0.0379729	0.111493	-0.0105843	-0.0165063	-0.128658	-0.0569999	0.0596723	-0.182461	-0.0374668	0.0947913	0.00227264	-0.192547	0.171345	0.142355	-0.0365819	-0.119794	0.0523118	0.0227324	-0.0950985	0.0301159	-0.0240987	-0.123614	-0.0726893	-0.00264969	-0.0342269	0.0151512	-0.109823	0.0426441	0.0988098	0.0680055	-0.212957	0.067119	-0.0851886	0.0533864	-0.0156369	0.0358409
HC_76	0.116583	-0.0883977	0.0265302	-0.00357916	-0.0887048	0.0183747	-0.168404	0.140301	0.0136247	-0.0615291	0.0260125	0.0244543	0.0144429	0.193537	-0.0585914	0.00115869	0.0134031	0.0656388	0.0166526	-0.0336223	-0.156729	-0.0306673	-0.137459	-0.100502	0.0124884	-0.084955	-0.080938	-0.0459295	0.00154546	-0.0135866	-0.0427899	-0.0665097	0.114516	-0.00353888	0.0255773	0.0468823	-0.122461	0.0243399	-0.112009	-0.155545	0.109027	-0.00454054	-0.118354	-0.119577	-0.0138878	-0.0817312	-0.0821056	0.0271974	0.0852895
HC_77	-0.119621	-0.0582206	-0.114057	-0.0152566	-0.07817	-0.133345	-0.0621907	-0.0554345	-0.0106946	0.0441666	-0.0465684	-0.0805027	0.0437784	-0.0927671	-0.119906	-0.0596437	-0.00546699	0.120926	-0.0204192	0.0667649	-0.0381825	0.00285406	0.137219	-0.0192777	0.0679269	-0.0573261	0.0567423	0.0540712	0.0319149	-0.0826449	-0.0508774	-0.0693498	0.0381431	0.00445234	0.146612	0.0143556	-0.112958	0.204918	-0.144047	0.0933627	-0.0502676	0.130856	0.0683212	0.0251287	0.142239	-0.0570845	0.0937507	0.0887505	0.0504143
HC_79	0.0665323	-0.132533	0.00887281	0.0194486	-0.0741886	0.0505704	-0.0923031	0.0895186	-0.0893398	-0.0896253	0.0359931	-0.019032	-0.0141356	-0.00516358	-0.0465197	-0.0918069	0.00227523	-0.049647	0.0546707	-0.115822	-0.0993011	0.103276	-0.175283	0.00609596	0.0271762	0.0354362	-0.0439028	-0.143026	0.0676878	0.033208	-0.0505969	-0.0171928	-0.0796766	0.0600923	0.0440171	-0.0874118	0.0214835	0.0160075	-0.0644981	-0.1083	0.0753706	0.0144909	-0.0872019	0.0148258	-0.159083	0.0401073	-0.0603479	0.10783	0.0395276
HC_82	0.10745	-0.113003	0.00630328	-0.00411204	0.0337873	0.0652015	-0.0983117	-0.119501	0.0258041	-0.0813365	-0.0840094	0.111713	0.0893554	0.108454	-0.0542412	0.0904375	0.166589	0.103039	-0.148199	0.191901	-0.142117	-0.024391	-0.131972	0.0403517	-0.0475343	-0.00157173	0.0850303	0.0411661	-0.0766865	0.0362722	0.161892	0.184663	0.0829822	-0.0285694	0.0637339	-0.00613827	-0.0246512	0.0404432	-0.0201474	0.253593	-0.140009	0.0766127	-0.0469685	-0.0540921	-0.296513	0.0287364	0.200583	-0.0896069	0.0682141
HC_85	-0.0275238	-0.0821889	-0.0240957	-0.111826	0.00358681	-0.134812	0.034755	0.0707701	0.180844	0.0277767	0.11963	0.0748436	-0.122196	0.0889321	-0.0289581	-0.0103693	0.0471961	0.0801857	0.00986311	-0.0934539	0.0631182	-0.137311	-0.113625	-0.00275248	-0.06763	-0.0206139	0.0641882	-0.00537135	-0.0019277	0.17185	0.129118	-0.0430168	0.0138092	-0.015969	-0.172324	0.106069	0.0153035	-0.0988599	-0.179765	0.0677903	0.159674	0.0885906	-0.0167437	-0.0317998	-0.0442929	-0.1097	0.0470619	-0.0254167	-0.122477
HC_86	0.0210991	-0.149279	-0.0347924	-0.0334299	-0.0105367	0.0560526	0.108277	-0.0113316	-0.0529259	-0.128976	-0.00304985	-0.0870248	-0.0329206	-0.0588551	0.0328457	-0.0791284	0.0701374	-0.114815	0.0797133	0.169224	-0.252211	0.120575	0.0728155	0.101061	0.0113478	-0.0602281	0.0843473	0.0561631	-0.119394	0.100352	-0.0785679	-0.0576495	-0.0297922	0.0136259	0.00673418	-0.0095065	-0.0759554	-0.0469086	-0.0432874	-0.114785	-0.0833734	0.0205909	-0.00886163	0.0758192	0.176807	0.0826658	-0.0365307	0.0170726	-0.0839188
HC_87	-0.0555456	-0.104575	0.103398	0.0206419	0.171076	0.00285919	-0.0406354	0.0219402	0.0124287	-0.00650594	-0.0183903	-0.139142	0.00564408	-0.0279271	-0.0663889	-0.0937409	0.0691081	0.0478296	0.128379	-0.0663235	0.0446654	-0.149406	-0.0553593	0.0841303	-0.0630418	0.00408731	-0.0167018	0.0365543	0.158573	0.0014798	-0.00744815	-0.0496686	0.154867	-0.0246177	0.0294726	0.198	-0.0160457	-0.108063	0.0981545	-0.050552	-0.150271	0.0640795	0.0393715	-0.0237185	-0.0264194	0.0619506	-0.0648848	-0.103052	-0.0132535
HC_89	0.109773	-0.0945659	0.0292312	0.0508984	-0.0969309	0.010096	-0.173094	0.104532	0.0295448	-0.0608178	0.0379394	-0.0126724	-0.0336528	0.195287	-0.0490587	0.112193	-0.00676453	0.13437	0.0373826	0.104172	-0.166397	-0.0309136	-0.0707264	-0.19049	0.0157189	-0.0584832	-0.0219337	-0.0685588	0.121497	0.0248208	-0.0877066	-0.0320102	0.0789683	0.0131893	0.0824155	-0.0198549	-0.15926	0.0491384	0.120635	0.0156264	-0.130439	-0.228373	0.0707693	-0.144804	0.0311358	-0.0706166	-0.098759	-0.0965347	0.0174963
HC_92	-0.0259753	-0.146699	-0.0819584	-0.00538661	0.0306859	0.000210717	0.0718629	0.075929	0.0613871	-0.0529563	0.0131641	0.16831	0.0206746	-0.0738981	0.00542515	0.0670018	0.141111	-0.0903256	0.0678566	-0.0399382	-0.151134	0.174156	0.0774257	-0.159676	0.0100321	0.00683448	-0.0881636	-0.119422	0.0487692	0.0442581	0.0609891	-0.0270084	0.0658953	-0.0355945	0.0410725	0.103145	0.0511659	0.0192702	0.0279857	-0.0366669	-0.058919	0.0708274	0.0248515	-0.0452754	-0.114305	-0.0101692	0.0985944	-0.0536057	-0.101167
HC_94	0.0349142	-0.137193	-0.126766	-0.075541	-0.033822	0.0770316	0.114438	0.0146806	-0.0281372	0.0839366	0.0749711	0.0754525	0.0171957	-0.026039	0.0327496	-0.0616294	0.00142156	0.128859	-0.138889	0.0524283	0.0827606	-0.0637125	-0.0662586	0.0282409	-0.111426	0.0256065	0.0660305	-0.0833901	0.0771049	-0.0386735	0.049452	0.163709	0.0380154	0.0581392	0.0585931	0.0503718	0.117861	0.116771	-0.046508	0.0575971	-0.0612225	-0.112435	0.0242598	-0.105398	0.00986962	-0.0506405	0.0862972	0.0487887	-0.0681873
HC_95	-0.00695667	-0.143644	-0.11488	-0.0457179	-0.0214677	0.00366634	0.110587	0.042973	0.0304255	-0.00838686	0.0710513	0.117884	-0.0237638	-0.0125878	-0.00904483	-0.00418289	0.00833105	-0.0977157	0.110282	0.00854743	-0.166774	0.107904	0.0410386	-0.0496177	-0.0311778	0.0120108	0.0749598	-0.0740521	0.0525489	0.0702994	0.0184312	-0.0238686	0.0281774	0.00760144	-0.0588024	0.0234886	-0.0582035	0.0760715	-0.00900078	-0.0115811	0.0461473	0.0961967	0.0629499	-0.00259763	0.0372968	0.0579242	0.111627	-0.0705448	0.0132761
HC_96	-0.147949	-0.0316847	-0.065806	0.0328986	-0.0436922	0.0289196	-0.115532	-0.0907911	0.0536121	-0.0693506	0.0241534	-0.0573857	0.0759856	0.0390219	-0.121202	-0.0163492	-0.00545325	-0.0697939	-0.0678902	-0.111355	-0.068555	-0.00439446	-0.0286394	0.00176235	0.0449308	0.0214081	-0.0385356	-0.0274586	-0.00207743	-0.0175814	0.0358602	0.180432	0.0277511	-0.121595	0.0779165	-0.0313076	-0.063471	0.0583856	0.0881198	0.0162629	0.0720909	0.0249417	0.0209551	-0.0793313	-0.0223907	-0.148621	0.083825	0.0296517	-0.0154474
HC_97	-0.0623608	-0.0863302	0.0485513	-0.0562833	0.0848737	-0.0143821	-0.0110879	0.0667649	-0.0185641	0.124697	-0.0375538	-0.153493	0.108885	-0.00436747	0.0531697	0.0746915	0.144752	-0.0331052	-0.0699579	0.057837	-0.0247743	-0.0289072	-0.0153471	0.0475657	0.0586202	-0.0815698	-0.0129868	-0.0647777	0.16087	0.171064	-0.122917	0.0149323	-0.0403284	0.0129449	0.0276626	-0.0818962	0.329677	0.201123	-0.121091	0.00762955	-0.0211742	-0.0801708	0.0178725	-0.0702833	-0.10193	-0.0473192	-0.0822448	0.0298573	0.103098
HC_98	-0.0747158	-0.0959057	-0.128623	-0.0296599	-0.0827247	-0.189051	0.0239728	0.00136181	-0.0149582	-0.0122119	-0.121757	0.0458649	-0.0569613	-0.0438551	0.0385505	0.117519	-0.000428466	0.15563	0.109376	-0.0564038	0.045344	-0.0451694	-0.094634	-0.047696	-0.0523859	-0.18604	-0.0205477	0.111472	-0.111629	0.0532073	0.045341	0.0459645	0.102093	0.048108	0.0244834	-0.163006	0.0724456	-0.0584917	-0.0695318	-0.0325291	-0.0261426	-0.0909477	-0.0736477	0.0693694	0.0267191	0.00666991	-0.105315	-0.0931603	0.0966033
HC_101	0.00769115	-0.142938	-0.148597	-0.0460039	0.0233925	0.0601144	0.135674	0.107549	0.0465005	-0.0525583	0.111846	0.197601	0.122354	0.00758878	-0.0264326	-0.0944016	0.00718356	0.0382922	-0.0743899	-0.0553173	0.113553	-0.128972	-0.130215	-0.145723	0.0326473	0.110163	0.182332	0.086024	0.0467279	0.0545267	-0.12358	-0.0752994	-0.0673905	-0.0124864	0.0248837	0.0101891	-0.0356437	-0.0357028	0.112497	0.00866937	-0.134584	-0.029002	-0.0160284	0.0937638	0.0384333	-0.0115274	-0.0755709	-0.00495161	0.116673
HC_104	0.0115859	-0.0508042	0.160918	0.118427	-0.141959	-0.16255	-0.0251848	-0.114029	-0.0479065	0.0803667	0.209632	0.0730734	0.192691	0.0448354	-0.0748667	0.0361128	0.055072	-0.187888	0.21273	0.139114	0.0588318	-0.0419695	-0.0976519	0.0692671	-0.112272	-0.115037	0.121461	0.0313594	-0.050795	-0.12402	0.0372533	0.0162626	-0.0817587	-0.105169	-0.0178869	0.133542	0.016035	0.105089	0.0205119	-0.0535897	-0.050162	-0.0459422	0.0229508	0.050308	-0.0435091	-0.0157091	-0.0417766	0.0923299	0.0162844
HC_107	0.0458577	-0.133243	-0.0709894	-0.102373	-0.000226677	0.0890451	0.119962	-0.0139514	-0.0572836	-0.030882	0.114089	-0.136464	0.0100595	0.0118087	-0.00845833	-0.0115129	-0.0693921	0.133389	0.0615837	0.117739	-0.010988	-0.053569	-0.0176378	0.0507149	-0.0628528	-0.0089255	-0.0826959	0.0826456	-0.101569	-0.162177	-0.0351192	0.0212965	-0.00286114	0.014797	-0.0716418	-0.0352548	0.052262	0.0631804	0.0348557	0.128674	0.0439152	0.0561233	0.119039	-0.220248	0.0026003	-0.0543862	-0.141538	-0.0841292	-0.0860554
HC_108	0.124118	-0.0738468	-0.0464177	-0.104858	0.0501908	-0.0117124	-0.128316	-0.19797	0.116531	0.136291	0.118084	-0.0547265	-0.100365	0.0318571	0.0654439	0.0812871	0.00842015	0.0528058	0.0562552	0.0023495	0.0572924	0.0177367	0.166482	-0.0371279	-0.0567415	0.0981819	0.113586	0.0117116	0.0415141	0.0418936	0.0145431	0.0217475	0.0699344	0.00327786	-0.04528	-0.0764482	-0.0954523	0.106503	0.144787	-0.103384	0.111128	0.0209929	-0.102756	0.135599	-0.0764899	-0.0895121	-0.0477689	-0.041601	0.01635
HC_109	0.120103	-0.10846	-0.0185426	0.0905828	-0.0209595	0.0587869	-0.232378	0.117081	0.0687319	-0.111507	-0.0061666	0.00509561	-0.062014	-0.0823413	-0.0142963	0.222367	-0.202773	0.060078	0.0410689	0.072967	0.127256	0.159644	0.024765	-0.0841129	-0.0536791	-0.0744105	0.0505159	-0.0106802	0.0889451	-0.0337345	-0.0026983	-0.0190591	-0.0400556	-0.118061	-0.0648715	0.0624272	0.235853	-0.0688577	0.0163869	0.0417169	-0.0171107	0.106349	0.0656744	0.0408048	0.0673288	-0.00311399	-0.0238803	0.0231871	-0.0419592
HC_112	0.0637695	-0.142686	-0.00413072	0.0223473	-0.0666215	0.133448	0.0503296	-0.134937	-0.0471455	-0.0744871	-0.0678656	-0.00638389	0.0812516	-0.0409217	-0.0855889	0.00393687	-0.110994	0.122235	0.029794	-0.0352185	-0.139049	-0.216358	0.130992	0.0967485	-0.0183971	-0.143156	-0.0862431	-0.173029	0.0213968	-0.0386647	0.1208	-0.0437449	-0.0893293	0.0369953	0.0253527	-0.00659422	0.031659	-0.106232	0.0158728	-0.0927928	-0.0241046	-0.0492337	-0.0557831	0.173427	-0.00866692	-0.00615375	-0.00749533	0.0498437	-0.0184106
HC_113	0.0784679	-0.132534	-0.0422374	0.00840376	-0.0419576	0.128697	-0.0599245	-0.0465216	-0.114173	0.0141183	0.00260894	-0.0551028	0.1041	-0.22797	0.0102625	-0.0847896	-0.0260514	-0.0475949	0.0236161	-0.157004	0.160886	-0.0360182	0.070647	-0.0163137	0.0285736	0.125959	0.0124973	-0.074848	-0.0647149	0.0110009	0.0599338	0.0352842	0.0448807	-0.0565787	-0.00739277	-0.135455	-0.0156483	0.0376668	-0.0223705	0.164059	-0.0400416	-0.129577	0.020305	0.123068	-0.121872	0.00979735	0.153923	0.071849	-0.180044
HC_117	-0.0405983	-0.0779329	0.127351	-0.0539946	0.075073	-0.0325905	-0.0441721	-0.0267861	0.0976266	-0.0291912	-0.0800617	-0.190027	0.162035	0.0114793	-0.0183951	-0.0448245	-0.0537976	0.0043009	-0.089467	-0.116521	-0.0144838	0.0191176	-0.107725	-0.185498	-0.151306	0.0279217	-0.035172	0.123789	0.0700677	-0.0246349	0.150443	0.0440965	-0.040781	-0.088706	-0.104869	-0.0776012	-0.0800967	0.020544	-0.00475203	-0.0216568	-0.0559481	-0.00546536	0.0673193	0.0699832	0.0508571	0.0204921	0.0468657	0.104399	-0.0379859
HC_118	-0.0225701	-0.105212	0.0909034	0.0966701	-0.106343	-0.0752805	-0.019189	0.16105	0.00432928	-0.0319153	0.052133	-0.0955135	-0.111349	0.0642476	0.163808	-0.147898	0.0520158	-0.0326907	-0.0231479	0.0392354	0.133192	-0.0428565	-0.0258564	-0.0627991	-0.021342	-0.0553272	-0.238709	-0.0998518	-0.180723	0.0881496	0.150905	0.108159	-0.0583487	-0.0230898	0.132667	-0.0462373	-0.183529	-0.073655	-0.0254378	-0.107494	0.00360527	0.169907	0.0404112	-0.0750494	-0.061652	-0.0254875	-0.0309069	0.00197637	0.0189933
HC_119	-0.119629	-0.0581965	-0.113872	-0.0150421	-0.0784467	-0.132858	-0.0624277	-0.0552074	-0.010709	0.0447117	-0.0469576	-0.0799244	0.0430821	-0.0931564	-0.120719	-0.0602152	-0.00601463	0.120825	-0.0208777	0.0671841	-0.0380954	0.00296395	0.135999	-0.0185962	0.069744	-0.0566171	0.0566374	0.0541754	0.0314955	-0.0809167	-0.0511028	-0.0693961	0.037454	0.00300895	0.146303	0.0135768	-0.11287	0.204877	-0.143047	0.0940347	-0.051069	0.130806	0.0675183	0.0271352	0.143098	-0.056703	0.0968112	0.0876248	0.0503243
HC_120	-0.044808	-0.0963103	0.149436	0.105081	-0.0359821	-0.0345308	0.0521937	-0.0843024	0.0250602	0.0114986	0.0677712	-0.0600927	0.0683753	-0.038469	0.0890786	-0.0425175	0.0133758	-0.0148291	-0.00147502	-0.00409378	0.150801	0.0558282	-0.0196296	-0.163958	0.0155473	0.0822007	-0.138002	-0.0855834	-0.00192542	-0.0347754	-0.0927913	0.0991041	0.136532	0.205543	-0.0225237	0.0537171	0.0150274	-0.116298	0.0214943	0.102286	-0.0051525	-0.00261427	0.00456099	0.108749	-0.0406942	-0.0630569	-0.066187	0.130318	-0.0719543
HC_122	-0.0556045	-0.104574	0.103248	0.0208234	0.172418	0.00296501	-0.0403861	0.0223936	0.0116558	-0.006604	-0.0189664	-0.138066	0.00446785	-0.028759	-0.0677291	-0.0938828	0.0691404	0.0476414	0.129611	-0.0660594	0.0449962	-0.149324	-0.0555263	0.0834802	-0.0621244	0.00480498	-0.0167645	0.0369873	0.158599	0.00129582	-0.00669868	-0.0509047	0.153812	-0.0244894	0.0282662	0.195684	-0.0192131	-0.110586	0.100279	-0.0507759	-0.153314	0.0658007	0.0402137	-0.0229523	-0.0255905	0.0626282	-0.0612582	-0.103993	-0.0134755
HC_123	-0.020177	-0.136499	0.0844152	0.0601068	-0.00641392	0.00379904	0.0719625	-0.0381023	0.0121091	-0.0558894	-0.0836578	-0.10013	-0.0558284	0.0431237	0.00974555	0.0432836	-0.035178	-0.108173	-0.051506	-0.0660813	0.00749751	0.00226549	0.0089289	0.0230326	0.0795402	-0.0594562	-0.0457558	-0.0566576	-0.0348274	-0.0240654	-0.0605001	0.0815935	0.0859236	0.00929377	-0.182126	0.057863	-0.0805319	0.0941523	0.100574	0.118502	-0.0597604	-0.0726178	0.0658251	0.0952542	0.0360057	0.0171173	0.0422955	-0.0195757	0.0979356
HC_125	0.0473686	-0.0278207	0.0941883	-0.109233	0.258595	-0.159921	0.0181735	0.00259443	0.0617819	-0.0714896	-0.0722471	0.198174	-0.0693893	0.206705	-0.201922	-0.151412	-0.0365984	-0.0938339	0.110617	-0.0866566	0.174766	0.0224782	-0.0542602	0.203141	0.147064	-0.160701	-0.0638485	-0.247017	0.0556941	-0.18607	-0.0276102	0.0922854	0.15234	0.0316401	-0.120441	-0.255494	-0.00297564	0.111133	-0.101175	0.0175756	-0.0708326	0.0604807	0.104633	0.00109711	0.105228	-0.125451	-0.0106528	-0.0622068	-0.0400855
HC_126	-0.137223	0.00811865	-0.0381181	-0.112933	0.0339578	0.0474758	-0.0646409	0.0100558	-0.0227722	0.0149283	0.0718544	-0.00636221	0.0811223	0.143511	0.0951395	0.143715	-7.49417e-05	0.0136298	0.0934968	-0.0287562	0.0146798	0.0663474	-0.056266	0.0810066	0.0870858	0.104506	-0.130378	-0.150933	-0.0789947	0.0631831	-0.0362546	0.0144794	0.0314579	-0.0764944	-0.0824779	-0.00196273	0.0672712	0.0324518	0.119916	-0.02603	-0.026966	0.0479554	-0.00793171	0.0554402	-0.0893226	0.0282239	0.0753924	-0.0386942	0.128288
HC_127	0.00676979	-0.0615152	0.0468427	-0.18777	0.00178804	-0.0837304	0.130671	0.0526135	0.0140873	0.0459258	-0.0653545	-0.198124	-0.0141232	-0.00158741	-0.130845	0.155434	-0.145302	-0.044165	-0.0788119	-0.0508983	0.0797467	0.111191	-0.0889682	-0.0779786	0.034526	-0.0614871	0.0584385	-0.040075	-0.0637039	-0.054987	0.0418352	0.0756963	-0.101846	0.0961628	0.104838	0.154998	-0.0726943	0.0353086	0.110754	-0.0397777	-0.00199157	-0.0318711	-0.209711	-0.0542203	0.130689	-0.0520576	0.17789	-0.190679	-0.0544495
HC_128	-0.133496	-0.00181417	0.0225983	-0.0528101	0.145535	0.164357	0.00621318	0.0559265	-0.119237	0.0754256	0.0789111	-0.0222387	-0.106856	0.00191754	-0.0724834	0.207481	0.0437123	-0.0534444	0.150956	0.0459339	0.0322999	-0.0265754	0.0246058	-0.100496	-0.058668	-0.0683056	-0.0722857	-0.076885	-0.194463	0.0841326	-0.00238434	0.0483718	-0.302022	0.0710404	-0.0684754	-0.193257	-0.128253	0.0452307	0.0343041	-0.018392	-0.0616533	0.0853491	-0.0291682	-0.0682422	0.088975	0.0207883	0.00988501	0.0838055	0.099817
HC_129	-0.0815041	-0.0643281	-0.0261364	-0.0291059	-0.0932148	-0.027035	-0.0610105	0.151892	-0.0173729	0.246271	-0.101003	-0.06331	0.147541	-0.103626	-0.100599	0.181789	0.0886769	-0.0502352	-0.00211599	-0.0468949	0.00320836	0.0696247	-0.1649	0.0682677	0.014484	0.0811276	-0.0197892	-0.0944176	-0.0644223	-0.106691	-0.0986809	0.0467504	0.0497972	-0.014131	0.0527035	-0.151074	-0.00395153	-0.0502306	0.120644	-0.0871774	0.0588137	0.0491756	-0.0245541	-0.0306156	-0.126371	0.0896106	-0.0664141	-0.0315474	-0.102126
HC_130	-0.125819	-0.0434199	0.0377958	0.0261571	0.102481	0.115738	-0.0616602	0.0488161	-0.119522	0.191377	0.0148485	0.0690879	-0.106366	-0.0315509	-0.138194	-0.0073713	-0.0482523	-0.00286545	-0.0201691	0.0458375	-0.0352932	0.0115386	-0.0163275	-0.0822446	0.0503888	-0.0385755	0.0243804	-0.0401857	0.00697415	0.0447054	0.158017	0.0911823	0.0696907	0.0764511	-0.067418	0.0388802	0.0331851	-0.0906764	0.0200734	-0.0311996	-0.042989	-0.0371529	-0.0599478	0.0335177	0.0489332	0.066093	0.102161	0.0649085	0.0965634
HC_132	0.00757531	-0.12462	-0.0632369	-0.104252	0.0276352	0.0829466	0.160198	0.0507553	-0.109032	-0.0196338	0.0513927	-0.0469905	0.0361312	0.0924494	0.0704597	-0.0206135	-0.0595397	-0.0885265	0.0468538	0.166518	-0.00774235	0.00434076	-0.013565	0.0596906	0.150041	-0.10809	0.0143035	0.0681681	0.0616189	-0.122884	-0.0535154	-0.0514305	-0.0617642	0.0319798	-0.134997	-0.0308083	0.0378675	-0.105767	0.119665	-0.0466965	0.151082	-0.0268086	-0.0192426	0.103876	-0.0555131	-0.0668547	0.148416	-0.0977473	-0.0385057
HC_133	0.0819629	-0.0647168	0.00171423	-0.178708	0.0286882	0.0418827	0.0711134	-0.0422335	-0.111588	0.0195455	-0.104616	0.0431457	0.23511	0.12011	-0.0920941	0.030413	0.0033753	-0.0395602	-0.0087713	0.156838	0.0975604	0.00263961	0.0611309	-0.121478	0.122491	0.114195	-0.0466005	-0.048256	-0.0892528	0.0626375	-0.0873218	-0.117346	0.128878	-0.179719	-0.0922031	0.0341959	-0.00921552	-0.0956242	-0.130964	-0.0124569	0.036782	-0.140734	-0.103084	-0.152872	-0.0432184	0.0462902	-0.0358892	0.0701882	0.137743
HC_134	-0.0037261	-0.0508027	0.0630075	-0.199788	-0.00255188	-0.0814373	0.116405	0.0260476	0.0483636	-0.0211319	-0.0454105	-0.0822205	-0.0655002	0.00732643	-0.00383418	-0.037144	-0.179533	-0.0517506	0.0870372	0.0405359	0.156648	0.0996937	-0.0600284	-0.0280226	0.116672	0.0847852	0.0462265	-0.13781	-0.0701378	0.00385472	0.135664	-0.0585164	-0.0903155	0.0233484	0.186505	0.160841	0.0160473	-0.0154749	0.055624	0.0100844	-0.0767526	0.0569287	-0.231333	-0.132624	-0.0493347	-0.0730484	0.00653617	0.147812	0.0768687
HC_138	-0.098373	-0.0313348	-0.0911056	-0.122162	-0.040847	-0.144154	0.00510311	-0.0135686	0.0442535	0.101803	0.00328273	-0.00981731	0.0774764	0.0511581	-0.0288427	0.0264789	-0.174546	0.180693	0.0681205	0.0784339	-0.0163823	0.0394838	-0.15172	0.0529394	0.0994936	0.0517335	0.0194633	-0.0952041	-0.0309076	-0.0761546	-0.0602253	-0.133163	0.00956507	-0.0953898	-0.0459676	0.116368	-0.143518	-0.108574	-0.0825189	-0.0197266	0.145462	-0.00232875	0.0291378	0.0998834	0.00315085	-0.0244598	0.208813	-0.010523	-0.0665335
HC_140	-0.11767	-0.0621913	0.0476034	0.0308321	0.109459	0.114584	-0.0451885	0.0194933	-0.0566179	0.184173	-0.0422932	0.101649	-0.0902021	-0.0305391	-0.0108187	-0.0494474	-0.0760723	0.0425664	0.0076961	0.146165	-0.0269201	0.0496959	0.0236482	-0.0830872	-0.0188586	-0.00765003	0.079301	0.0528559	0.0274958	-0.0193532	0.00280304	0.0478308	-0.0628059	-0.00386031	0.00565057	0.0778413	-0.122293	-0.0636475	-0.12136	0.0241352	0.0401274	0.0236848	0.0712158	-0.00564761	-0.106734	-0.092065	-0.135095	-0.0370146	-0.0868023
HC_142	-0.000697172	-0.10501	0.129084	0.101114	0.0346183	0.00760799	0.0967353	-0.101983	-0.224208	0.0617016	-0.135152	0.095899	-0.0532981	0.131425	0.0894211	0.0938929	-0.0444249	0.00266106	-0.0080253	-0.125147	0.0815674	-0.00988966	0.073643	-0.174548	0.0834184	0.0298441	-0.0753063	0.169821	0.0158665	-0.030443	-0.0727304	-0.0871219	0.100959	-0.00790878	0.156393	0.0869794	0.0558949	0.0713409	0.0352907	-0.0288687	0.0831584	0.037956	0.00106818	0.000990216	0.160072	0.151315	0.0522121	-0.0466773	-0.234654
HC_143	-0.104174	-0.0539868	0.0612994	-0.00855484	0.120929	0.0933436	-0.0450972	0.0447447	-0.116977	0.200472	-0.0233153	0.0929592	-0.108117	-0.0626848	0.00402212	-0.0417161	0.0485662	0.078485	0.049522	0.174027	0.0343505	0.0431615	-0.0879456	-0.150812	0.0193245	-0.0406105	0.101757	-0.0443702	0.0870895	0.0077905	0.0641996	0.04624	-0.0634393	0.066794	-0.0123013	-0.0133779	-0.107273	-0.0333771	-0.108025	0.0533562	0.0831892	-0.0484268	0.0279423	0.0553539	0.0104434	-0.0894768	-0.077433	-0.000150246	-0.0602416
HC_145	-0.0166234	-0.0860764	0.118916	0.0256921	0.140745	0.0258212	-0.0046779	-0.0255	-0.24843	0.100628	-0.252781	0.0300371	-0.0476361	0.0220311	-0.0597927	0.0977564	0.0339367	-0.0234688	0.102539	-0.0242034	0.00515116	-0.165823	-0.0972068	-0.211942	0.0377658	0.0488209	0.112335	0.0503321	-0.0742325	-0.0631078	0.0511182	0.0410068	-0.0918358	-0.0552614	0.0132821	-0.0829865	0.035591	0.0618423	0.073373	-0.106383	0.176628	0.021423	0.0940505	-0.0626477	-0.0322714	-0.107315	0.146868	0.111868	0.0168193
[truncated: 83 more columns]

## Sheet: sites
sample_ID	PC1	PC2	PC3	PC4	PC5	PC6	PC7	PC8	PC9	PC10	PC11	PC12	PC13	PC14	PC15	PC16	PC17	PC18	PC19	PC20	PC21	PC22	PC23	PC24	PC25	PC26	PC27	PC28	PC29	PC30	PC31	PC32	PC33	PC34	PC35	PC36	PC37	PC38	PC39	PC40	PC41	PC42	PC43	PC44	PC45	PC46	PC47	PC48	PC49
CKD_1	-2.2893	-0.226242	0.312107	-0.109424	0.270249	-0.208698	0.212933	-0.0377082	0.126679	-0.148984	0.121293	0.0267438	-0.0938067	0.0629137	-0.0463172	0.00428536	-0.0275219	0.012317	-0.0540962	0.0473681	-0.0603216	0.00228404	-0.0199759	-0.074697	0.011851	0.0180202	-0.0645923	-0.0137764	0.0321816	-0.0574246	0.0472106	-0.0225508	0.0084594	-0.0283664	0.0136092	-0.0149604	0.035294	-0.0257909	0.0194416	-0.00228303	0.0154974	-0.0634252	0.0277644	-0.0200184	0.00803801	-0.0139917	0.000118391	0.0122487	-0.000192738
CKD_2	-2.35251	-0.5004	0.211803	-0.966688	-0.075226	-0.194905	0.144157	-0.257075	0.0213173	0.146395	0.107043	-0.0910273	-0.152549	0.014807	-0.032927	-0.0261191	-0.0435687	-0.0359959	0.0534157	-0.00234855	-0.112776	0.00194009	-0.0697888	-0.048652	-0.0170726	0.00585939	0.033794	-0.0315063	0.0197304	0.0112895	-0.0134277	-0.0288028	0.0372203	-0.0462023	-0.00827193	-0.0311615	0.0584988	-0.027921	0.0200705	0.0508029	0.0192793	0.0364445	0.0289087	0.0440516	-0.0328642	0.0177091	-0.00782222	0.0078646	0.0124952
CKD_3	-0.765842	0.872254	-0.294713	0.0400147	0.408368	0.0461817	-0.0304726	0.149619	0.0516104	-0.0850242	0.0769383	0.0127479	0.164243	-0.0672292	0.0877012	-0.0279819	-0.0371603	-0.069351	0.0408499	0.0972388	0.0181326	-0.00778265	0.018493	-0.0503215	-0.00485256	-0.0357462	-0.00303766	0.0470217	-0.0315648	-0.0178484	0.0786713	-0.0181532	0.0596267	0.00263243	0.0348141	-0.0149625	-0.0216034	-0.0223865	0.00277318	0.000327429	0.0207504	-0.00198889	-0.00340594	0.0289521	-0.00124135	0.01791	0.0185806	-0.0206899	0.00859631
CKD_4	1.71516	-1.21276	0.935347	-0.283483	0.123624	-0.0115148	-0.0011436	0.130157	0.0688502	0.126485	0.0725504	0.142143	0.00849581	-0.0196003	0.0465881	0.0115977	-0.0661342	0.0620611	0.0322982	-0.0105516	-0.00473695	0.0365014	0.00969091	0.0298287	-0.00776295	-0.0417454	-0.0186613	0.0125538	-0.0455227	0.00712743	-0.0293011	0.0354994	0.00642962	-0.0142561	-0.000343477	7.34777e-05	-0.0122419	0.000622105	0.00405907	0.00430622	0.0220373	-0.0134649	0.00906649	0.0140309	0.00557338	-0.0113568	0.0139054	0.0239135	0.0206821
CKD_5	0.236961	0.285371	-0.355384	0.785848	0.131354	0.206875	0.029068	-0.0139871	0.0639364	-0.112756	-0.0764171	0.054405	0.11312	0.0578957	0.0099959	-0.0449495	-0.118097	-0.0872194	0.104222	-0.0964631	-0.0567845	-0.0329008	-0.0244652	-0.0532553	0.0416217	-0.00439864	0.0118809	0.00631081	-0.0236487	0.0626435	0.00180271	0.0346338	0.00221919	0.0375421	0.0442087	0.0428886	0.0167935	0.0374455	-0.0502686	0.0197568	0.023977	0.0301201	0.0052701	0.00328848	-0.0248782	-0.0239788	-0.0167309	-0.0213356	-0.0107249
CKD_6	1.31611	-1.44029	1.0681	-0.288938	0.25124	0.163261	-0.0861315	-0.0348691	0.139707	0.0910137	-0.00358091	0.162781	0.0691398	0.0770528	0.0872058	0.0101332	-0.0317905	-0.0105368	0.0863029	0.0267327	-0.0319023	0.00747061	-0.0453582	0.0483584	0.010277	-0.00751216	-0.0399469	-0.0141561	0.0233922	0.053933	-0.0102315	0.0385968	-0.0451172	-0.0545321	0.070643	-0.025532	-0.0162269	0.00513607	0.0159967	0.0105434	0.0200196	-0.0209875	0.0128348	0.00456893	0.0674244	-0.021872	0.0102594	-0.00736592	-0.0137476
CKD_8	1.45128	0.290112	0.408619	0.323147	0.158942	0.161275	0.198189	0.0528132	0.0154539	-0.113173	0.0552033	-0.0765072	-0.0913392	0.0255624	-0.0329682	-0.00730666	-0.0235936	-0.0498346	-0.054146	-0.0533155	-0.0068768	-0.0480149	0.00950896	-0.0205284	-0.0741977	-0.032592	0.0115326	0.0176496	-0.0181017	0.00258761	0.0127887	0.0185648	-0.00603314	0.017466	-0.0330507	0.0170044	0.0138251	-0.00776935	-0.0216461	0.0284319	-0.00630515	0.0349364	-0.0333191	-0.0153728	-0.00248875	-0.0203162	0.009819	0.0150162	0.0067969
CKD_10	1.5988	-0.743133	0.762316	-0.0467994	0.257779	0.0677433	0.122077	0.109123	0.123226	0.129625	0.00076274	-0.023501	0.0403508	0.0195817	-0.0413142	0.0224104	-0.110887	0.00728196	-0.0165594	0.00494449	-0.0476338	-0.0310008	0.000346304	0.0306404	-0.0151861	0.0387127	-0.018292	0.052412	-0.0137275	-0.00462526	-0.0256489	-0.0537849	0.00683824	-0.0029533	0.0259047	-0.0251076	0.00304499	0.0200932	-0.00405734	-0.00329086	-0.0141117	0.0278986	-0.0257573	0.00792811	-0.0326306	-0.0137785	-0.00295159	-0.00359853	-0.00744233
CKD_11	-0.757924	0.591707	0.282041	0.422977	0.137487	0.0913125	-0.216182	-0.0295057	0.0888777	-0.0936571	0.000744117	0.019799	0.204061	-0.0519335	0.00747619	0.0269779	-0.164703	-0.0529299	0.129922	-0.0104685	0.00293657	-0.0492904	0.0265022	-0.0574264	0.0211762	-0.0149205	0.0548822	-0.0327295	-0.0167259	0.00889554	0.00878882	-0.0363124	0.0420505	0.0771762	0.00577214	-0.0265473	-0.0249704	0.00548108	0.0163815	0.0674023	0.0198364	-0.0336861	-0.0146858	-0.0484553	-0.00591244	0.0270696	0.0275957	-0.0180676	-0.00230359
CKD_15	1.64312	-0.259918	0.693309	-0.0908531	0.250336	0.128201	0.155351	0.150509	0.0619905	0.0728852	0.0272545	-0.043326	0.0359819	0.0125115	0.0154925	0.0930268	-0.0116578	-0.00713923	-0.00018876	-0.0428022	-0.0198546	-0.0257147	0.011146	0.0045211	-0.0567301	0.0427306	-0.0416512	-0.00650233	-0.0361147	-0.0396553	-0.0331146	-0.0356378	-0.000412783	-0.00114582	6.82745e-05	0.00778206	-0.00280262	0.000778375	-0.00977679	-0.000946831	-0.0218104	0.00957894	-0.00269878	0.0122942	-0.0215078	0.0230744	-0.000470345	-0.00644846	0.000721715
CKD_17	1.75042	-0.943164	0.702001	-0.316403	0.233329	-0.061382	0.0848641	0.180712	0.0564227	0.13903	0.100828	0.04101	0.0272813	-0.0699504	-0.0123698	0.036998	-0.0488721	0.0683596	0.0239933	0.000192965	-0.0139342	0.0427453	0.0391245	0.0119905	0.010473	-0.0388558	-0.0316505	0.0120794	-0.0560161	0.0313214	-0.0289291	0.00745635	0.0203573	-0.00144557	0.0145913	0.0135552	-0.019989	0.015413	-0.00627805	-0.00521046	-0.0274761	-0.00465145	0.0276222	0.00241172	-0.0153681	0.00943233	0.021159	0.0135386	-0.00353599
CKD_18	1.81136	-1.01058	0.741229	-0.368463	-0.033653	-0.0603556	0.0888872	0.153716	0.108059	0.143867	0.0785128	0.0486927	0.0342954	-0.0783402	-0.0475417	0.0350737	-0.00549331	0.0491097	0.0169325	-0.0386008	-0.00694045	-0.00495845	0.0124532	-0.00893489	0.0322216	-0.0262926	0.0108862	0.0286523	-0.0631452	-0.0034737	0.00429177	0.0298947	0.0439049	-0.0179552	0.0146232	-0.0086788	-0.017146	-0.00351144	0.00393935	-0.00854853	-0.00803644	-0.00938775	0.0222608	0.00634226	-0.00732784	0.0120958	-0.0039516	0.00386173	0.00187563
CKD_19	1.70111	-1.10638	0.914843	-0.0376016	0.0850383	0.00699314	-0.00815913	0.107151	0.0950668	0.14853	-0.000364361	0.115735	-0.0145008	-0.0105226	-0.00641844	-0.0229792	-0.059967	0.0525713	-0.0347994	-0.032773	-0.029795	0.00555041	-0.0377427	0.0433948	-0.0247617	-0.0204487	0.00610358	0.0581812	-0.0130822	0.0265244	-0.0199397	0.0227176	0.0221161	-0.00962697	0.0334544	-0.0297548	0.00901535	0.00238414	0.00350845	0.0198487	0.0115675	0.000791945	-0.0234487	0.0209841	0.0087294	-0.0227468	0.004088	0.0139316	0.0138018
CKD_20	1.82364	-0.869341	0.485689	-0.242129	-0.304074	-0.141577	0.0851133	0.0412434	0.146643	0.00659678	0.00994617	0.0315584	0.0724726	-0.113931	0.00420447	-0.0256435	0.0306046	-0.0265935	-0.0429041	0.00446051	0.0028607	0.0186322	0.0541725	-0.0249625	0.0248681	-0.0146345	0.0286805	-0.0487612	0.0298237	-0.0639216	0.0165585	0.0394346	0.00520814	0.0201925	-0.0051814	0.00809725	-0.0122565	-0.0348348	0.00167809	0.00503638	0.0322733	0.0261537	0.0176379	-0.0281334	-0.0138591	-0.0184947	0.0063688	0.00804219	0.00898726
CKD_21	1.8821	-0.52212	0.527777	-0.217705	-0.0802323	-0.0651837	0.172805	0.119216	0.0561273	0.106322	-0.00659522	0.0524894	-0.0147717	-0.0780913	-0.0148643	0.00977731	0.0300349	0.0175284	0.000501065	0.00744553	-0.00372683	-0.00879078	-0.0162069	-0.0309356	0.0223998	0.0174496	0.0482776	-0.0256475	0.0209651	-0.0473289	0.0247278	-0.00487127	0.0224799	0.0253136	0.0249629	-0.00996803	-0.000833367	-0.0119477	-0.00946557	-0.0201814	0.0092164	0.0179854	-0.00921844	-0.00762317	0.000859374	0.0149293	-0.0117367	-0.00467021	-0.00532359
CKD_25	0.1434	-0.0999754	-0.871434	0.0968055	-0.35121	0.0651306	0.284162	-0.0320297	0.249197	-0.00616776	-0.048709	-0.0297569	-0.0142585	0.0832898	-0.00335336	0.0932141	-0.0624712	-0.125278	-0.0264097	0.099593	0.0421924	-0.0306404	-0.00745061	0.0152563	0.00648929	-0.0237508	-0.0413971	0.038184	0.0328891	0.0523163	0.0359621	0.0503415	0.0075758	0.0115928	0.00187839	0.0349848	0.00228188	-0.00841815	-0.00244619	-0.0560406	0.00927903	-0.00277777	0.0266751	0.00485659	0.028073	0.00747323	0.00519616	0.0113183	0.0101399
CKD_27	-0.876627	0.0170081	-0.4807	0.757256	0.0967709	0.335318	0.128599	0.0593203	0.167968	0.00037575	-0.0450189	-0.0349559	0.161698	-0.045002	0.0250658	-0.0709723	-0.0407373	0.0371727	0.0581054	0.0264236	-0.0322894	0.0138795	-0.090695	-0.0272811	-0.00814636	-0.0287138	-0.0258597	0.0218587	0.0356957	0.000943184	0.00849758	0.0226765	0.0173538	-0.0193378	-0.0439524	-0.016013	0.000112557	0.0685102	-0.0209804	-0.0202993	0.0380493	0.0384154	-0.010232	0.0051958	0.021863	0.0200074	-0.0128404	-0.0216567	0.0158351
CKD_28	1.58717	-0.649821	0.278994	0.125042	-0.363248	-0.0882839	0.0758205	-0.0313341	0.135377	-0.027549	-0.149406	-0.0592687	0.0378686	-0.0953449	-0.0585644	-0.0413899	0.0897189	-0.069278	-0.0644657	0.0675348	0.0365744	-0.0249268	0.00135008	-0.0403482	0.0269537	-0.0286899	0.00567201	0.00716878	0.044444	0.0164717	-0.0270677	-0.0296864	-0.0455726	-0.0165682	-0.00713116	-0.0287157	-0.0264676	-0.0565603	-0.0135717	0.00638946	0.0108414	0.0157241	-0.00345075	-0.0213946	-0.0109458	-0.0225389	-0.00188391	0.00337114	-0.00147319
CKD_29	-0.178748	0.397741	-0.594012	0.824334	0.037326	0.280044	0.0694402	0.0524309	0.0547295	0.133158	-0.0474718	-0.0230903	0.0163879	0.105344	-0.0455404	-0.034534	0.0476784	-0.000697105	-0.0612082	0.0298647	0.0154646	0.0923775	-0.0404374	-0.00826739	0.00252701	-0.0296026	0.0210622	-0.00713883	-0.0292442	-0.0350763	-0.0529364	0.00948467	0.0216167	0.000288402	-0.0297097	0.023942	0.0287931	0.00188254	0.016396	-0.018212	-0.00533887	-0.0195426	-0.012065	0.0195474	0.0166978	-0.003392	0.0219662	-0.0188941	0.00520681
CKD_30	-0.180159	-1.31446	-0.570394	0.801619	0.0182097	0.125938	-0.0521396	0.0525995	0.124221	0.167901	-0.0835647	-0.104733	0.0154577	0.150247	0.0108422	0.0380591	0.152722	0.0457854	0.0768858	-0.0212972	0.0510076	0.0639538	-0.00643849	0.0171362	-0.0747474	-0.0417265	0.0145317	0.0144384	-0.0209521	-0.0336242	-0.0302619	-0.062241	-1.70603e-05	0.0333648	0.00179173	-0.00464306	-0.0333066	-0.056457	-0.0140732	0.0343664	-0.0008726	0.016242	0.0133709	-0.00977857	0.00607672	0.000346727	0.0436866	0.00651727	-0.00668031
CKD_31	1.03607	-0.522644	-0.121705	0.429641	0.303625	-0.0698373	0.26826	-0.287052	0.0626974	-0.0253429	-0.175116	-0.109846	0.0261712	-0.0185709	-0.07654	-0.0107402	0.0116617	0.0480035	0.0533096	0.0444875	0.0463959	-0.0141602	-0.00264457	-0.0557511	-0.011057	-0.0123362	-0.0634341	-0.00361123	0.0144155	-0.00543709	-0.0841011	0.0173061	-0.0300503	-0.0583278	-0.0175549	-0.0106016	-0.0243737	0.0271288	-0.038233	6.92907e-05	0.0207889	-0.00701471	-0.0361782	-0.0115261	-0.0200723	0.0349369	-0.0120961	-0.0129157	-0.00152753
CKD_32	-1.57345	0.397492	-0.141485	0.535607	-0.214582	0.0729161	0.122381	0.0644449	0.0606807	0.15951	-0.0734604	-0.129185	-0.0981707	-0.115973	0.0533884	-0.0524436	-0.0814398	0.0271779	-0.0304286	-0.00249192	0.0439768	-0.02234	-0.0326379	0.0487299	-0.0458377	0.0205119	0.0384585	-0.0612142	-0.0160152	0.0243516	0.0015973	0.0139472	-0.0100588	-0.0174878	0.00965588	-0.0165687	-0.00447677	0.0025887	-0.010338	-0.0120149	-0.0268851	-0.0394613	0.0663504	0.00630265	-4.50153e-05	-0.00335254	-0.00681973	-0.030017	0.00847163
CKD_34	0.492017	0.40161	-0.612525	0.458852	-0.315986	0.147425	0.124591	-0.0605148	0.0803622	0.0441343	-0.143393	0.00659754	-0.0254497	0.0375875	-0.170659	0.0426909	-0.0405091	-0.0921956	0.0022823	0.0390191	0.00463831	-0.0359574	-0.0259447	-0.00264198	0.0605806	0.0289006	-0.0258942	0.0173355	-0.0142608	0.0827029	-0.0202282	0.005423	0.0228003	-0.00938852	-0.0212598	-0.0190478	0.00536812	-0.0139914	-0.000892898	-0.0191792	-0.00267711	-0.00520955	0.0487121	0.0112804	-0.0246716	-0.0128148	0.0057463	0.0361796	-0.0362643
CKD_36	-1.02748	-0.391123	-0.563952	0.466716	0.127149	0.361673	0.202764	-0.166961	0.257305	0.0556096	0.0330317	-0.0536545	0.018211	0.0505529	-0.0385842	-0.0983507	0.0649597	0.143338	0.0494159	-0.0280279	0.0498565	0.115605	0.0270887	-0.0297983	-0.0077746	-0.0129766	-0.0122046	-0.0583404	-0.0407167	-0.00414185	0.00500372	0.0101468	-0.00644451	-0.0512981	-0.00832549	0.00874273	0.00720951	-0.000263572	-0.0204618	0.00353794	-0.0227502	-0.0213171	-0.0229474	-0.0127919	-0.0167349	0.0175413	0.00214528	0.0454616	0.0204532
CKD_37	-1.11955	0.845487	0.396724	0.281251	-0.151402	-0.201579	-0.102688	0.0810286	0.165265	0.084964	-0.0946558	0.0285096	-0.126408	0.00590403	-0.139209	0.042421	0.052754	-0.0390468	0.011734	-0.0219869	-0.06562	-0.000380667	0.0200149	-0.0455118	0.00672882	-0.0210408	0.00642792	0.0232349	-0.00600298	-0.0238661	-0.0231905	-0.0577348	0.0367529	-0.0103983	0.0218642	-0.00998766	0.0221876	0.0156357	0.0082624	0.00864425	-0.00440073	-0.00559728	-0.0329774	0.00896877	-0.0148364	-0.00278741	-0.0194968	0.0182377	0.00440548
CKD_38	-1.29525	0.136271	-0.380241	0.716304	-0.0100694	0.285397	0.145779	0.11204	0.0707642	0.0325137	0.00185557	-0.0724821	0.059589	-0.136671	0.0752053	-0.00853005	-0.0400237	0.0715121	0.0299883	0.0625161	0.018873	-0.0677902	-0.0778999	0.0562699	0.0382582	0.00536777	-0.00458279	-0.0174203	0.00929594	-0.0228026	0.0251975	-0.0258559	0.0273478	0.00800615	0.019329	-0.0325399	0.0241106	0.0282918	0.0249702	-0.00812304	0.0151839	0.0488872	-0.0261081	-0.00225681	-0.0151419	-0.0321999	0.00980019	0.0148515	-0.000229546
CKD_39	-0.650285	0.900791	-0.197323	0.594855	-0.01934	-0.0458021	-0.0234267	-0.00121169	0.233677	0.105353	-0.0194335	-0.0383262	-0.092273	-0.0383328	-0.100452	-0.0201352	-0.0979088	-0.0274642	-0.0181425	0.0839705	0.0334586	-0.0784711	-0.0354285	-0.017555	-0.0292977	0.0140251	0.0173438	-0.00938686	-0.0123259	0.0248018	-0.0358294	-0.0286415	-0.0147017	0.00142629	0.0179699	0.00588067	-0.0211813	0.0240295	0.00347427	-0.0164427	-0.0228209	-0.0461543	0.00219581	-0.000183845	0.0019555	-0.00111933	0.00156037	-0.00835892	-0.0271837
CKD_40	-0.466954	-0.841107	-0.853639	0.4965	0.0540521	0.235912	0.314631	-0.0845377	0.205148	0.0419552	-0.0201153	-0.118046	-0.0406617	0.0585211	-0.0119367	0.0635579	0.0729951	0.0697032	0.0962557	-0.0546878	0.0169407	0.00679523	0.0128724	-0.0278426	-0.00275783	0.0279289	0.0257598	-0.00147979	8.77407e-06	-0.0211384	0.0362591	0.0479013	0.00777362	0.0400634	0.0219244	0.0340633	-0.00366014	0.0214463	0.0203128	-0.0657812	0.00963239	-0.0134871	0.0101954	0.00619809	-0.0164955	-0.0268822	0.010958	0.00712654	-0.0067343
CKD_43	-2.72202	-1.2604	0.299344	0.229631	0.0431638	0.00468954	-0.109042	-0.0856259	0.0644882	-0.13061	0.226829	-0.0349616	-0.0751364	-0.060002	0.107494	0.0995513	-0.0192717	0.0122564	0.125059	-0.0378621	0.00118134	-0.0684587	0.0656416	-0.0615675	0.123174	0.0281757	0.0510785	0.00216533	0.0376275	-0.0346542	-0.0708188	0.0687908	-0.0175819	-0.104304	-0.0166616	-0.0343736	0.0033243	-0.0272163	-0.028984	-0.0111875	-0.0420895	0.00051403	-0.0241307	-0.033861	0.00836528	-0.0176698	0.0197616	-0.00962915	-0.00244034
CKD_44	-2.15749	-0.0939937	0.239313	-0.136603	0.243549	-0.211954	0.194118	-0.147054	0.208916	-0.1107	0.130612	0.0149325	-0.143512	0.0159938	-0.0566685	-0.0234826	-0.0268582	0.00197249	0.0199848	0.027695	-0.107112	0.0243848	-0.0328779	-0.0432081	-0.0102734	-0.0267416	-0.0157131	0.025829	0.0106541	-0.057945	-0.0154164	0.0111596	-0.0681818	0.0834268	0.0111385	-0.00600675	-0.00213026	0.0248277	0.0347264	0.000339947	-0.0174104	-0.00805433	-0.00450702	0.008104	-0.0383179	0.0218578	0.0073939	-0.00765262	-0.0148444
CKD_45	-1.07837	0.232278	-0.266792	-0.731832	0.460399	0.0976875	-0.343908	0.115993	0.106966	-0.0454714	-0.0684819	-0.00828988	0.0188122	0.00666797	0.105041	-0.0476655	0.0143471	-0.00559438	-0.0200852	0.125647	-0.0115476	-0.0671444	-0.0201018	-0.0088947	0.0228825	-0.0486138	0.0469049	-0.0278286	-0.0635684	-0.0242165	-0.000918215	0.0505779	0.0381906	0.000806298	-0.0174715	0.0262358	0.00112474	-0.00300096	0.0333517	0.0193132	0.0178757	-0.0214761	-0.00919148	0.00492655	0.0188034	0.0578375	-0.00746317	0.0446418	-0.00675542
CKD_46	1.3837	-0.739363	-0.132274	0.446308	0.259815	-0.287455	0.0192754	-0.00198957	-0.195997	-0.0563492	0.0512117	0.00984511	-0.0355763	-0.0951073	0.0867122	-0.0488455	0.0419825	0.0254766	0.00890805	0.0583587	0.0259835	0.0218018	0.00423961	-0.0248179	-0.00703297	-0.0384571	-0.00878382	-0.0297494	0.0387631	0.00675287	-0.0629654	0.0252034	0.00615351	0.0342557	0.0051899	0.00260043	-0.0132007	-0.00681181	0.00775576	-0.00373801	0.0275505	-0.0192282	0.0330517	0.00736615	-0.0252589	-0.0339166	0.0149987	0.00530007	0.00108279
CKD_47	-0.351616	-1.63948	-0.515052	0.73635	0.173365	0.0550213	-0.101509	0.00340228	0.0380127	0.128572	-0.0187596	-0.0988	0.0850743	0.254171	0.0270411	-0.0469786	0.0578226	-0.0295383	0.0246495	-0.0475829	0.0394328	0.0502369	0.0380201	0.00428352	0.0333597	-0.0185647	0.0495907	-0.0348006	-0.0434508	-0.0137391	0.0754735	-0.103989	-0.054922	0.00122195	0.0590455	-0.0290204	0.0430422	-0.0155504	0.0119869	0.0471645	-0.00296675	-0.0207341	0.015053	0.00514203	0.0185545	-0.0150459	-0.0303598	-0.00502039	-0.00662345
CKD_48	0.402537	-1.16137	-0.400708	-0.0657315	0.513657	-0.158388	-0.0320116	-0.463403	-0.0275746	-0.0230252	-0.142899	0.130951	0.0910428	-0.103605	-0.0906334	0.0380765	-0.0183028	-0.0632415	0.0294083	-0.0337016	0.010539	0.06825	-0.0697871	0.00401266	-0.0952612	0.0017699	0.0121493	-0.0293522	0.0189246	0.0204309	-0.0349331	0.0383423	-0.0517425	0.0348956	-0.0146395	0.0252955	0.00616131	-0.053124	-0.0279596	0.0132115	0.0111623	0.0182541	-0.0117976	-0.0122404	0.022063	0.0112714	-0.00272257	-0.027475	0.0194882
CKD_50	0.391363	-0.345783	-0.871132	0.627197	0.180971	-0.157173	0.0546076	0.107682	-0.128419	0.0100332	0.169372	-0.0212399	-0.0634368	0.0552555	0.0405316	0.128124	0.00382077	-0.0529706	-0.0328863	-0.0295199	-0.0164823	-0.0687603	-0.0199036	0.0270236	-0.0188629	0.0285873	-0.0374496	-0.0135334	-0.00342289	0.00545351	-0.00630338	0.0208188	0.0328229	0.0282617	-0.0384206	0.00424161	-0.000374676	0.0209907	-0.0430509	0.0345627	-0.0108521	-0.0170406	-0.0173283	0.0126615	0.0186321	0.0132544	0.0383418	0.0253084	0.0259772
CKD_51	-1.79917	-2.42495	-0.419831	-0.604296	0.337918	0.391968	-0.314851	-0.464972	-0.120514	-0.15578	0.193854	0.135487	-0.0799416	-0.0994088	-0.0540498	0.143363	-0.0158413	-0.124841	-0.137608	-0.0276659	0.12396	0.0159318	-0.104222	0.00508844	0.00624323	-0.101785	0.00171693	-0.0184156	-0.0538196	-0.0279235	-0.0101452	-0.0786803	0.0718931	-0.0122875	0.0406225	0.00351414	-0.0234772	0.0356767	-0.00384382	-0.047861	-0.00446596	0.0213605	0.0155588	-0.020615	-0.00144149	-0.0215747	-0.0173385	0.0138423	0.000781827
CKD_52	0.402435	-1.07433	-0.867552	0.28956	0.39989	-0.309784	-0.0333353	0.0949383	-0.139133	0.0930655	0.0610436	-0.0845581	0.0194517	-0.00549476	-0.0522095	0.0109243	-0.0696079	-0.0339524	-0.021172	0.0636299	-0.0239396	0.00944277	-0.0103492	0.0119936	0.0264927	0.0794008	-0.0238391	-0.00248786	-0.00394258	0.00485512	0.0717624	-0.0150642	-0.0179641	-0.00523963	-0.00931277	-0.0206018	0.00278496	0.0165571	-0.0100009	-0.00336318	0.00615006	0.0332946	-0.0292675	0.0172075	-0.00983583	0.0170767	-0.0475377	-0.000249006	-0.00416823
CKD_54	1.18305	-0.647252	-0.385975	0.375524	0.36743	-0.396007	0.0558823	0.0220546	-0.144072	0.0160967	0.0209576	-0.0703038	0.0473539	-0.022051	-0.0492316	-0.0670802	-0.0544493	0.0165974	-0.0535351	0.0253308	-0.00139881	0.0375459	0.0159723	-0.0526947	0.0177641	-0.0155133	-0.0234682	-0.0282184	-0.00362736	0.0719765	0.016149	-0.00856252	-0.00544671	-0.00639604	-0.0238827	0.00937569	0.0147217	0.048707	0.0431911	0.0078736	-0.0087635	-0.00316148	0.0215772	-0.0141983	-0.00857488	0.000660775	-0.000660267	0.00799399	0.00463032
CKD_57	0.779818	-0.477088	-0.705355	0.725199	0.179152	-0.272245	0.0671358	0.0528078	-0.121753	0.0894656	0.0306633	-0.00229332	-0.000283089	0.00981783	0.0102341	0.0978468	-0.00682756	-0.00340644	-0.0344141	-0.0202599	-0.0251398	-0.0564041	0.00978339	0.0095449	-0.0252795	0.0474599	-0.0324693	-0.0494864	0.0249479	-0.0447886	-0.018899	-0.0101002	0.0251364	0.00674661	-0.00801928	0.0107712	-0.040954	-0.0246969	-0.0117955	-0.00929362	-0.00350465	0.00722675	-0.0111144	0.00408282	0.0118817	0.0464807	-0.00918624	0.00159364	-0.0177257
CKD_58	1.2019	-0.621398	-0.421574	0.533173	0.272648	-0.358798	0.0705964	-0.0139052	-0.175387	-0.0630668	0.0590121	-0.0466698	-0.0169759	-0.0422127	0.0447393	0.0179391	-0.00237793	0.0366357	-0.0259165	0.0160644	-0.00920948	-0.0280607	0.0198736	0.0057601	-0.0209847	-0.0095157	-0.0166694	-0.0361892	0.0168413	0.0377772	-0.023177	-0.0386023	-0.0235525	-0.017979	0.0147018	0.0119948	-0.0240864	0.0266221	0.0541203	0.0101206	0.00771947	0.00428488	-0.0298438	-0.010075	0.0197077	-0.00909157	0.0226569	0.00985002	0.00999157
CKD_59	1.0512	-0.768808	-0.687477	0.185839	0.2575	-0.402869	-0.0738461	0.0831318	-0.120219	0.0578764	-0.0301123	-0.026517	0.0233648	-0.0984105	-0.115779	-0.0780345	-0.0446276	0.0147659	-0.01659	0.008316	-0.0228005	0.0504332	0.0373382	-0.00232709	-0.000279802	-0.00091827	-0.00178504	-0.00481756	-0.0335178	0.0321424	0.0400188	0.0378968	0.00367355	-0.0367581	0.00558209	0.0251522	0.00145614	-0.00647982	0.010323	-0.0299377	-0.00833507	-0.0202218	0.00740402	-0.0174392	-0.0170443	0.0189421	-0.00999803	0.00456881	-0.014171
CKD_61	1.09445	-1.01194	-0.178753	0.779843	0.123347	-0.276608	-0.0578238	-0.0458943	-0.12168	0.0417632	-0.0327177	-0.0284457	0.0228086	0.0621971	-0.0238988	-0.0985269	-0.0351087	0.0503225	-0.0674076	-0.0294615	-0.00714256	0.014001	-0.00706506	-0.00712333	0.0281101	-0.0405537	0.0490831	-0.0278755	-0.00190366	0.010744	0.00245628	0.0176931	0.0178145	0.00179766	-0.0393355	0.00411836	0.0408957	0.00641143	0.0736448	-0.00534829	0.0412285	0.00315342	-0.0138561	-0.00357805	0.0115988	-0.00775446	-0.00111654	-0.0124168	0.00180619
CKD_64	0.268158	-1.79038	-0.321318	0.757274	0.0546745	-0.175325	-0.287295	-0.0409279	-0.112501	0.108269	0.0661162	-0.0426639	0.023966	0.180551	0.00949359	-0.0173252	-0.0639601	0.00732958	-0.0341116	-0.0194275	-0.034962	-0.0137062	0.00138077	0.0338023	0.13725	-0.00721576	0.0957645	0.0593652	-0.00722899	-0.0227111	0.0197148	0.063834	-0.01714	0.0282335	-0.0473229	-0.0242086	-0.0137307	-0.0368314	-0.0243204	-0.0437661	-0.0570563	0.0331513	-0.00867517	-0.0225901	-0.00753401	0.0111495	-0.00055595	0.00620744	0.00214205
CKD_66	-0.00730936	-1.07496	-0.972203	0.280887	0.413023	-0.165528	-0.0468203	0.135439	-0.103012	0.0404625	0.128743	-0.0669201	-0.00979415	0.00972072	0.0555499	0.0968933	0.00415825	-0.0872169	-0.00820763	0.0373465	-0.0122728	-0.0516072	-0.0168641	0.0179092	-0.0493826	0.0575439	-0.0532996	-0.007923	0.0546825	-0.0278326	0.0603948	-0.00950624	-0.00105191	-0.0348384	0.0332442	-0.00986913	-0.0267566	-0.0194734	-0.0550381	0.0279488	0.00912199	-0.0337003	-0.00403582	0.0152933	-0.00219292	-0.0297857	0.0018174	-0.0116954	-0.00260015
HC_2	0.806271	0.447299	0.840455	0.0778791	0.235758	0.389088	-0.0561395	-0.00564026	0.0199079	0.0150528	0.140433	-0.045806	0.0545995	0.0362824	-0.0302241	-0.0822609	0.000204735	-0.102497	-0.0633429	0.0316882	-0.0234022	0.0225192	0.0448637	0.0211403	0.0228582	0.0774819	0.00854765	-0.0444775	0.0424246	-0.0197313	-0.0156268	-0.0161253	-0.0341888	-0.0162304	-0.00732195	0.0501923	-0.0212911	0.0169016	0.0193984	0.0088907	0.0066048	0.0230339	0.0174992	-0.0160145	-0.0061017	-0.00174323	0.022965	0.0196884	-0.0204193
HC_3	1.67989	-0.124519	0.326696	-0.400161	-0.343031	-0.0160912	0.185746	0.00958903	-0.0525286	0.016575	-0.047765	-0.0735701	-0.0371091	-0.000317587	0.0727065	0.0500062	0.0699699	-0.031771	0.00266039	0.0162521	0.0156913	-0.0422872	0.00105748	-0.0541882	-0.0231053	-0.0336306	0.077231	-0.0363936	0.00502455	-0.0162826	0.0263277	0.012333	-0.0141813	0.00596254	-0.00346978	-0.03773	0.00533046	0.00737177	-0.0100311	0.0148935	0.0214715	0.00705034	0.00347912	-0.0019229	0.0203245	0.0275143	-0.0263938	0.0109936	-0.00178624
HC_5	1.4296	0.594402	0.282796	-0.240976	-0.0132737	0.111972	0.10522	0.0422902	-0.0392437	-0.088853	0.172856	-0.0520822	-0.084709	-0.0224565	-0.0784577	0.00102402	0.0794823	0.0494092	0.0223899	-0.0173412	0.0209437	-0.0231585	-0.00625761	-0.0251949	0.0406251	-0.0462418	0.044375	-0.0457588	-0.0071436	0.028686	0.0329029	-0.00681766	0.00487072	-5.73412e-05	-0.0213585	0.0291161	-0.0223198	0.00877465	-0.0199336	0.016279	0.00639951	-0.00193913	-0.0142118	0.0115454	0.0278537	0.0237073	-0.0195804	0.00351927	-0.0100387
HC_6	0.800379	0.584209	-0.317757	-0.443233	0.18727	0.0584627	0.000384995	-0.061511	-0.178056	-0.0588424	-0.0847107	-0.0817837	0.0272358	-0.0146329	-0.0839022	0.101722	-0.0826941	-0.0107152	0.0893445	-0.0223718	-0.0375103	0.0849203	-0.0110815	0.0601395	0.0120561	0.0502776	0.0326079	0.0602468	0.0197559	0.00885279	0.00218721	0.0173209	0.0103329	0.0646596	-0.0160371	0.0156483	-0.022295	-0.0427401	-0.00741125	0.0254357	-0.0165857	-0.0495189	0.0300078	-0.00220408	-0.00374016	-0.0475823	-0.0298526	0.0246263	0.0300589
HC_7	0.890157	-0.698886	-0.281779	-0.722169	0.243525	-0.0743744	-0.381981	0.0904641	-0.0694843	-0.184275	-0.239562	0.0896475	-0.10047	0.0578848	0.173559	-0.0898803	-0.00105884	0.041958	0.0533967	0.0290845	0.00800003	-0.00400007	-0.0817577	-0.0174956	-0.00614536	0.0565717	0.0181596	-0.00662242	-0.0272205	-0.0559507	-0.0251172	-0.0219281	-0.0468487	0.0215096	-0.0382597	0.0319353	-0.00704537	0.059083	-0.024571	-0.0255075	-0.0225265	0.00485473	0.0187657	0.0306746	-0.00769563	0.0134164	-0.000231568	0.0277965	-0.0397101
HC_8	0.975605	0.620037	0.501318	-0.130231	-0.129256	0.26427	0.0718554	-0.0809243	-0.183922	0.0965378	-0.0326255	-0.118852	0.0408356	0.0313783	0.0151731	0.0195093	0.0135818	-0.00541878	-0.0675371	0.00634865	-0.0932475	0.0172987	0.00300519	-0.0268248	-0.0135759	-0.0349304	0.0442121	-0.0562693	0.0426935	-0.039991	0.0265882	-0.00449092	0.0528373	-0.0360299	-0.0164457	0.000956133	-0.0261187	0.00244555	-0.0191837	-0.00647166	-0.0105571	0.00840657	0.0104471	0.0210094	0.0064388	-0.0215571	0.0070964	-0.0449967	0.019703
HC_10	-0.553715	0.544624	1.03817	0.0421151	-0.135901	-0.110868	-0.339637	-0.196612	-0.0733643	0.0733805	-0.112615	-0.190092	-0.116519	0.0118198	0.0126356	0.0703139	-0.013739	-0.022753	0.0532614	0.0318271	-0.0466374	0.0664453	0.0612706	0.0638276	-0.00648129	-0.0518408	-0.0758548	-0.0326051	-0.0187577	-0.0112142	0.0438728	0.0241952	0.020858	0.0066033	-0.0146293	0.00076676	0.00980401	0.0150231	-0.0331464	-0.00332984	0.0362402	0.00577134	0.00386974	-0.0226951	-0.00664649	0.00247126	0.0173094	-0.000885438	-0.0230457
HC_12	-2.67887	-0.667801	0.687161	-0.273123	-0.278127	-0.0198161	0.0745427	0.252495	-0.167879	-0.137284	-0.0251425	0.0187459	0.0930229	0.142943	-0.12364	-0.0176644	-0.104324	0.0297421	0.0116433	0.0455625	0.0814621	-9.14124e-05	0.0714568	0.0236702	-0.0692061	0.0292903	0.0645961	-0.0480121	-0.00656161	0.0278069	-0.040102	0.00456766	0.0213125	0.0103169	0.00019327	-0.0117011	-0.0047657	0.00494352	-0.00845712	-0.0243352	0.0115905	0.0523566	0.00869064	0.024187	0.000700867	0.00621836	0.0181331	-0.0195109	0.0165269
HC_13	1.19458	0.783576	-0.185737	-0.38341	0.036091	0.023423	0.119028	0.000626788	-0.156919	-0.0865754	0.0149454	-0.148907	-0.0666911	0.00504399	-0.0522246	-0.00390032	0.0214747	0.0114581	0.0696078	0.0368248	0.0282708	0.0114918	-0.0177792	0.0294574	0.0319386	-0.0173509	0.0289926	0.0486618	-0.0106803	0.0674003	-0.00784826	-0.00861924	0.00202078	-0.0244069	0.031479	0.0101524	-0.00186806	-0.00409558	-0.00894781	0.0111208	-0.00102676	0.0143836	0.0312982	-0.00480156	-0.0290467	0.001294	0.00765178	-0.0105257	0.00148188
HC_14	0.462904	0.981893	0.67722	0.198484	0.065405	0.0481718	-0.139606	-0.0748852	0.0563685	-0.0113627	0.00369943	-0.126636	-0.0654009	-0.0135269	0.0123314	-0.0185664	-0.0329788	0.0681871	-0.0168473	0.0708879	0.00651973	-0.0139367	-0.063075	0.0265862	-0.0112831	-0.00534922	0.0335976	-0.0532882	0.0547387	0.0275678	-0.0213003	-0.0334448	0.0162462	0.024287	0.0195632	-0.020862	0.00588591	-0.0321792	-0.0117879	-0.0316505	0.0123788	0.000471815	-0.0379968	-0.0248233	-0.00143627	-0.000878964	0.0232491	0.0176691	0.0042245
HC_15	-0.765287	-0.604009	-0.794676	-0.900261	0.352662	0.345952	-0.0442838	0.14877	0.0595945	-0.0899081	-0.228181	-0.065425	-0.185057	-0.0240467	0.0537669	-0.0240773	-0.0411644	0.124343	-0.117522	-0.079189	-0.0240019	0.0215169	0.0453954	-0.0324569	0.0516855	0.0450079	-0.0508132	-0.0115218	0.0188701	0.0492843	-0.0117824	-0.00692514	0.0274245	0.0351953	0.00280142	-0.0399069	-0.00633721	-0.0284051	-0.00562844	0.0142182	0.0129235	0.0112367	-0.00609738	-0.0114661	0.0108179	0.00320774	0.0102573	-0.0211098	-0.00193411
HC_16	-0.981559	1.05114	0.109076	-0.174946	0.312596	-0.164567	0.0571451	-0.0418917	0.0230649	0.0639356	-0.00418202	0.0908887	0.106611	0.0566373	0.0437926	0.0438666	0.0591627	0.0578966	-0.0186244	-0.0185564	0.0390012	-0.0699384	0.0595242	-0.0146482	0.0411242	-0.0511948	-0.0511795	0.0445183	0.00201645	0.00470875	0.0129303	0.00633209	-0.0232338	-0.0214998	-0.0102018	0.0396505	0.0422414	-0.00267569	0.0068152	0.0120452	0.00166957	0.0355524	-0.00765912	0.0226719	0.0107122	-0.0311263	0.00478116	0.010443	-0.00586239
HC_18	-2.40585	-0.815618	0.322681	0.487261	-0.313493	0.050023	0.0101816	0.20282	-0.200706	-0.0445933	-0.0603869	-0.0093082	-0.010101	-0.0915697	-0.0158658	0.0598112	0.116962	0.0715171	-0.0176224	-0.00405201	-0.0494571	-0.0335476	-0.0570721	0.0319728	0.00693901	0.00813641	-0.0202906	0.0506326	0.0181631	-0.0111037	-0.000622715	0.00985295	-0.0221259	0.0126884	-0.00686267	0.0679818	0.00569465	0.00501572	0.0312214	0.0235004	0.0429358	-0.00693364	-0.0164109	-0.00316321	-0.0173474	-0.0148644	0.0193509	0.0168802	0.00624976
HC_20	-2.87245	-1.41801	0.757049	0.17084	-0.307659	0.000143489	-0.204738	0.21254	-0.162745	-0.238587	0.0773467	0.0510237	0.00312843	0.0655438	-0.188947	0.0265379	0.0179718	0.039273	0.0200037	0.0480104	0.0739175	0.0101989	0.0476298	-0.0257591	-0.0824662	0.0513615	0.0182913	-0.0496104	-0.00511249	0.0136946	-0.0209821	0.0651356	-0.00742546	0.0185161	0.0214494	-0.0328994	0.0028241	0.0329749	0.0158872	0.00397123	-0.0089764	-0.0033775	-0.0172363	0.0302771	0.000581516	-0.00979629	-0.00821692	-0.0254851	0.00822389
HC_21	0.710143	0.657649	-0.194072	0.164044	-0.459232	0.103664	0.0142651	-0.176622	-0.180886	0.0377215	-0.0799516	0.0735291	-0.0987638	0.0565526	0.013957	-0.0758439	-0.103174	0.00754457	-0.0245081	0.0124875	-0.0320616	0.0167601	-0.0412228	-0.0372775	-0.0418552	0.0204752	-0.0122213	0.0149937	-0.0333403	-0.0246672	-0.00477697	0.00482991	-0.0117255	-0.0480243	0.00084231	-0.0114005	-0.0195525	-0.00976442	0.0182749	0.0276535	-0.0301566	0.0263081	-0.0342488	0.00781162	0.0244945	-0.0485469	-0.0088386	0.0184097	0.0204983
HC_23	0.208997	0.373337	-0.534512	-0.0893632	-0.406974	0.110395	0.0137547	-0.0116331	-0.111448	0.125535	-0.000538217	0.22359	-0.105145	0.107046	-0.00289676	-0.0256006	-0.122034	0.0212199	0.0110575	-0.0673678	0.103159	0.00779896	0.0362693	0.00299197	-0.0200896	-0.0362239	-0.0364459	0.0422858	0.101558	-0.0527036	0.0397399	-0.0180497	-0.0448488	-0.0264706	-0.00104253	-0.00505607	-0.0544833	0.0206765	0.011534	0.00573238	0.0252295	0.000592499	0.031505	-0.0209607	-0.0578107	0.053085	0.0104639	0.000178041	0.0553832
HC_24	-2.07251	-0.0421337	0.169636	0.0229706	-0.340382	-0.0274637	0.277545	0.23898	-0.196677	0.0261244	-0.0684977	-0.0255875	0.0405938	-0.0969798	0.0960275	-0.0094884	-0.0575514	-0.00580753	0.0157187	-0.0842057	-0.0570802	0.0260338	-0.0184434	-0.0528902	0.00266862	-0.0452792	0.0127374	-0.0476294	-0.0380674	-0.0383457	0.00948054	-0.0150603	0.014566	-0.0634201	-0.0323345	0.040872	-0.00583092	-0.0112325	-0.0130116	-0.00885765	-0.01089	-0.0149409	0.00106579	0.0139245	-0.0102535	-0.0231301	-0.0199635	-0.0215814	0.01328
HC_26	1.27148	0.190601	0.746335	-0.146862	-0.0111894	0.367396	0.0038399	0.04113	-0.0203404	0.0996613	0.0270562	-0.0258162	-0.0297279	0.015341	-0.0939584	0.0675926	0.0311365	0.0145122	-0.0566794	-0.0152186	-0.0353659	0.0021657	-0.0463742	0.0374768	0.0428058	0.0435059	0.0173522	-0.0200297	0.0398382	-0.0041596	0.0136944	-0.0118266	-0.031912	-0.0202649	-0.00454974	0.0120738	-0.00854627	0.0381888	0.000593032	0.00831752	-0.00451952	-0.00268955	0.0203066	0.0125262	0.0362531	0.020248	0.00687257	-0.00532423	-0.0030885
HC_27	0.387413	-0.869376	-0.819284	-1.01141	-0.0751407	-0.0548429	-0.289456	0.174625	0.214955	-0.0391778	-0.19672	-0.0457966	0.0705896	0.0126055	-0.0305473	0.0433649	0.056984	-0.0925297	-0.00462864	0.022179	0.00866043	-0.0737176	0.0212565	-0.0293108	0.0296365	-0.035574	-0.0316501	-0.0451217	-0.0205379	-0.0215808	-0.0370793	0.00349828	-0.0499728	-0.00422801	-0.028935	0.0228849	-0.0383843	0.00747909	0.0236285	0.035052	0.0011518	-0.0039951	-0.00543172	0.0601259	-0.0197581	-0.0426729	-0.0139314	-0.0153819	0.00409479
HC_28	1.26566	0.226694	-0.0786556	-0.341814	-0.349503	-0.0651035	0.10438	-0.113989	-0.158615	-0.0261434	-0.0752257	-0.00243669	-0.0851288	0.0787112	0.152868	-0.0207433	-0.0241129	-0.000146796	0.094364	0.015244	-0.00784755	-0.00972525	-0.0440749	-0.0452388	-0.0619057	0.00144601	0.0167822	-0.0517829	0.015596	0.0137997	0.0153577	-0.0185776	0.0638862	0.00130269	-0.0134616	0.00347073	0.00468027	0.0166349	-0.0143224	-0.0183915	-0.0618758	-0.00711144	-0.0055971	0.00569102	-0.011324	-0.0272023	0.0328729	0.0292137	-0.02206
HC_29	-1.76216	0.238631	0.13251	0.0774402	0.0367855	-0.0394808	0.222916	0.115564	0.0247416	-0.0509846	-0.163866	0.0839862	0.109826	-0.115128	0.103069	0.0738632	0.026795	0.0184181	0.0560415	-0.040651	0.0165514	0.0891867	-0.0221412	0.103262	0.0129761	-0.0334915	0.0205799	0.015848	0.0899431	0.0289694	0.0556105	-0.0288697	0.00634995	-0.00836801	-0.0669677	-0.0220523	-0.0716309	0.0356235	0.0454233	0.0136394	-0.0291084	-0.0101386	-0.0461816	-0.0256084	0.000291594	-0.020845	-0.0346476	0.0287835	-0.0260285
HC_31	-0.129271	0.708547	-0.426025	-0.511147	0.105401	0.0815465	-0.260104	0.0865137	-0.092797	0.150911	0.124	0.0211786	0.112038	-0.0347627	-0.081809	-0.137744	0.0360258	-0.0347212	0.0470885	-0.0830793	0.00353447	-0.0375639	0.0530015	-0.0130937	-0.0479988	0.0339933	-0.014119	0.0104727	9.4198e-05	-0.032292	-0.0233205	0.00351636	0.0119279	0.037643	-0.0124551	0.00688131	0.0323429	0.00285771	-0.0262716	-0.0476235	0.0483975	-0.0392092	-0.0141786	-0.0203358	0.0280594	-0.0372006	-0.00366177	0.00390373	-0.00285214
HC_32	1.4082	-1.61296	0.800215	-0.18055	-0.402719	0.0568134	-0.161962	-0.0633013	0.0508577	0.122074	-0.117709	0.155056	-0.0764859	-0.0963496	-0.083507	-0.0438923	0.0535054	-0.0167195	0.0953305	0.131769	0.0709651	-0.0127101	0.0189249	-0.0396037	0.055087	0.0644834	-0.0825388	0.020283	0.00156176	-0.029139	0.0751683	-0.0517504	0.00479977	0.0478033	-0.0656422	-0.00763004	0.0574855	0.0358356	-0.00734435	-0.0123796	-0.0619531	-0.00410996	-0.0106702	-0.00878024	0.0196205	-0.0132511	0.029496	-0.0447836	0.0358951
HC_35	-0.0199977	-0.215697	-0.857692	-0.821965	0.223445	0.120862	-0.066978	0.159303	0.052767	0.0849497	-0.26607	-0.056879	-0.00840433	0.0215121	0.024239	0.0144785	0.0183915	-0.0960966	0.0355086	0.00451995	-0.00850986	-0.0547591	0.0862155	-0.0163444	-0.0549479	-0.0281611	-0.00375678	0.012437	0.0229893	-0.043263	-0.0116699	0.0465058	0.0376625	0.00185542	0.0248194	0.0244892	-0.000854703	0.00173365	0.0389321	-0.0139239	-0.0220215	0.0248741	0.0196027	-0.0223582	0.00216519	-0.00627319	-0.0220056	0.0230276	0.0370462
HC_36	-0.916182	0.973299	0.442621	0.534653	0.0160741	-0.185783	-0.190725	0.0319992	0.0821456	0.033862	-0.137435	0.135203	-0.010525	-0.016329	0.00954483	0.00549427	0.0491459	-0.0884119	-0.0405211	-0.0678235	0.000843938	0.0250576	0.00904581	-0.0214553	0.0241231	0.00716727	0.0335011	-0.0329791	0.0382551	0.0566057	0.0143628	-0.00687713	0.00247929	-0.00719969	0.0252082	0.00921915	-0.0166383	-0.0207023	-0.00817014	-0.0331054	-0.0123474	-0.0119872	-0.028765	0.0524583	-0.00166858	0.0128704	0.0308816	0.0186661	0.0177989
HC_37	-2.44984	-0.379607	0.459267	0.290816	-0.219408	0.0349528	0.167962	0.288139	-0.165236	-0.160208	-0.127519	0.0599908	0.0967384	-0.0194363	-0.0537582	-0.0557863	-0.00900073	-0.0343003	-0.0297923	-0.00213649	-0.0267423	-0.00815662	-0.0798401	0.0159569	0.026799	-0.0422106	-0.0469289	-0.00392294	-0.0158592	-0.0144079	-0.00458758	-0.0085556	-0.0238534	-0.000656784	0.0127708	0.0239501	0.0273744	-0.0301003	-0.039362	0.0275914	-0.0289312	-0.0056047	0.024541	-0.0318112	0.0178227	0.0199173	0.0109631	0.00835606	-0.00313837
HC_38	0.0631088	0.875555	-0.236284	-0.380333	-0.185183	0.0257306	-0.0444856	-0.113348	-0.222725	0.191606	0.105542	0.021498	0.134768	0.0599652	0.053685	-0.0342901	-0.0380731	0.0172122	0.0185214	-0.00513163	-0.0262862	-0.0278576	0.00217617	-0.070684	-0.0478586	-0.045913	-0.0511973	-0.0110104	0.0136398	0.0558758	-0.0433745	-0.0196022	0.00773364	0.0392552	-0.0256253	-0.0251053	0.00309826	-0.0276487	0.0554219	-0.00168445	-0.0454337	0.0414392	0.0203798	-0.0277148	0.00603967	-0.0107742	-0.00639973	0.0157421	-0.012119
HC_39	0.273059	0.368516	-0.736787	-0.802377	-0.00467442	0.106325	-0.217457	0.101235	-0.0739092	0.101108	-0.0449686	0.0697895	-0.0662495	0.0391724	-0.0755603	-0.0252627	0.000196344	-0.0157623	0.0638561	-0.0258797	0.00604901	-0.0566825	0.00750194	0.0172891	-0.00731308	-0.0590473	0.0144508	-0.0501955	0.0440976	0.0138143	0.0181739	0.0325012	-0.034123	-0.052893	0.0441984	0.0311789	0.0135535	-0.00641141	0.0167832	0.0158905	-0.0152609	0.013198	-0.00283302	-0.0199386	-0.0177664	0.0198062	0.00587539	-0.00848569	-0.0313373
HC_40	0.751352	0.0860448	-0.240423	0.59575	-0.383898	0.102735	-0.112599	-0.187967	-0.0428708	-0.0909215	-0.0435078	0.114335	-0.132788	-0.0351036	-0.120072	-0.0503811	0.0870031	0.0367549	0.0763986	0.0313815	0.0107077	-0.0123417	-0.0218929	0.0122537	0.0245729	0.0727431	-0.0438241	0.00170523	-0.0593866	0.0113889	0.0167715	0.012948	0.0458043	-0.0377272	-0.0308868	0.0131871	-0.037912	-0.0239898	0.0533631	0.0303827	0.0362457	0.0197529	-0.0021443	0.00419502	0.022767	-0.00287344	-0.0242701	-0.0182537	-0.0180162
HC_41	1.27718	-0.132286	-0.105077	-0.308413	-0.652544	-0.136705	0.00345376	-0.13211	0.028209	-0.083862	-0.128198	-0.0326483	0.0550524	0.0606553	0.145237	0.0455546	-0.0282444	-0.00976198	-0.00926737	-0.0206636	0.00359611	0.0236477	-0.0209979	0.0193897	-0.00279929	0.0585556	0.0171437	-0.00586697	-0.00259472	-0.0624336	-0.0199208	0.0385491	-0.000399243	0.015113	0.0475148	0.0131085	0.034316	0.0205627	-0.00724411	-0.000977053	0.0185727	-0.00817517	0.000854836	-0.0114311	-0.00697148	0.0189286	-0.015841	0.000293904	-0.000670078
HC_42	1.3868	0.0634981	-0.350059	-0.508237	0.0489069	-0.163791	-0.0593361	0.0524219	-0.0631042	-0.191102	-0.0327904	-0.0580726	-0.0276715	-0.0277995	-0.0433576	-0.0333309	0.0736148	0.0172696	0.0785648	-0.0721109	-0.00946734	-0.0199913	-0.0389332	0.0363268	-0.0568961	0.0341202	0.0434187	0.0283116	-0.0381964	0.0132755	0.0377582	-0.0176947	-0.00798058	-0.0667827	-0.00505154	-0.0247373	0.0190121	0.0133437	0.0272078	-0.024155	0.0227005	-0.0244084	0.0164001	-0.0346464	0.0235894	0.00812746	0.0409686	-0.0124346	0.0193936
HC_45	-2.52099	-0.402971	0.365991	-0.856923	-0.0551845	-0.0981361	0.284843	-0.227019	-0.106556	0.14942	0.0288571	0.0063728	0.0611805	0.0866536	0.00259243	-0.151606	0.123143	-0.0368262	-0.013115	-0.040902	-0.0527297	-0.0774468	-0.0113871	0.0357966	0.0304634	0.0250884	-0.022035	0.00536281	-0.0346088	0.0211173	0.000826618	0.00412713	0.0116997	0.0414828	0.0146576	-0.0160176	-0.0697832	0.0241995	-0.00609936	-0.0120401	0.00485679	-0.0284878	-0.0158954	-0.0107172	-0.0133795	0.000446258	0.00578828	-0.00685508	0.0102513
HC_47	1.03279	0.91572	-0.356921	-0.295446	-0.126904	-0.00885527	-0.00166225	-0.00621354	-0.0688298	-0.0868268	0.0884625	-0.0229235	0.0431935	-0.0365011	-0.0945828	0.0166798	0.0368466	0.0384722	0.0266942	-0.0490903	-0.0103363	0.0504848	-0.0615434	-0.0261748	0.0509345	0.0386027	-0.0299306	0.028042	-0.00178153	-0.0428108	0.0188379	0.0305285	0.00361967	0.0216731	0.0470621	-0.0288018	-0.00614506	-0.0307228	0.016019	-0.00518349	-0.0294897	0.0236445	0.0148938	0.0167373	0.0150946	-0.00702593	0.0089833	-0.000693324	-0.0130187
HC_50	0.357157	1.09385	-0.0104262	-0.256112	0.380243	0.00624486	-0.0924745	-0.109556	-0.0297584	-0.0499719	0.0917749	-0.0658163	0.113236	-0.0370641	0.00926924	-0.0214563	0.0343773	0.0969022	0.0421635	0.061291	-0.0238628	0.0218902	-0.0350183	-0.0142112	0.00545132	0.0592037	-0.0398643	-0.0195803	0.0138594	-0.0247423	0.00736031	0.0260178	6.47743e-05	0.00188876	0.0520718	0.0293762	0.0113788	-0.033304	-0.0109975	-0.0136412	0.00261497	0.0282229	0.00699286	0.0219663	0.0278889	0.00218077	-0.015353	0.0241316	0.0510584
HC_51	0.875425	0.814333	0.148323	-0.051397	0.355553	0.107041	-0.0214441	0.0243189	-0.164779	-0.189359	0.0617612	-0.0475628	0.0702785	-0.00274086	0.0857013	-0.042035	0.0769409	-0.012753	-0.0214577	0.0281212	0.0127398	0.099781	0.0293306	-0.0406438	0.00638639	-0.0375867	-0.00362588	0.039291	0.0183753	0.0191176	0.01252	-0.0184791	-0.00603548	-0.00756569	0.0215914	-0.0197571	-0.0116302	0.0128619	-0.0104801	-0.0377356	-0.00158285	-0.00973082	0.00207906	0.028524	-0.0335444	-0.0108067	0.00705958	-0.0408207	0.00355419
HC_52	0.48651	0.711075	-0.280785	-0.372774	-0.37402	-0.105054	-0.131698	-0.0244446	0.0694745	-0.0112677	0.136408	0.0578308	0.206193	-0.0208124	-0.0311416	0.0862502	0.0374078	0.0961458	-0.0180216	-0.0276529	0.0021376	-0.0161341	-0.0417625	-0.0489258	0.0327099	-0.0198584	-0.021663	-0.0364369	0.0153202	0.0117118	0.0144071	-0.0153606	-0.0384216	0.0466003	-0.0292634	-0.0481911	-0.00528026	-0.00530642	0.00809825	-0.0217186	0.00368877	0.0211093	0.0475502	-0.00439945	0.0161771	0.0243337	0.0123568	0.00633826	-0.0137756
HC_53	-1.22792	0.956327	0.0551506	-0.1554	0.206769	-0.274842	-0.0759767	0.217494	0.0664098	0.0891982	0.0725414	0.00366959	-0.0792116	0.026473	0.0705882	-0.00415416	0.076	-0.0814802	-0.020578	0.0198925	0.0692593	0.107168	-0.0623471	-0.0422639	0.00551958	0.0617706	0.0359419	0.0682519	-0.00746841	0.0116041	-0.0418315	0.016368	0.0301886	-0.0137832	-0.0063004	0.0011172	-0.00856106	0.0285443	-0.00355158	0.0249522	0.00586115	0.0131319	0.012983	-0.0397295	0.00159758	0.0013595	0.00174779	-0.0100106	0.00324381
HC_55	-0.361288	1.3114	0.210858	0.0448625	0.189576	-0.220387	-0.0298984	0.00858596	0.0343649	0.0455321	0.0100656	0.0534841	0.0849204	-0.00132982	0.0359878	0.112791	0.0189481	0.080163	-0.0289335	-0.0305117	0.00473001	0.00301608	0.00630361	-0.00666459	0.00937578	0.037894	-0.00682258	-0.051835	-0.0473576	0.0167028	0.00867206	-0.029161	-0.0241799	0.00907475	-0.0296059	0.0519459	-0.0075995	0.0180669	-0.00964965	-0.00100096	-0.0171403	0.0340098	0.0393415	-0.0143187	0.00435077	-0.0394632	-0.00702625	-0.0191216	-0.0024339
HC_57	1.54092	0.470532	0.332598	-0.137517	0.0112067	0.158316	0.176341	0.0758098	-0.0160976	-0.0717735	0.111096	-0.0827617	-0.0507925	-0.0155273	-0.0877476	0.0629511	0.0406779	0.0139139	-0.0176295	-0.0643475	-0.00320214	-0.0210278	0.0184974	-0.0422063	0.0197079	0.00262245	0.0475319	-0.00170952	-0.024857	-0.00763996	0.0276105	-0.00182415	0.00695164	0.00985032	-0.032444	0.0259435	-0.00957799	0.036364	-0.0279663	0.0129598	0.0193897	-0.00474887	0.0124084	0.00200681	0.000241208	0.000984809	-0.0392746	0.00916354	-0.0017024
HC_59	1.55363	0.364942	-0.0823355	-0.406471	-0.0654702	-0.0727352	0.150276	0.0623382	-0.0929647	-0.0533042	0.00312745	-0.152992	-0.0314247	-0.0052567	-0.0339701	0.0108375	0.0923086	-0.036303	0.0492227	0.00144531	0.061911	-0.0288545	-0.0411949	-0.023094	0.0135978	-0.0161233	0.0262574	0.0265361	0.0372811	0.0335742	-0.0063363	-0.00408775	0.013301	0.0108502	0.0197196	-0.0298744	0.0155709	-0.00340296	-0.00466797	0.00309775	-0.00611049	0.016736	-0.00164679	0.0201967	0.00512187	0.000842114	0.030566	0.00538339	-0.00601172
HC_61	-2.62783	-0.76433	0.601861	-0.491718	0.0175427	-0.0121841	0.207219	0.0335464	-0.0841647	-0.197591	-0.0672691	0.0980443	0.123591	0.172046	-0.0919689	0.110091	0.00180049	0.111031	-0.0205461	0.0984774	0.0323311	0.0289349	0.0721156	0.00984211	-0.050745	0.0238104	0.0259503	0.0116175	0.0375993	0.0172391	0.0322402	0.013047	0.0443085	-0.012667	-0.00352921	-0.0218155	-0.00322946	-0.00492741	-0.00810724	-0.012641	0.0164125	-0.00173984	-0.00846626	0.00284527	-0.00980629	-0.00902512	-0.0179007	0.0323603	-0.0512763
HC_64	0.0381726	1.13983	0.636795	0.290497	0.168435	-0.0371404	-0.096563	-0.0537829	-0.014112	-0.101909	-0.00873505	-0.102562	0.0175139	0.0321771	0.0404609	-0.00819735	-0.039482	0.0390752	-0.0787837	0.0235079	0.0755604	-0.0390335	-0.0234373	0.022266	0.011149	-0.00908822	0.0134844	0.0274396	-0.0557282	-0.0248528	-0.00426402	0.0022781	-0.0231069	-0.00847028	-0.02407	-0.00889439	-0.0120604	-0.0274913	0.00549882	-0.0122902	-0.000822264	-0.0157918	0.0014383	-0.000320198	-0.0308383	-0.0161074	0.00217085	-0.031847	0.00346468
HC_65	0.321054	0.918615	-0.701373	-0.274743	0.182756	0.0654369	-0.111431	0.136966	-0.0211874	-0.0364116	0.0630775	0.0565899	0.0221074	-0.0642806	-0.11396	-0.0300639	-0.0136205	0.0312648	-0.0137967	-0.0201757	-0.0550283	0.00658244	0.0360256	0.0067512	-0.0589315	-0.0459947	-0.00793713	0.0426164	-0.0320593	-0.046594	-0.0137665	-0.0232192	-0.0337977	-0.0200229	-0.0252077	-0.0117836	0.0312061	-0.0150906	-0.014122	-0.0348117	-0.0165636	-0.0153768	-0.0282705	-0.00509177	-0.0243751	-0.0158468	0.0307025	0.00662124	-0.0387258
HC_66	-0.136925	0.307074	-0.67457	-0.702368	-0.428227	0.0887163	-0.0842734	0.0469945	-0.0758975	0.232604	0.146153	-0.0496646	0.0523337	0.0447545	0.00356791	-0.0564138	-0.0150109	-0.087372	-0.0114833	0.021172	0.0268905	0.0523293	-0.0283661	-0.0298878	-0.0332843	-0.0237093	-0.043666	0.0211444	0.0266062	0.00275437	0.000622385	0.0660967	0.0228879	-0.0173908	-0.00312639	-0.00170504	0.00375069	0.00228828	-0.00660195	0.0256406	-0.0293391	0.00145202	-0.0553348	-0.00563023	0.0221411	-0.00133443	-0.00532656	-0.0305826	-0.0543703
HC_67	-0.51873	0.906185	0.160799	-0.112972	0.183647	-0.0945454	0.0910002	-0.330943	-0.00222644	0.0860639	-0.113039	0.144467	0.0951915	-0.017151	0.0842734	0.0760934	0.0420312	0.09785	-0.055444	0.0128351	-0.0268444	-0.0414238	0.0030489	-0.00514151	-0.000130937	0.00284376	0.0328695	-0.0437231	-0.032195	0.0252572	0.0206177	0.0184506	-0.0284363	0.000272319	0.0223748	0.0130405	0.0113074	-0.00114068	-0.00924428	-0.0199481	-0.0309316	-0.0058613	-0.00575577	-0.0102054	-0.00795175	0.00340635	-0.0160154	-0.0426367	-0.0142226
HC_68	0.466984	0.709304	-0.810769	0.359962	-0.182653	0.0561202	0.1524	0.064725	-0.12723	0.0269153	0.0784028	0.185896	-0.157713	-0.0237554	0.0209773	0.0276745	0.0422158	-0.00425334	0.0443042	0.0649151	-0.00296557	-0.0111657	0.0516859	0.0858962	0.0600756	-0.00608445	0.0152839	-0.0502956	-0.0252865	0.00208505	-0.0533049	-0.0146141	0.0145327	0.0265129	0.0375749	0.020873	0.0231129	-0.00935275	0.0032496	0.00652263	0.0137986	0.00276595	-0.0168432	-0.0150472	-0.0129527	-0.00429383	-0.0101839	-0.0204733	0.0072873
HC_71	0.945311	0.76308	-0.0125322	-0.349206	-0.018109	0.0494719	-0.0518906	-0.0157407	-0.211234	-0.00173747	0.0874855	-0.068803	-0.0177286	0.0390191	-0.0920777	0.00942551	0.0058532	0.0860032	0.0386205	-0.0334549	0.103385	0.0198171	-0.0454283	-0.00251619	0.0877161	-0.0754129	-0.0589368	0.015516	0.0439914	-0.0132288	-0.00814776	0.0317802	-0.0114701	0.0099509	0.0343371	0.0251707	0.000301811	0.0134616	-0.00595447	0.0281169	-0.0105578	-0.0263114	-0.0162556	0.0485191	-0.0136302	0.0189662	-0.0109092	0.00129987	-0.00630389
HC_76	-2.2496	-0.0370821	-0.0310299	-0.165591	0.229066	-0.0327529	0.282842	-0.224381	-0.0199588	0.0755141	-0.0293467	-0.0249782	-0.0139867	-0.158478	0.0474781	-0.00156517	-0.00677567	-0.0437336	-0.012309	0.0188837	0.0779181	0.01458	0.0656267	0.0463492	-0.00808611	0.0378322	0.0335464	0.0176219	4.50236e-05	0.00112505	0.0152629	0.0244361	-0.0376488	-0.000137793	-0.00489518	-0.0163215	0.0361091	-0.00949778	0.0319671	0.0416528	-0.0288031	0.00214474	0.0285314	0.0285071	0.0019078	0.0185252	0.0173513	-0.00428677	-0.0188728
HC_77	1.43825	0.0300993	0.767822	-0.0200717	0.215702	0.275789	0.0975853	0.0819477	0.0135949	-0.0528321	0.0550509	0.0819759	-0.0420639	0.0754791	0.0945454	0.0418713	0.00349387	-0.0794146	0.0118246	-0.0379188	0.0198272	-0.00145066	-0.0653474	0.00878534	-0.0295351	0.0240236	-0.0230502	-0.0215174	-0.0119262	0.0303539	0.0181058	0.0244803	-0.0127408	-0.00161078	-0.046034	-0.0046291	0.0330448	-0.0592782	0.0396385	-0.0245618	0.0130507	-0.032873	-0.0165904	-0.00575006	-0.0327182	0.0128573	-0.0204923	-0.0187512	-0.0107291
HC_79	-1.21999	1.00541	-0.0550681	-0.0807647	0.253622	-0.111684	0.2279	-0.119013	0.129571	0.102168	-0.0536233	0.0121872	0.0124512	-0.00942543	0.0430723	0.0612935	0.00592041	0.0304461	-0.0394138	0.0651816	0.0415542	-0.0528537	0.08384	-0.000922689	-0.0172674	-0.00969906	0.0190303	0.055617	-0.024288	-0.0193861	0.0180685	0.00785761	0.0282566	-0.022005	-0.008885	0.0239834	-0.00579449	-0.00827632	0.0194765	0.0294228	-0.020181	-0.00230762	0.0209229	-0.00253249	0.0348021	-0.00884174	0.0124891	-0.0211769	-0.00943201
HC_82	-2.14655	0.0718383	0.123869	-0.218606	-0.171382	-0.1209	0.098983	0.160591	-0.0431803	0.106595	0.10967	-0.105753	-0.084889	-0.0746361	0.0369677	-0.0605786	-0.116684	-0.0657191	0.0928518	-0.10845	0.0836368	0.0134934	0.0625445	-0.0198897	0.0254103	-0.00378215	-0.0356385	-0.015318	0.0277979	-0.00725773	-0.0576594	-0.066511	-0.0292068	0.0113445	-0.0246573	0.00449921	0.00677011	-0.00834986	0.00390545	-0.0676798	0.036973	-0.0205409	0.0115957	0.0117358	0.0693438	-0.00662764	-0.0430895	0.0174254	-0.0133216
HC_85	0.225137	0.647558	0.128028	0.636759	0.0272614	0.265662	0.00908644	-0.0845368	-0.240589	-0.0427085	-0.153401	-0.0848609	0.116136	-0.0902202	0.0314715	0.00301877	-0.0206587	-0.0557506	-0.0169183	0.0522055	-0.048526	0.0658618	0.0546568	0.00407569	0.0205765	0.0164713	-0.0243012	0.000287463	0.00255136	-0.0752989	-0.0458313	0.0181036	-0.00223153	0.00171478	0.0630453	-0.0376286	-0.00363646	0.0220908	0.0524393	-0.0163832	-0.0425731	-0.0199138	0.00365107	0.00907388	0.00715979	0.0250056	-0.0114855	0.00890859	0.0236605
HC_86	-0.570086	1.03888	0.24814	0.129825	0.023051	-0.112878	-0.212417	0.0127013	0.0711498	0.158948	0.00704669	0.0901616	0.0320796	0.0524785	-0.0283128	0.0566777	-0.0493829	0.0763418	-0.0427393	-0.0958305	0.137007	-0.0591203	-0.0348611	-0.0467084	-0.00193401	0.0222722	-0.0349791	-0.0216446	0.0441826	-0.0332215	0.0279149	0.0191759	0.00913545	-0.00318953	-0.00531132	0.00479551	0.0218777	0.0159294	0.0106512	0.0297045	0.0221007	-0.00614097	0.00231057	-0.0182911	-0.0392815	-0.0187256	0.00845397	-0.00505019	0.0185125
HC_87	0.633053	0.792357	-0.629851	-0.0955124	-0.501165	-0.0104321	0.106728	-0.0232519	-0.0136489	0.00434143	0.0149162	0.137055	-0.00601528	0.0158688	0.0555731	0.0642205	-0.0420297	-0.0324679	-0.0781247	0.0373824	-0.0283118	0.0734765	0.0265341	-0.0372204	0.0246211	0.000659035	0.00734207	-0.0150533	-0.0590196	-0.00384525	0.00268101	0.0183054	-0.0514235	0.00714353	-0.00696797	-0.0623106	0.00491465	0.0293927	-0.0260681	0.0137351	0.0389035	-0.015527	-0.00965373	0.00594167	0.00529089	-0.0138494	0.0138255	0.0228712	0.00226381
HC_89	-2.21677	-0.155883	-0.00790341	-0.516737	0.227955	-0.00999531	0.251659	-0.182031	-0.0460928	0.0790255	-0.0354068	0.0169346	0.033051	-0.151367	0.0359932	-0.0774476	0.0017965	-0.0875026	-0.0193272	-0.0589832	0.0898503	0.0157379	0.0336048	0.0858404	-0.00569314	0.0233672	0.00872291	0.0274124	-0.045799	-0.00817084	0.0311967	0.0110084	-0.0267421	-0.0041152	-0.0265919	0.00638937	0.0464983	-0.0138641	-0.033185	-0.00416855	0.0340163	0.0575289	-0.0171556	0.033637	-0.00709901	0.0158803	0.0215173	0.020611	-0.0036857
HC_92	0.135411	1.01757	0.536646	-0.0196261	-0.102403	0.0012843	-0.143818	-0.122219	-0.0857986	0.0658571	-0.0126733	-0.168596	-0.0196623	0.062651	-0.00569834	-0.04625	-0.0948579	0.0598533	-0.0374827	0.0228256	0.0816786	-0.0861161	-0.0369666	0.0718167	-0.00291507	-0.00413241	0.0355939	0.0477051	-0.0186089	-0.014619	-0.0217171	0.00901656	-0.0225508	0.0123325	-0.0143248	-0.0309757	-0.0150791	-0.00457549	-0.00814786	0.0094509	0.0154963	-0.0182161	-0.00596735	0.0102818	0.0265876	0.00223999	-0.0213052	0.0109599	0.0215805
HC_94	-0.875426	0.706444	0.853798	0.281487	0.0714016	-0.151789	-0.249642	-0.0356178	0.0347556	-0.098086	-0.0791131	-0.0721387	-0.0158824	0.0290127	-0.0296068	0.0450152	-0.00543329	-0.083342	0.0853315	-0.0294035	-0.0366946	0.0326475	0.0313286	-0.0139949	0.0518054	-0.0140267	-0.0276667	0.0338937	-0.0297404	0.019281	-0.0176416	-0.0588224	-0.0138308	-0.017687	-0.0222237	-0.0133487	-0.0348024	-0.0308506	0.0113753	-0.0158538	0.0163745	0.0272914	-0.00570404	0.0237584	-0.000950654	0.0112434	-0.018256	-0.0119526	0.0152803
HC_95	-0.102817	1.11566	0.706429	0.244539	0.0790431	-0.011394	-0.175962	-0.0574703	-0.0388615	0.00705447	-0.0872939	-0.122297	0.0223598	0.00401544	0.00999446	0.00154648	-0.00210605	0.0632052	-0.0675217	-0.00512966	0.0824023	-0.0543314	-0.0193785	0.0233415	0.0107896	-0.00254676	-0.0299522	0.0288273	-0.0191729	-0.0296354	-0.00652457	0.00930142	-0.00874334	-0.00360041	0.0211963	-0.00874242	0.0172608	-0.0238274	0.00342217	0.00350995	-0.0123163	-0.0235257	-0.0153896	0.0011095	-0.00943129	-0.012928	-0.0246874	0.0161054	-0.00342617
HC_96	1.7603	-0.446457	0.524716	-0.354678	0.0816681	-0.0502506	0.154829	0.123755	-0.0790154	0.0895025	-0.0191504	0.062641	-0.0724205	-0.0233454	0.0921051	0.0131928	-0.000555785	0.0470672	0.043541	0.0635583	0.0413887	0.00299707	0.013457	-0.00174467	-0.0165683	-0.0114517	0.0151008	0.0114863	0.000211203	0.0100745	-0.0127921	-0.0643217	-0.0100586	0.0412704	-0.0271466	0.0110806	0.0183089	-0.0150031	-0.0250373	-0.00470513	-0.0185205	-0.00694605	-0.00497244	0.0179949	0.00590595	0.03334	-0.0179427	-0.00722288	0.00378875
HC_97	0.768191	0.719412	-0.317089	0.344754	-0.224858	0.0214328	0.0759182	-0.0851451	0.0315148	-0.157972	0.032431	0.148957	-0.105858	-0.00815021	-0.0366493	-0.0549459	-0.0891773	0.0198952	0.0339847	-0.0333534	0.00405037	0.0130252	0.00761337	-0.0199514	-0.030086	0.0382326	0.00628893	0.0247093	-0.0594268	-0.0697361	0.0437916	-0.00365907	0.0148428	-0.0061582	-0.00429695	0.0226185	-0.0959043	-0.0611702	0.0348057	-0.00125123	0.00502922	0.0214344	-0.00453898	0.0171707	0.0218556	0.010807	0.0173106	-0.00466904	-0.0227261
HC_98	0.805441	0.445938	0.841907	0.0777194	0.235147	0.389054	-0.0565414	-0.00546569	0.0196995	0.0156409	0.141354	-0.0457621	0.0549391	0.0361368	-0.030819	-0.082231	1.70787e-05	-0.10217	-0.0632367	0.0320456	-0.0235541	0.0224568	0.04507	0.0215787	0.0226412	0.077283	0.0083649	-0.0442511	0.0419249	-0.0198172	-0.0161317	-0.0161401	-0.0343322	-0.0159325	-0.00767868	0.0501308	-0.0211611	0.0167736	0.0190966	0.00860125	0.00680039	0.0229636	0.0178553	-0.0160997	-0.00615776	-0.00149536	0.0229242	0.0199425	-0.0203595
HC_101	-0.549247	0.54776	1.03629	0.0445716	-0.135462	-0.109776	-0.338869	-0.196763	-0.0731258	0.0732987	-0.1125	-0.190518	-0.116322	0.0111073	0.0129442	0.0699819	-0.0140451	-0.0224357	0.0527776	0.0321573	-0.0464116	0.0660062	0.0615781	0.0636669	-0.0071578	-0.0520746	-0.0756831	-0.0326911	-0.0189734	-0.0113936	0.0438857	0.0241691	0.0208327	0.00683623	-0.0142859	0.000588033	0.00979748	0.014974	-0.0331458	-0.00337741	0.0357673	0.0055725	0.00417885	-0.0229816	-0.00669964	0.00235921	0.0173229	-0.0013618	-0.023088
HC_104	-0.771422	-0.609923	-0.793296	-0.902184	0.349905	0.346835	-0.0441949	0.150206	0.0579505	-0.0901684	-0.228284	-0.0670154	-0.184462	-0.024779	0.0539941	-0.0229576	-0.0418807	0.125056	-0.117989	-0.0785934	-0.023883	0.0218532	0.0462865	-0.0324975	0.0518472	0.0447808	-0.0501363	-0.0117661	0.0184225	0.0501577	-0.0132921	-0.00673911	0.0266996	0.0359576	0.00290953	-0.0395232	-0.00494332	-0.028303	-0.00656529	0.0137004	0.0133518	0.0108909	-0.00545094	-0.0121562	0.0107729	0.00344292	0.00943084	-0.0206368	-0.0028698
HC_107	-0.917216	0.976625	0.444506	0.5358	0.0153519	-0.18667	-0.18915	0.0327472	0.0824132	0.0338525	-0.137863	0.134098	-0.0103119	-0.016863	0.0100828	0.00641877	0.0498202	-0.0888138	-0.0399288	-0.0671893	1.56615e-05	0.0257486	0.00859696	-0.0219344	0.0240414	0.00653129	0.0343181	-0.0334609	0.0387849	0.0562907	0.0125332	-0.00644486	0.00179868	-0.00612524	0.0255939	0.00914707	-0.0149875	-0.0203485	-0.00849006	-0.0334479	-0.011767	-0.013342	-0.0290051	0.0517481	-0.00157919	0.0123419	0.030428	0.0191044	0.0174163
HC_108	-2.45415	-0.387424	0.460962	0.290969	-0.220625	0.0351038	0.16632	0.288052	-0.16614	-0.1606	-0.127047	0.0597873	0.0973522	-0.0186907	-0.0549348	-0.0555806	-0.00876098	-0.0337585	-0.0296361	-0.00110798	-0.0262673	-0.00827699	-0.079412	0.0162199	0.026211	-0.0423017	-0.0465859	-0.004311	-0.0159081	-0.0136069	-0.00519242	-0.00813364	-0.02391	-0.000527995	0.0130435	0.0242628	0.0277742	-0.029771	-0.0401165	0.027083	-0.028832	-0.00560057	0.0249705	-0.0317185	0.0178613	0.0200933	0.0105484	0.00848537	-0.00320188
HC_109	-2.52229	-0.405916	0.366382	-0.859818	-0.0541878	-0.0984683	0.284862	-0.22653	-0.107808	0.148667	0.0291332	0.00674421	0.0616303	0.0871526	0.00180207	-0.151446	0.12334	-0.0364145	-0.0134197	-0.0406423	-0.0529963	-0.0772968	-0.0122449	0.0357735	0.0300327	0.02475	-0.0219784	0.00564562	-0.0347574	0.0209642	0.000881548	0.0045525	0.0117752	0.0415338	0.0146821	-0.0158455	-0.0694708	0.0240056	-0.00652411	-0.01196	0.0050669	-0.0283224	-0.0156767	-0.0104957	-0.0136309	0.000502939	0.00592523	-0.00697628	0.0100508
HC_112	-1.23145	0.954362	0.0583639	-0.153087	0.205935	-0.275572	-0.0740722	0.217084	0.0672333	0.0881536	0.0736115	0.00381827	-0.0786766	0.0278393	0.0700774	-0.00392696	0.0760953	-0.0811417	-0.0202545	0.0197712	0.0687423	0.106865	-0.0622537	-0.0430843	0.00579479	0.0614263	0.0355604	0.0682345	-0.00759486	0.011634	-0.0429547	0.0160822	0.0306193	-0.0130667	-0.00605086	0.000886949	-0.00906183	0.0291438	-0.00364689	0.0248174	0.00606822	0.0129445	0.0134396	-0.0399479	0.00134747	0.00145484	0.00137232	-0.00990988	0.00343157
HC_113	-1.55233	0.627459	0.339737	-0.157297	0.103796	-0.260231	0.0910131	0.0671618	0.155712	-0.0158535	-0.000784998	0.0568252	-0.10006	0.185898	-0.00901893	0.0598498	0.0161419	0.0315759	-0.0125821	0.0892491	-0.0826446	0.0181285	-0.033704	0.00709047	-0.0114261	-0.053177	-0.00528539	0.0299124	0.0240989	-0.00281444	-0.0213367	-0.0127429	-0.0153811	0.0191294	0.00131528	0.0422986	0.00446856	-0.0100447	0.00572744	-0.0434862	0.0105608	0.0323499	-0.00486863	-0.0288372	0.0283105	-0.00225037	-0.0333552	-0.0158422	0.0381917
HC_117	0.464985	0.705606	-0.812966	0.358789	-0.184084	0.0562799	0.153092	0.0658227	-0.126813	0.0277563	0.0785894	0.18438	-0.157278	-0.0234865	0.0211068	0.0282864	0.0430645	-0.00503769	0.0441392	0.065577	-0.0027748	-0.0110343	0.0516572	0.0857755	0.0599228	-0.00670392	0.015445	-0.0502642	-0.0252179	0.00234905	-0.0534632	-0.0137482	0.0151155	0.0272842	0.0380102	0.0210875	0.0238667	-0.00941717	0.00301397	0.00652004	0.0140634	0.00265847	-0.0165397	-0.0153987	-0.0131681	-0.00443917	-0.010833	-0.0205398	0.00693637
HC_118	-0.0402367	0.365535	-0.461115	-0.643237	0.284457	0.161204	-0.0117898	-0.265878	-0.0106039	0.0435648	-0.0518119	0.101123	0.107978	-0.0431061	-0.133568	0.105602	-0.0391028	0.0228758	0.0184361	-0.0218948	-0.0628584	0.0223171	0.0120797	0.0271949	0.0129607	0.019562	0.0963897	0.0404331	0.0670807	-0.0278704	-0.0537382	-0.0392929	0.0185977	0.00915957	-0.0456097	0.0163546	0.0532734	0.0239119	0.00563154	0.0277255	-0.000529416	-0.0438714	-0.00962667	0.0167299	0.0153737	0.00559144	0.00725571	-0.001898	-0.00310153
HC_119	1.43896	0.0314065	0.76634	-0.0206092	0.216794	0.274733	0.0984339	0.0817355	0.01366	-0.0535433	0.0554147	0.0813427	-0.0414015	0.0756966	0.095233	0.0422497	0.00390963	-0.0793643	0.0120326	-0.0381614	0.0197017	-0.00151731	-0.0647637	0.00849139	-0.0303641	0.0237697	-0.0229981	-0.0215682	-0.0117594	0.0296527	0.0181866	0.024512	-0.0124966	-0.00115183	-0.0458923	-0.00441505	0.0330234	-0.0592993	0.0393806	-0.0247313	0.0132546	-0.0328477	-0.0163978	-0.00620765	-0.0329302	0.0127733	-0.0211654	-0.0184926	-0.0107213
HC_120	0.36691	0.470664	-0.858792	-0.621158	0.0977664	0.0717628	-0.101418	0.130331	-0.0346181	-0.0140338	-0.0781668	0.060473	-0.0658906	0.0301406	-0.0700082	0.0295419	-0.00815301	0.00954443	3.90384e-05	0.0022605	-0.0801515	-0.0279231	0.00939499	0.0744694	-0.00748911	-0.0334232	0.0563526	0.033799	0.000900387	0.0118169	0.0330257	-0.034532	-0.0456865	-0.0683381	0.00802177	-0.0170636	-0.00430044	0.0327834	-0.00554078	-0.0268199	0.00123301	0.000937606	-0.00115379	-0.0250771	0.00896067	0.014222	0.0142697	-0.0274007	0.0148832
HC_122	0.631551	0.786407	-0.627614	-0.0986249	-0.506075	-0.0104664	0.105035	-0.0243628	-0.0127105	0.00458819	0.0157997	0.13609	-0.00486264	0.0167638	0.0565299	0.0643683	-0.0421669	-0.0323104	-0.0787228	0.0372413	-0.0283333	0.0734583	0.0266087	-0.0369515	0.0242997	0.000294157	0.00735241	-0.0152101	-0.0590436	-0.00368851	0.00241354	0.0187178	-0.0510857	0.00712597	-0.00664321	-0.0615653	0.00583507	0.0301573	-0.0266683	0.0137861	0.0397014	-0.0159731	-0.00985606	0.00575628	0.0051137	-0.0140031	0.0130401	0.0230596	0.00231787
HC_123	0.165942	1.22362	-0.545674	-0.252259	0.0556582	-0.0163542	-0.0733706	0.0790641	-0.0104717	0.0616694	0.0851762	0.0949068	0.0527332	-0.0465721	-0.00226874	-0.0329396	0.0295419	0.0692167	0.0233398	0.037025	-0.0127129	-0.00243557	-0.00395514	-0.0088817	-0.0389953	0.0289221	0.0195998	0.0215176	0.0140287	0.00303345	0.0215814	-0.0271518	-0.0276878	-0.00486649	0.0618574	-0.0202681	0.0239389	-0.0301916	-0.0260594	-0.0305557	0.0151158	0.0194461	-0.0161534	-0.0213685	-0.00959998	-0.00369883	-0.00976915	0.00573873	-0.0215496
HC_125	-1.69542	-1.7842	-0.170499	-0.0568672	-1.00349	0.37232	-0.334547	-0.101504	-0.115045	0.117328	0.135532	-0.171052	0.0715727	-0.113098	0.134934	0.117854	-0.00424077	0.0699479	-0.035117	0.0514448	-0.0526311	-0.00539235	0.0245354	-0.0987343	-0.0431498	0.0483252	0.0217508	0.102298	-0.0250495	0.0949104	0.00958185	-0.0390592	-0.0565431	-0.00268522	0.0197331	0.0892892	-0.000891329	-0.0186228	0.0211909	-0.00772407	0.0204326	-0.0201669	-0.0245529	-0.00359814	-0.0181908	0.02756	0.00473247	0.00650524	0.0125297
HC_126	1.6214	-0.731264	0.335576	0.447596	-0.135769	-0.0927949	0.0935762	-0.0218759	0.0298683	-0.017104	-0.0811647	0.00686125	-0.0780701	-0.116251	-0.0749687	-0.100979	0.000852413	-0.00919274	-0.0553884	0.0162367	-0.0095987	-0.0332662	0.0268742	-0.0362538	-0.038933	-0.0421556	0.0533755	0.0596086	0.0299798	-0.0254697	0.0129187	-0.00455233	-0.0101383	0.0246323	0.0277161	-0.000356079	-0.0194925	-0.0106058	-0.032235	0.00717685	0.0068278	-0.0115877	0.00183736	-0.0125273	0.0198078	-0.00627647	-0.0166907	0.00901828	-0.0274551
HC_127	-0.440596	0.0839961	-0.220729	0.899775	-0.022253	0.173598	-0.253359	-0.0853847	-0.020297	-0.0551443	0.0764104	0.200723	0.0136769	0.0017834	0.103254	-0.108884	0.0958454	0.029024	0.0455762	0.0288933	-0.0420902	-0.0552966	0.0423928	0.0354092	-0.015284	0.0259221	-0.0236998	0.0158112	0.0240293	0.0197667	-0.0148779	-0.0264096	0.0344323	-0.0320548	-0.0325193	-0.0481006	0.0213121	-0.0107087	-0.0300768	0.0106375	0.000426881	0.00827529	0.0508165	0.0127811	-0.0302338	0.0117448	-0.0388911	0.0411092	0.0112131
HC_128	1.3508	-1.18823	0.0897827	-0.0721933	-0.556345	-0.313643	-0.162451	-0.135263	0.149469	-0.0771617	-0.06558	0.036368	0.10515	0.0235061	0.0457908	-0.139986	-0.0418669	0.0389182	-0.0743706	-0.0250749	0.000564491	0.015786	-0.0123037	0.0424818	0.0343456	0.0202354	0.0275578	0.0323872	0.0712147	-0.0200122	0.000742799	-0.0198901	0.0993084	-0.0201143	0.0137089	0.0640869	0.0367181	-0.00726677	-0.0122127	0.00353156	0.0169105	-0.0236208	0.00742421	0.0144394	-0.0178602	-0.00495391	-0.00113086	-0.0207634	-0.0192703
HC_129	0.907551	0.175969	0.212165	0.0838609	0.27146	0.0564472	0.106219	-0.237873	0.0235988	-0.299556	0.116602	0.0641384	-0.142049	0.0838543	0.079436	-0.127343	-0.0586488	0.0330431	0.00137697	0.0266434	-0.00146198	-0.0345498	0.0785329	-0.0309461	-0.00612432	-0.0338244	0.00802864	0.0375078	0.0241647	0.0398407	0.0351088	-0.0164759	-0.0167892	0.00472559	-0.0167967	0.0465712	0.00114332	0.0145453	-0.0331134	0.0229851	-0.015314	-0.0124269	0.00595899	0.00710008	0.0289511	-0.0201574	0.0144774	0.00671103	0.0215035
HC_130	1.49935	-0.177793	-0.141953	-0.263112	-0.340301	-0.232503	0.0867944	-0.0832453	0.162607	-0.231328	-0.0144693	-0.068642	0.102597	0.0267165	0.108732	0.00532428	0.0315754	0.00195738	0.0117112	-0.0260332	0.0182257	-0.00578767	0.00779303	0.037338	-0.0221391	0.0164172	-0.0098302	0.0158499	-0.00250533	-0.0173445	-0.0562146	-0.031838	-0.0232651	-0.0255555	0.0220246	-0.012388	-0.00962205	0.0255225	-0.00520011	0.00838211	0.0111047	0.00961921	0.0144945	-0.00760441	-0.0115329	-0.0148275	-0.022398	-0.0134498	-0.0205693
HC_132	-0.363867	0.842585	0.41294	0.518292	-0.0823932	-0.170939	-0.285775	-0.0757682	0.151168	0.0227525	-0.0611658	0.0463069	-0.0349861	-0.0768688	-0.054662	0.0139334	0.0405403	0.0577941	-0.0284815	-0.094667	0.00226835	-0.00242361	0.006522	-0.0267025	-0.065751	0.0457863	-0.00561991	-0.0272638	-0.0229391	0.0444371	0.0190525	0.0184007	0.0210407	-0.0109606	0.0436249	0.00894948	-0.0109763	0.0297706	-0.0324713	0.0124799	-0.0394696	0.00701362	0.00462397	-0.0239688	0.0123977	0.0150709	-0.0324586	0.0212276	0.00788578
HC_133	-1.74666	-0.306189	0.138718	0.720943	-0.146829	-0.0753137	-0.197575	0.0454922	0.147652	-0.0180425	0.13013	-0.0384081	-0.225566	-0.0880565	0.0687707	-0.0194596	-0.00662836	0.0272755	0.00942589	-0.088737	-0.0454092	-0.000481915	-0.0293024	0.0540391	-0.0500575	-0.0499889	0.0183881	0.0197364	0.0329567	-0.0198067	0.0310364	0.040354	-0.0440635	0.0604648	0.0267416	-0.00912244	0.00246208	0.0292773	0.0350491	0.00288566	-0.00932782	0.034849	0.0251061	0.0350987	0.0106543	-0.010496	0.00813011	-0.0158618	-0.0284547
HC_134	-0.237108	0.106872	-0.346191	1.00691	0.00842223	0.165065	-0.201061	-0.0354301	-0.0648124	0.0237772	0.0487633	0.0809881	0.0627239	-0.0101754	0.00501303	0.0250459	0.120897	0.0332879	-0.0530641	-0.0232208	-0.0855539	-0.0500573	0.0287146	0.0133327	-0.0523443	-0.0334259	-0.0184037	0.0542865	0.0267513	-0.00400539	-0.0482445	0.0212362	0.0309247	-0.00851716	-0.0571081	-0.0506114	-0.00450487	0.00305188	-0.0145564	-0.00233251	0.0197892	-0.013828	0.0560135	0.0311873	0.0106519	0.0165009	-0.00168743	-0.0308164	-0.0166243
HC_138	1.09719	-0.254401	0.633998	0.534132	0.102494	0.297491	-0.0224543	0.0184106	-0.0614276	-0.123731	-0.00367468	0.0096757	-0.0746628	-0.0426286	0.0234667	-0.0189683	0.116287	-0.11904	-0.0408847	-0.0446519	0.00648018	-0.0199414	0.0723411	-0.0235423	-0.0442841	-0.0202542	-0.00763412	0.0374965	0.0119065	0.0264355	0.0214462	0.0473037	-0.00280558	0.0309317	0.0160273	-0.0366921	0.0420858	0.0301188	0.0231917	0.00547881	-0.03808	0.0010319	-0.00714199	-0.0229027	-0.00127564	0.0055634	-0.0457199	0.00290053	0.0136031
HC_140	1.4443	0.141502	-0.232319	-0.240123	-0.346277	-0.232839	0.0736417	-0.0325449	0.0774407	-0.223862	0.0491431	-0.102586	0.0868725	0.0245055	0.00862992	0.0345827	0.0504022	-0.0280261	-0.00474107	-0.0830295	0.013659	-0.0247521	-0.0112476	0.0376984	0.00787803	0.00342287	-0.0322276	-0.0210388	-0.0102688	0.00684161	-0.000993967	-0.0167188	0.0212032	0.00116872	-0.00153406	-0.0241059	0.0357592	0.018142	0.033356	-0.00632843	-0.0104816	-0.00591014	-0.0172811	0.00135229	0.0243608	0.0207141	0.0294029	0.00797654	0.0182214
HC_142	-0.467605	0.122871	-0.642888	-0.747492	-0.170966	-0.00298886	-0.260659	0.132704	0.300753	-0.0672949	0.168928	-0.0895756	0.0525077	-0.0930165	-0.0766922	-0.0630117	0.0226381	0.000202326	0.0113437	0.0715842	-0.033886	0.00621003	-0.0353679	0.0775159	-0.0315462	-0.0164262	0.0297344	-0.0664916	-0.00684688	0.0168392	0.0258258	0.0292112	-0.035083	0.00425325	-0.0533193	-0.0245551	-0.0166967	-0.017782	-0.0110133	0.00698981	-0.021268	-0.0105639	-9.38906e-05	-0.000897554	-0.0354639	-0.0341631	-0.010897	0.00862901	0.0501827
HC_143	1.2518	0.096585	-0.323688	-0.0194358	-0.374599	-0.190912	0.0842696	-0.0681639	0.161715	-0.24495	0.0251121	-0.0950758	0.103914	0.0479469	-0.00194927	0.0285968	-0.0304466	-0.0520325	-0.030474	-0.0989664	-0.0204382	-0.0218123	0.041974	0.0687243	-0.00972605	0.0181382	-0.0411334	0.0173179	-0.0324131	-0.00471535	-0.0228248	-0.0157774	0.0217249	-0.0226512	0.00523206	0.00333751	0.031476	0.00861965	0.0301006	-0.0138485	-0.0218247	0.0125795	-0.00683825	-0.0126138	-0.00283468	0.0201739	0.0166862	0.000544166	0.0123666
HC_145	-0.192338	0.0469828	-0.601556	-0.31779	-0.480342	-0.0427359	-0.0578611	0.0187461	0.335638	-0.11619	0.30172	-0.0243949	0.0468362	-0.00705863	0.0423514	-0.066191	-0.027964	0.0170467	-0.0538277	0.0141778	0.00478168	0.083473	0.046049	0.0946544	-0.012448	-0.0237682	-0.0465338	-0.0191805	0.0271013	0.0282836	-0.0182328	-0.0156476	0.0299131	0.0197174	-0.00759793	0.0275071	-0.0107233	-0.0153511	-0.0213095	0.0275093	-0.0456658	-0.00629303	-0.0226602	0.0139594	0.00844544	0.0240188	-0.031563	-0.0250943	-0.00280918
[truncated: 83 more columns]
