# Supplementary material for: Characteristics of human oral microbiome and its non-invasive diagnostic value in chronic kidney disease
Source: Biosci Rep. 2022 May 10;42(5):BSR20210694. doi: 10.1042/BSR20210694 (PMC9093701; doi:10.1042/BSR20210694)
Supplement: Supplementary Data S1-S21 [file BSR-2021-0694_supp1.zip › BSR-2021-0694_suppSD4.xls]

CKD_1	CKD_2	CKD_3	CKD_4	CKD_5	CKD_6	CKD_8	CKD_10	CKD_11	CKD_15	CKD_17	CKD_18	CKD_19	CKD_20	CKD_21	CKD_25	CKD_27	CKD_28	CKD_29	CKD_30	CKD_31	CKD_32	CKD_34	CKD_36	CKD_37	CKD_38	CKD_39	CKD_40	CKD_43	CKD_44	CKD_45	CKD_46	CKD_47	CKD_48	CKD_50	CKD_51	CKD_52	CKD_54	CKD_57	CKD_58	CKD_59	CKD_61	CKD_64	CKD_66	HC_2	HC_3	HC_5	HC_6	HC_7	HC_8
OTU545 (Peptostreptococcus)	0	0	0	0	0	0	0	0	0	0	0	0	0	0	0	0.000121486207396551	0	0	0	0	0	0	0	0	0	0	0	0	0	0	0	0	0	0	0	0	0	0	0	0	0	0	0	0	0	0	8.33732830314526e-05	0	0
OTU387 (Veillonella)	5.52809932888874e-05	6.72252637919351e-05	0.0059546455458329	0.0124426635735752	0.00390698072164232	0.00507642608415959	0.0013562686073437	0.00014616102447635	0	0.00477811084315626	0	0	0.00170507734141666	0.000634840020314881	0.00261988598256204	0.000556485208074522	0.0010802151999452	0.00367934797276023	0.000204061080516672	0.000583742404575358	0.000304277341314378	0.000774759330080443	0.000205322881638203	0.000458747547141715	0.0017820807787959	0.0028358683500682	0.001220730546639	0.000334515485402692	0	0.000692815343765306	0.00130477656452932	0.000691243184845752	0	0.000181098984892532	0.000349482214508505	0	0	0	0	0.000231735612839312	0	0	8.53665933562326e-05	0.000111612402370151	0.000161601168316595	0.000885197881962886	0.00159798792476951	0.000278412754234805	0.00776495657041732
OTU1162 (Prevotella)	0.000168607029531107	0.000131761517032193	0.00276115703432135	0.00221437233089049	0.000903255460954244	0.00569175045799712	0.00301687065828647	0.0002698357374948	0	0.001521332461854	0.000509780503080531	0	0.000289751705077341	0.000931098696461825	0.00183392018779343	0.00134418610119409	0.00079040136581356	0	0.000694337702537248	0.000194580801525119	0.000129691981543833	0.000975317596377863	0.000237261996559701	0.000456345727523172	0.0037171013259213	0.00142562640383176	0.00147788201772276	8.58491068732571e-05	0.000329941149272558	0.000657368977340105	0.00523714464380201	0.00048982132965891	0	0.000953152552065958	0.000136639662815355	0	0	0.000142619443784169	0.000134421563556561	0.000121661196740639	0	0.000133057283821831	0	0	0.00150827757095488	0.00267168815283344	0.0057110698876545	0	0.00234754500966105
OTU457 (Neisseria)	0	0.000416796635509998	0.00281303681158418	0.00753941055517478	0.00577762812598543	0.0240815584488232	0.00398941448891829	0.003822672947843	0.0102283332296398	0.00631071243435732	0.0101956100616106	0.00210555542701127	0.00218428208442919	0.00175639072287117	0.00412894030851777	0.000721079424547268	0.000558550298508249	0.0018621638884141	9.01048926956734e-05	8.86697323405607e-05	0.00208005985783764	8.51685788386303e-05	0.00193916054880525	0.00059084762616158	0.00153272246086737	0.00137947303104584	0.00192715815111048	0.00110123681920178	0.00013915885207414	0.000493026733005079	0.0327997979700803	0.00200048524356022	0.00034836883550459	0.00284039460515656	0.000835604091832364	0.00291094238745504	0.000189917443116294	0.00132055040540897	0.000964328608123153	0.000909562280394298	0.00134862193631719	0.000321998626848831	0.000368424245011109	0.000439008782655929	0.00332778702163062	0.0020681441424042	0.00231360860412281	0.0161992263056093	0.00102930819654369
OTU1733 (Prevotella)	0.000254292569128882	0	0.0021904794844303	0	0.00113842256321452	0.00160823415889353	0.00070790605358915	0	0.000391961674858458	0.00653609502129865	0	0	0	0	0	0	0.000532203586314464	0.00416512985669434	0.00132507195140696	0	0.000498815313630128	0.00359631192579894	0.000219011073747416	0	0.00161916667774926	0.000692300591788802	0.000443364605316828	0	0.000285051196990578	0.00111172694697224	0.00524315743903026	0	0	0	0.000105107432934889	0.000637306913229803	0	0	0.000274687542919929	0	0	0	0	0	0.00213074133039658	0	0.000694777358595438	0.0119864017349511	0.0113855932968561
OTU1181 (Prevotella)	0.00525998651143764	0.00207591614589496	0.0254441485375667	0.0627141877998629	0.0149598345278753	0.0349616121498595	0.0162222957327158	0.0577560909796162	0.0077707957444161	0.216085555230003	0.0300333542100587	0.0232305236123001	0.0444434538403245	0.0660868461147791	0.0348340040241449	0.0194926579222723	0.0190697502858618	0.120995672942849	0.0281365778161754	0.00971672483565311	0.0359047262750966	0.0636429073805442	0.0132866718073433	0.000903084176572171	0.00934594975596133	0.018440836504241	0.027293525103304	0.00593542963037519	0.000430943541907015	0.00268103426052435	0.00258550194814565	0.0154041941523573	0.00212892066141694	0.0160320259257494	0.00601740053552237	0.00489865097628529	0.00973612916216661	0.00187782267649156	0.0415888628812386	0.00397426576019419	0.00922508056908047	0.00911442394179542	0.00275419588038792	0.00393867766586223	0.0661667005829613	0.159697745159577	0.0573260798577096	0.0723653361467675	0.392834570308973
OTU234 (Prevotella)	0.000171371079195551	9.41153693087092e-05	0.00268621957827506	0	0.000929978995302003	0	0.000330797221303341	0.0002023768031211	0.000323523922105394	0.00606279158872186	0	0	0.000144875852538671	0	0	0.00075243070387541	0.000384661998029266	0.0030586266766222	0.00049292676592339	0	0.000608554682628757	0.00241768868961273	0.000209885612341274	0	0.00360405888846036	0.00117434692977508	0.000564550930770095	0.000438126476456623	0	0.000441468381841149	0.00198422242532108	0	0.000111284489119522	0	0.000128756605345239	0.000203249231786802	6.86448589576965e-05	0.000124131738108444	0.000140265979363368	0	0	7.7173224616662e-05	0	0	0.00234620955481871	0.00924629423977597	0.00327934913257047	0.00794941679854639	0.00464091590371454
OTU548 (Prevotella)	0.00139031698121552	0.00050822299426703	0.00539549683533359	0.00121263246691622	0.00150186263034404	0.0020137888598319	0.00313595765795567	0.0012142608187266	0.00070926398307721	0.0102323694471365	0	0	0	0	0.000492538564721663	0.00045459355025806	0.00361476891298735	0.00059373341369725	0.00302381419311069	0.000376846362447383	0.00104252400548697	0.00884929007868478	0.00183878047333768	0.000117689161308607	0.00799609006157488	0.00264099855386099	0.00964761381169419	0.000130253817324942	0.00102349091202916	0.00148874738985847	0.0110635432199721	0	7.98345248031353e-05	0.000557594242958586	0.000625389225962587	0.00127805872869328	8.69501546797489e-05	0	0.000286376374533543	0.000275186040246683	0	0	5.84087217700538e-05	0.00012897433162773	0.00863069943379739	0.0118375098578855	0.0113804531337933	0.0085282222612977	0.00805388518699099
OTU1399 (Prevotella)	0.000469888442955543	0.000551247163093868	0.00284762332975939	0.00110718616544525	0.00271511108973228	0.00125861803739494	0.00400926232219649	0.000674589343737	0.0021091271075717	0.0115846649687845	0	0	0.000323184594124727	0	0	0.000772025253455499	0.000548011613630735	0.00262682055756965	0.00270049663696739	0.000199506897766262	0.00102755954607806	0.00817068882148666	0.000214448343044345	0	0.00614418895375899	0.00122562845509277	0.00947026796956745	0.000568380293781564	0.0006980387579848	0.00147908019901524	0.00920558949444418	0.00092928719552111	0	0.000424152885669351	0.000680570628253404	0.00183268798831489	7.55093448534661e-05	0	0.00106368367683887	9.84876354567074e-05	0	5.32229135287324e-05	0	0.000205862875482724	0.0101449622332084	0.0164324915906201	0.0129367544170471	0.0105870113123498	0.010898026256388
OTU1119 (Prevotella)	0.535664532820326	0.621166815458584	0.500662908265025	0.0660621078715664	0.393124569083009	0.327212720432965	0.469282170029772	0.0497622072563327	0.56270142474958	0.244438684667223	0.016429497356424	0.00761239269765612	0.0288971604332902	0.0541095310648383	0.0908576458752515	0.174951895380781	0.203949899092092	0.0196381824560772	0.137256253014539	0.039438326506585	0.0594388327721661	0.374560420238252	0.22439509597704	0.231854853236812	0.697924008883806	0.312217310591686	0.506949001247332	0.0939248435474035	0.38866842934546	0.670036219741693	0.635877146567897	0.0384532632629425	0.0682802917588997	0.119854167659534	0.148377535388359	0.1520889887145	0.00757152794303392	0.0258035549216914	0.0398501491787135	0.0639908927904154	0.00576804969007022	0.012219980946197	0.0065822136456253	0.0415793402962937	0.687996025808305	0.190229024833824	0.719622596938811	0.356551491706231	0.0960326489336728
OTU1405 (Prevotella)	0.00134885623624885	0.00134181626528703	0.00175238358754424	0	0	0	0.000628514720476348	0	0.00108256081627574	0	0	0	0	0	0	0.000654457955974966	0.000147541588285198	0	0	0	0.000304277341314378	0.00104400193415095	0.0010129262160818	0.00031944200926622	0.00297567592728046	0.00103075865888555	0.00135669569226949	0.000230904494348761	0.000704772250827097	0.00261336392462169	0.0019601712444081	0	0	0	0.000202331808399661	0.00061319259759408	0	0	0	0	0	0	0	0	0.00181352422221956	0.00101395393752112	0.00271657947210816	0.00389777855928726	0.000686205464362461
OTU1647 (Prevotella)	0.0141712826296063	0.00916414796011659	0.0349266189372716	0.00105446301470976	0.00989839712240982	0.00222355853273106	0.00664902414819715	0.0003822672947843	0.0202140235177005	0.00389911875408506	0	0	0.000702090669995097	0	0	0.00208486007532145	0.00362530759786486	0.000602729374510845	0.00355649311757628	8.62066842199896e-05	0.000728270357899988	0.0105499142819465	0.0067437159791392	0.00537527230629925	0.0489241019775777	0.00896913877806381	0.00920424920637736	0.0025251478676858	0.0270035507952255	0.0515519063700343	0.0713778921545048	0.000476088021350717	0.000384657255869652	0.000581423056760234	0.00134800282738995	0.0061870444116796	0	0.000266751181892613	0.00011688831613614	0.000637272935308107	0	7.98343702930986e-05	8.08736147585361e-05	0.000411725750965447	0.0144423562647386	0.00881174255226691	0.0317721686085694	0.0228957857100991	0.00322335987864998
OTU1461 (Sphingomonas)	0.000257056618793327	0	0	0	0	0	0	0	0	0	0	0.000763553066938152	0	0.000782969358388353	0	0	0.000121194876091413	0	0	0	0	0	0	0	0	0	0	0	0	0	0	0	0.00018869978589832	0	0.000236491724103499	0	0	0	0.000131499355653157	0.000170905014468992	0	0.000417799871200549	0.000220155951287126	0	0.00296268808580424	0.00164163970836753	0.000979636075619568	0.00156057675400035	0.00280802499232533
OTU618 (Prevotella)	0.00853814941346866	0.00582170784438158	0.00830076436205167	0	0.00150186263034404	0.00324443760750696	0.00334766787958981	0.00115804504008185	0.00337211472656007	0.00342581532150826	0	0.00115689858626993	0.000690946373645968	0	0.00163480885311871	0.00237877831902278	0.000237120409744068	0.00122345067064888	0.000636034536675341	0.000504924864717082	0.00251402918069585	0.00511560947733966	0.00459923254869574	0	0.00162249145532164	0.0013846011835776	0.00131235923173781	0.00133214131355054	0.000738439715038583	0.00213000438245985	0.0013288277454423	0.000695820954281817	9.91883489978348e-05	0.00192536815517324	0.000843487149302481	0.00155365090738725	0.000505683794321697	0.000554631170271769	0.00089419561844147	0.000448987749876166	0	0.00074778193507869	6.06552110689021e-05	0.000543180358201403	0.0036509893582638	0.00386268166674714	0.00332103577408619	0.0135396518375242	0.00909222240280261
OTU1403 (Alloprevotella)	0.00661989894634427	0.17726764259823	0.0862011321320283	0.00901565877576844	0.00871721690423889	0.00903408057952368	0.00908369169698975	0.0974331875470807	0.0478939836993716	0.101241858054047	0.00142738540862549	0.0047201462319813	0.0136406187313333	0.0786778398510242	0.14611628101945	0.11130096052482	0.0198021888848491	0.10338158166983	0.0596971415547864	0.0106502200733496	0.0152437959845367	0.153671589959998	0.084944357499076	0.00763538456734822	0.0240813639567513	0.0758094788771397	0.0363677206921217	0.0144788959212793	0	0.00776919904101467	0.101285535619799	0.00484328006335633	0.00256196247777334	0.0120573797836344	0.00420955268904229	0.00450937702388006	0.0191519156491973	0.00320629638433299	0.0221678691552189	0.00659577488043891	0.0012821405732593	0.00477941763488017	0.00321023320805411	0.00196437828171466	0.0551359245382396	0.398170054560379	0.0384281357039137	0.255714788113241	0.0344727955649457
OTU1217 (Stomatobaculum)	0.00723628202151536	0.00312194125049747	0	0.00105446301470976	0.000593262462520243	0.00120267945795517	0.00232881243797552	0.0017314459822583	0	0.00140864116838333	0.000582606289234892	0.000694139151761956	0	0.000931098696461825	0.00179200201207243	0.00711674040748825	0.00372542510420125	0.00761058284830111	0.00186835145148382	7.88175398582762e-05	0.000733258511036289	0.00402490219350301	0.0102113913134733	0	0.00560889976460575	0.00232305309689131	0.00197149461164216	0.000828887928431448	0.000648659810474621	0.00354785903946792	0	0.00016937746913439	0.00178297105393669	0.00203021493590049	0.00608834805275342	0.00402709071116562	0.00230875542294386	0.00661331643028814	0.00276440867661971	0.00049823156760452	0.000278588569004489	0.000191602488703437	0.00089859571953929	0.000622549177664622	0	0	0.000361284226469628	0.000256432799953109	0.000623002329486971
OTU1317 (Lachnoanaerobaculum)	0.00747399029265758	0.0303481730862312	0.0249368796043302	0.0181367638530079	0.00221805335086397	0.0107961458318766	0.00607343698312934	0.0145711298247192	0.00624650034218876	0.00853073091572945	0.00814192289205762	0.00779749647145931	0.00936120893326795	0.00607330286101236	0.00975645539906103	0.00867646655406332	0.00510072348071684	0.002374933654789	0.00229237447593404	0.00563791714798732	0.00529741863075196	0.0040935865312761	0.00470873808556945	0.00163563916022779	0.00249025840171293	0.0121485933477605	0.00618641412618748	0.00578741392886957	0.000433188039521114	0.0101698847670851	0.0306772812545096	0.0060884333499659	0.00148540600694318	0.0124052804651384	0.0051634026429264	0.0147820754846977	0.00794221018140548	0.00540897446055516	0.0107361918371044	0.00546606376784726	0.00444158820810566	0.00331578751284003	0.00251831450400886	0.00482165578239054	0.000927710410706377	0.00189915181948401	0.00157714460401164	0.00539974210186976	0.000767466637773805
OTU1520 (Oribacterium)	0.000713124813426648	0.00164836346817825	0.00615640023518832	0.00703854062318764	0.00177978738756073	0	0.0084750248097916	0.00572276626603555	0.000703042369190568	0.00198336676508373	0.000582606289234892	0.00143455424697471	0.00329871171934204	0.00169290672083968	0.00222166331321261	0.00306458755432589	0.0022710865911043	0.000602729374510845	0.000471725614700878	0.000571427163972503	0.00249407656815064	0.00178304540858939	0.00399238936518728	0	0.000664955514476082	0.000579481236089886	0.00280206430560235	0.00134398256967099	0.000305251675517469	0.00191732618390864	0.00196618403963635	0.00150608614446525	0.00277485454391504	0.000576657293999905	0.00511084892645896	0.000434057681443001	0.00231561990883963	0.0015450439743285	0.0043482453602644	0.00076762421753022	0.00220971387687652	0.00128533336171889	0.000651481896665985	0.00579392382081497	0.000167586396772765	0.000257512111116476	0.000931001660517887	0.00120889748549323	0.000198638423894397
OTU1622 (Catonella)	0.00253186949263104	0.00362478622366114	0.00994938839507027	0.00827753466547161	0.00562797633363798	0.00439117848602235	0.0239298709890837	0.0145261572018034	0.00104523113295589	0.00517253037030359	0.0121327759733166	0.0146231981304519	0.0064079704007489	0.0101362789910276	0.00920103957075788	0.0159029364392001	0.00470552279781006	0.00349942875648834	0.00823134696214004	0.00274383560631624	0.00573637610674648	0.00693162336806013	0.00455360524166503	0.00576676890412176	0.00207133642759299	0.00422046953364581	0.0024089476888881	0.00455888360637296	0.000285051196990578	0.0016885360006187	0.00326494780893742	0.00859705100092929	0.00467636777104426	0.00591431158556927	0.0289518424019151	0.0068381309338441	0.00557396254736495	0.00539576895650107	0.00806821602129705	0.0078442504946107	0.00909844940135116	0.00388261154192103	0.00481647305673059	0.0126270831214765	0.0071224218628425	0.00318671237506639	0.00230666083053685	0.00132612390832894	0.00102930819654369
OTU946 (Ruminococcaceae_uncultured)	0.0204429113182306	0.00860214475481602	0.000461153575669537	0.00126535561765171	0.00185995799060401	0.0412127484022543	0.00162090638438637	0.028782478666112	0.0849188079387793	0.00329058576934346	0.0252851129527943	0	0.00645254758614541	0.00620027086507533	0.00489394701542589	0.0227571098823151	0.0145802705280408	0.00234794577234822	0.00277205052234336	0	0.0129093403167477	0.00206602488021452	0.00973686732035389	0.00215923583707016	0.000797946617371298	0.00809222469513133	0.000558639402699204	0.0121402478374906	0.00848195648368026	0.00373798045938491	0	0.00173497461626848	0.000689479986936169	0.066849354239146	0.00379437832894948	0.0750954237918728	0.0137541415731571	0.00979848400813459	0.00155753681251406	0.00137303350607292	0.0184216691254218	0.00421259360579917	0.000384149670103046	0.0604269546431999	0	0	0.00171610007573073	0.0145507297344822	0
OTU1791 (Campylobacter)	0.00316760091545325	0.00571683643286616	0.0022654169404766	0.00374334370221964	0.0023035686607768	0.00131455661683472	0.00599404565001654	0.0056665504873908	0.0128414110620295	0.00437242218666186	0.0177549266644333	0.00367893750433837	0.00351045334997548	0.00380904012188928	0.00471579476861167	0.00510242071065512	0.00610189854408068	0.0018621638884141	0.00184980044416412	0.000795564542944476	0.00789624641476493	0.00136269726141808	0.00404257940292106	0.0029710508681377	0.000335802534810421	0.00502046132860176	0.00213701739762711	0.00702186487942641	0.000161603828215131	0.000257791755819649	0	0.00605638896391344	0.000653191566571107	0.00985083162560168	0.00373394155501192	0.00243554587920795	0.00377546724267331	0.0105670443440826	0.000864973539407435	0.0040727533956509	0.0115772545096525	0.000673269856138465	0.000712137107734887	0.00981197030614042	0.000311231879720849	0.00109442647224502	0.00219549645316158	0.00347283277650782	0.00457771276883905
OTU1471 (Actinomyces)	0.00925403827655975	0.00147088877176754	0.00719399578044478	0.0461591184689197	0.0174665020496951	0.0291859538227027	0.0340456500165399	0.0176405113387226	0.0137248802339327	0.0114156280285785	0.0255764160974118	0.0105277771350563	0.00221771497347657	0.00943795496868123	0.00811116700201207	0.0112041634498948	0.0135369407251669	0	0.00544604572028261	0.0227782690190418	0.0172839506172839	0.0099949448327399	0.0042889668608869	0.00323284920655889	0.00223425052863963	0.016533163762423	0.009440710329213	0.0504526320152042	0.0275220297440824	0.00920316568276146	0.00254341238154793	0.0651325035363269	0.0276227455818848	0.0696134966401373	0.04348031731934	0.0217269983877858	0.0253802925186256	0.0128780075535483	0.0211860072996753	0.0257139629396821	0.0132867752739982	0.00449201390182501	0.00911850006402494	0.0418323284083327	0	0	0	0.000981771291249047	0.000812611734113441
OTU1558 (Actinomyces)	0.00599798777184428	0.00225876886340902	0.00666943358812068	0.0141298043971108	0.000593262462520243	0.000853063336456571	0.00355937810122395	0.00621746511810935	0.0116344179680209	0.0168586175032117	0.000436954716926169	0.000578449293134964	0.00294209423616993	0.00588285085491789	0.00402414486921529	0.00205742770590932	0.0123618773613241	0	0.0033126798785174	0.0135812473368292	0.0089387704202519	0.00605521121807552	0.00329885429832046	0.00174612286268077	0.00108720226616839	0.00660506046091835	0.00487405489444967	0.00440494727680712	0.0230622129848676	0.00826867056791524	0.00131680215498581	0.00604265565560525	0.000682222302863156	0.00135824238669399	0.00671899265036275	0.0228155874936269	0.00689423200131798	0.00300557272271083	0.0156396566990155	0.0112391772227066	0.0024977997834607	0.00583855361410194	0.0149863301126165	0.0168733149627587	0.000802020613126803	0	0.00120891260395606	0.000461579039915597	0.000243783520234032
OTU1383 (Actinomyces)	0.000608090926177762	0.000349571371718063	0.0012912300118747	0.00115990931618074	0.000812395444171864	0	0.00027125372146874	0.00194506594110835	0.00290549368506191	0.000924068606459465	0	0	0	0	0.000450620389000671	0.00113256496572913	0.0009695590087313	0	0.000333918131754554	0.00383496592372925	0.00354158872677391	0.000593432678359488	0.00120912363631386	0.00133781352752846	0.000176213211336162	0.000892298540527789	0.000892640738704548	0.00659261934506012	0.00182028756503432	0.00169498079451419	0	0.000791954112439173	0.000416107220186039	0.000190630510413192	0.000825093348538875	0.00241832136803958	0.00200214171959948	0.00125452288513853	0.000420797938090103	0.0040408897488855	0	0.000380543831730437	0.000691918704045253	0.000555581736242531	0.000191527310597446	0	0	0	0.000252812539501959
OTU1169 (Actinomyces)	0.0362256349022079	0.00781426466317454	0.0270927725705853	0.0110718616544525	0.00455369025285808	0.0025871592990896	0.0183063182269269	0.0117603408924817	0.00668823492814036	0.020791543645338	0.00265085861601876	0	0.00563901395265903	0	0.00306002682763246	0.109267046278407	0.0772064054126686	0	0.00325967700046112	0.0186920721870143	0.0139518643222347	0.0171326212141193	0.00282889303590413	0.00282453987140658	0.000342452089955182	0.0250664095752864	0.0240983441809873	0.0179454236505408	0.0712111758025201	0.0204332190456549	0.00322887103756794	0.0241294226974964	0.0162765661477423	0.0137873516656341	0.0519151888123648	0.0453624726130272	0.0479301286862289	0.0313208145154901	0.0495927903286607	0.00419731128755203	0.00532484060301762	0.0119006434650246	0.050161859553982	0.0733095061523237	0.00601515459845102	0.000587449503484461	0.000534978566118487	0.0282882011605416	0.00134532387092114
OTU1292 (Actinomyces)	0.0863461474675777	0.0227866754149143	0.118285892159236	0.189170664838931	0.0632706399217535	0.0477855314864279	0.182090638438637	0.116310446015988	0.168033347850432	0.161588045707589	0.322516276563205	0.0632360767255142	0.0753354433201088	0.0784027425088878	0.0460261569416499	0.0892570922472205	0.110587689762195	0.0123154703538111	0.063834016187079	0.125684419496504	0.140860456416012	0.0842317244714053	0.0474295856584249	0.0306159946775677	0.0232534943412286	0.15466508035815	0.0896512789590981	0.161449606574265	0.362955464678341	0.114395091644969	0.0359384770792246	0.285162991480771	0.131869700378609	0.245732259448125	0.26762191805299	0.344445439638423	0.190752622233612	0.134857248501175	0.203268781760747	0.281153232277295	0.153397830808097	0.135484248678741	0.177443450248125	0.283718726824925	0.0567220100791247	0.028752836656849	0.017216582945995	0.0772961725572944	0.042373187424382
OTU293 (Escherichia-Shigella)	0.00159762070604885	0.00014520656979058	0.000201754689355423	0.00202984130331629	0	0.00135651055141455	0	0.00016864733593425	0.000416848130405027	0.000980414253194798	0.00155847182370334	0.00240634905944145	0	0.000973421364482817	0.00039822266934943	0.0004193233610139	0.000168618958040226	0	8.48046048900455e-05	0.000184728609042835	0.000299289188178077	8.24212053277067e-05	0.000716348720382174	0.000429925711719198	0	0.000169229033548374	0.000452231897423165	0.00020426166807775	0	0	0.00192409447303863	0.000466932482478587	0.000205634382068682	0	0.000105107432934889	0	7.0933020922953e-05	0	0.000254232087596104	0.000399743932147813	0.000129796946922546	7.7173224616662e-05	6.73946789654467e-05	0	0	0	0	0	0
OTU1361 (Subdoligranulum)	0.00144559797450441	0.000392595540544901	0.000172932590876077	0	0.000481023618259657	0	0	0.00016864733593425	0.0010327879051826	0	0.00160216729539595	0	0.000278607408728213	0	0.00039822266934943	0.000129324027228586	0	0	0	0	0.000144656440952737	0	0	0	0	0	0	0	0.000134669856845942	0	0	0	0	0.000357432207024734	0.000218097923339894	0	0	0	0	0.00010428102577769	0.000136128505309012	8.51566616459718e-05	0	0	0	0	0	0	0
OTU901 (Firmicutes_unclassified)	0.00010779793691333	0	0	0	0.00143238144103987	0.00166417273833331	0.00260006615944426	0.00113555872862395	0.000379518447085174	0.000394419527147333	0.00269455408771138	0	0.000668657780947711	0.00332232943964788	0.000450620389000671	0	0.00111183125457774	0	0.000657235687897853	0.00125369149337071	0.00106247661803217	0.000565958943250253	0.00113611994506472	0.00031944200926622	0	0.00046666188039097	0.000750764065003163	0.00235344965393929	0.00205595981451472	0.000502693923848315	0	0.000485243560222846	0.000295145818969167	0.00117714340180146	0.000867136321712831	0.000403053561339929	0.000528565413974263	0.000575759976758313	0.00129746030911115	0.00106308712390034	0.00069330564331799	0.000843583179430408	0.000855912422861174	0.000332356931502229	0.000550641017967656	0	0.000201485433992677	0.000249106148525878	0
OTU222 (Neisseria)	0.000121618185235552	0	0.00447895410369038	0.00682764802024569	0.00411007958268529	0	0.0208799206086669	0.0278155672734223	0	0.00478937997250332	0.0285622733297406	0.0173534787940489	0.0309811438505773	0.000719485356356865	0.00217974513749162	0.000603512127066735	0.000147541588285198	0.00244690134129776	0.000336568275657368	0.000204432994007404	0.00130689612171094	0	0	0.000288218354225161	0	0.000164100881016605	0.000839436986066528	0	0	0	0.00130477656452932	0.0106478917082862	0.0017515210896203	0	0.0106710321287146	0.00442669937027187	0.00491497190137107	0.0158069883527454	0.00329917272294255	0.0170180840678869	0.0162467788196709	0.0114003480778545	0.00266658279773284	0.000563022563067208	0	0.00065182753126358	0.000277910943438175	0	0
OTU1211 (Lactobacillales_unclassified)	0.00110838391544219	0	0	0.00105446301470976	0.00045964479078145	0	0	0.001349178687474	0	0	0.000480650188618786	0	0.00100298667142157	0	0.000943158953722334	0	0	0	0	9.3595828581703e-05	0	0	0	0	0	0	0.000144832437736831	0	0.000316474163587964	0	0	0.00179448561893732	0.0119582441242999	0.00148691798122289	0.00179996478900997	0.00284548924501523	0.00409809807977448	0.00630430763542244	0.00244004359934192	0.00201609983170201	0.00370712743527564	0.00597693318927665	0.0055668004825459	0.00221736639375367	0	0	0	0	0
OTU1146 (Gammaproteobacteria_unclassified)	6.08090926177762e-05	0	0.00051879777262823	0.0080930036378974	0.000208443567912518	0.0064189519907142	0.00165398610651671	0.00057340094217645	0.000435512972064954	0	0.0017332537104738	0.000601587264860362	0.00314269157045424	0.00421110546808871	0.00224262240107311	0	0	0	0	0	0	0	0	0.000132100079019865	0	0	0	0	0	0	0	0.00180364115780945	0	0	0.000528164850497815	0	8.46619927144923e-05	0.00081081794892111	0.00123317173523628	0.000813971340098082	0.000550845579622513	0.000463039347699972	0.000125803400735501	0.000114092677978377	0	0	0	0	0
OTU1187 (Neisseria)	6.63371919466649e-05	0.000147895580342257	0.000190225849963684	0.00927927452944588	0.00319079000112239	0.0136210440935852	0	0.0135817321205716	0.00148696571890748	0.00344835358020239	0.00710779672866569	0.00134200236007312	0.00497035617171132	0.00220077873709159	0.0122715459423206	0	0	0	9.01048926956734e-05	0	0	0	0	0.00015131463596821	0	0	0	0	0.000143647847302338	0.000708927328504034	0	0.00155186383882589	0.000333853467358566	0.00549015869989992	0.000204959494223033	0	0.000599498434897216	0.00106964582838127	0.00247803230208616	0.000724173790122849	0.00166203407644724	0.000593435485845366	0.00164667665605575	0.00294160687135554	0	0	0	0	0
OTU199 (Citrobacter)	0.0931567658407686	0.0350835206677351	0.0247524181740624	0.0299467496177572	0.030988610429661	0.0303606639909379	0.0434601389348329	0.146138538164892	0.00682511043364649	0.0185151795172305	0.0597025794893456	0.077095721789028	0.145667097579459	0.0599923819197562	0.0481325452716298	0.00220242737280198	0.00140164508870938	0.0018621638884141	0.0018073981417191	0.00222413245287573	0.00373612669908966	0.000236274121939426	0.000447147608900975	0.00514950126215621	0.00118029603819504	0.00233330940195485	0.00537653478047541	0.00319121852446107	0.00678287178980729	0.00291626923770978	0.00530328539131271	0.0874125073816532	0.257662299960083	0.0666730210170138	0.172181741262288	0.0734797646442794	0.280977136685643	0.326886406254127	0.214642014920794	0.228331996025734	0.292182424860231	0.267727221923583	0.285050287662955	0.175782092906164	0	0	0	0	0
OTU1602 (Klebsiella)	0.0493659270069765	0.0187827387034667	0.0120879881022377	0.00838298096694258	0.0140138214119647	0.0118589788412323	0.0171882236189216	0.0674814206851579	0.00327256890437379	0.00244540106831346	0.0175947099348937	0.0247344917744511	0.0728614095306022	0.0202513966480447	0.0161384976525822	0.000807295442699659	0.00141218377358689	0	0.00109450943186215	0.001194578338477	0.00213492954233695	0.000321442700778056	0.000949047986238804	0.00195027753025692	0.000475443192850398	0.000989733438631399	0.0020453887125283	0.00136766508191189	0.00153748086565784	0.00186254543579696	0.00327096060416566	0.0303139892056197	0.105606560946402	0.0299432874231521	0.0636872213010724	0.0244691405657907	0.117270588881363	0.11685550537464	0.0833589026524881	0.0956054237720185	0.11844129695642	0.123783191139449	0.114654074345317	0.073907252573906	0	0	0	0	0
OTU404 (Gammaproteobacteria_unclassified)	0.000320629761075547	0.000204364801927483	0.00213283528747161	0.00854115041914905	0.00166220383643059	0.00640496734585425	0.00396295071121403	0.0012142608187266	0	0.000416957785841466	0.00755931660282273	0.00844535967977047	0.0156465920741764	0.00287794142542746	0.00758718980549966	0.000278242604037261	0.000121194876091413	0	0	8.37436360994185e-05	0	0	0	0.000124894620164236	0	0.000158972728484836	0.000898552266775439	0	0.000168337321057428	0	0.00132281495021406	0.0147907730479247	0.00254018942555431	0.00585712243244531	0.00639841497991134	0.000248032960824572	0.0014484065240074	0.0108549243324618	0.00771170665708182	0.0138404094768279	0.0111372112017931	0.0111954398607689	0.00821091838729026	0.00327892435407422	0	0	0	0	0
OTU744 (Proteobacteria_unclassified)	0.00022112397315555	9.9493390412064e-05	0.000311278663576938	0.00711762534929087	0.001084975494519	0.0028109136168487	0.0028514720476348	0.0073755101581912	0.000796366577490201	0.00164529288467173	0.000436954716926169	0.00441935259955112	0.00738866847947221	0.00239123074318605	0.00365736083165661	0	0	0	0	0	0.000159620900361641	0	0	0.000148912816349667	0	0	0.000133009381595049	0	0.000145892344916437	0.000257791755819649	0	0.00433972542538922	0.00110074875107353	0.00199685459657818	0.0015792391798467	0.000826776536081906	0.00186256383971883	0.00486754879433748	0.00162766980219575	0.00433924935041611	0.00413767340555531	0.00351537343857277	0.00189154398963021	0.000602706972798817	0	0	0	0	0
OTU1093 (Dialister)	0.00509414353157098	0.0234105258629035	0	0	0	0	0	0.0045422349144958	0	0.0019946358944308	0	0	0	0	0.0034163313212609	0.0213227888530526	0.0106598797536055	0.00251886902780651	0.00376055419809296	0.000394087699291381	0.0035016835016835	0.00234625697832872	0.00740074920038144	0.0038645277662357	0.00178873033394066	0.0206869673131558	0.00520510046641957	0.0156748627894447	0.00366302010620963	0.00852646232373489	0.000655394679878782	0	0.000304822731066517	0.000195396273173521	0	0.0026181256975927	7.55093448534661e-05	0	0.000558141709550068	0	0	8.78178073224084e-05	7.41341468619914e-05	0	0.000472833048037444	0	0.000534978566118487	0	0.000252812539501959
OTU37 (Leptotrichia)	0.00148705871947107	0.00245506663368147	0.000703259202896044	0.00100173986397427	0.00152324145782225	0.00857258729914554	0	0.00295694995671385	0.00107011758850246	0	0	0	0	0.000656001354325377	0	0.000536890658494433	0.00211300631794158	0.000584737452883655	0.000201410936613858	0.00182019256110207	0.00218481107369996	0.000436832388236846	0.000958173447644947	0.00853846874392039	0.000305879536658998	0.00282561204500467	0.000135965145630494	0.00489635940580577	0.00258790574905619	0.00912260575906782	0.00387224012699024	0.000238044010675358	0.00072576840730123	0.00769194109517228	0.000215470237516522	0.025747199294484	0.00051026011825221	9.24385283786282e-05	0	0.00020856205155538	0	0	0	0.000300113348595296	0.00036509893582638	0	0	0.000256432799953109	0
OTU308 (Leptotrichia)	0.00652592125775316	0.00270245560443579	0.00424261289615974	0.0205356672114726	0.00741845313493781	0.015662802243137	0.000264637777042673	0.0288049649775699	0.00957506377154234	0.00398927178886159	0.00479193672895699	0.00513662972303848	0.0107876788659564	0.0149822244794312	0.0139273138832998	0.0626163426381318	0.0386242800760893	0.000647709178578818	0.0122966677090566	0.0126773086765796	0.0799850355405911	0.00374467009538881	0.0294661148804336	0.0146871269673905	0.00385341720638889	0.0154049702054338	0.00756380016670509	0.0683270081290223	0.0037303550346326	0.00402477378773427	0.00656597238924431	0.00831780706532935	0.00258615475801672	0.0148167564218653	0.000919690038180275	0.0435297846247124	0.0118732724377162	0.00325383619892771	0.00134713784346901	0.00218990154133149	0.00246614199152837	0.00484594627679108	0.000705397639838343	0.00245051230092688	0.00453680316977699	0.000732300065987478	0.00136176362284706	0.00545835531328762	0
OTU1419 (Leptotrichia)	0.000428427697988877	0.000457131793785159	0.000783961078638213	0.00100173986397427	0	0.000895017271036402	0	0.00893830880451525	0.000342188763765321	0	0.00233042515693957	0.000671001180036558	0	0.000719485356356865	0.000429661301140174	0.00226512993145827	0.0019022326203913	0.00614424123568518	0	0.00346304565752301	0.00185559296670408	0.00107971778979296	0.000725474181788317	0.00136903718256951	0.000508690968574202	0.00121024399749746	0	0.00345764678717118	0.000852909093357634	0.00117617488592715	0.000655394679878782	0.00119937559224892	0	0.000934089501024639	0	0.00083711124278293	0.00287850775229274	0.000303726593244064	0.000131499355653157	0.000344706724098476	0.000607829605100703	0.00016499103193907	0	0.000967307487207979	0.000401010306563402	0	0.000382127547227491	0.000512865599906219	0.000189609404626469
OTU1653 (ASCC02_norank)	0.00114155251141553	0.00021780985468587	0.00369499302505217	0.01729319344124	0.00739172960059006	0.00633504412155453	0.000688058220310949	0.0033279740957692	0	0.00282855146611373	0.0114336484262348	0.0204076910618015	0.00393393661124237	0.00734298290164212	0.0125335345405768	0.00347999200542377	0.0017546910321061	0.00732271210226608	0.00455824751283995	0.00214038881677631	0.00149644594089039	0.00173634005890369	0.00431178051440226	0.0031607946180026	0.00243706196055484	0.00216408036840648	0.00328089807934453	0.00357901966240579	0.00227816507831052	0.00163375525250702	0.00325893501370917	0.0123828663245547	0.00302161580239745	0.00375065529237955	0.00354737586155249	0.00212205977594356	0.00619634260191473	0.00444761376541743	0.00339852779165827	0.00267364963313356	0.0094593482293797	0.00317740793766532	0.00201734739036571	0.00515649298950099	0.000185542082141275	0.00574573897928637	0.00292501267968679	0.00509934939335326	0.0299673149502501
OTU1730 (Bacteria_unclassified)	0.000118854135571108	0	0.00178120568602359	0.0409922496968419	0.00609296583128898	0.0262351937572545	0.00346013893483295	0.00999516544303655	0.00109500404404903	0.00835042484617638	0.0211777386136883	0.0244799740854717	0.0103419070119913	0.0179871339089216	0.0217555331991952	0.00319391158155447	0.000226581724866554	0.0326103579492808	0.00459269938357653	0.00173891197312322	0.00460406534480609	0.000431337641214998	0.00657945767382863	0.00214962855859599	0.00572194220206668	0.000497430795581584	0.00551545569014134	0.00241857656260176	0.000585813877279848	0.00214611636719858	0.00131078935975756	0.00424817003666793	0.000534649393378573	0.00152980984606586	0.00146362100361832	0	0.00116238627835033	0.00420727359163299	0.00212152293787094	0.00195526923333169	0.00200393822931638	0.00368302561618828	0.00129173134683773	0.000739122131251225	0.00240007661092424	0.0107108943717509	0.00702419909539988	0.00362669245647969	0.00732253462628889
OTU33 (Bacillales_unclassified)	5.52809932888874e-05	0	0	0	0.0021485721615598	0.00159424951403359	0	0.00052842831926065	0	0	0.00401998339572076	0.00261459080497004	0.00030089600142647	0	0.00205399061032864	0.00307634428407394	0.0012646421853017	0.014582452478837	0.00805378732065151	0.00523151420809308	0.00306272602568899	0.000717064486351048	0.00454447978025889	0.00476040648395224	0.00140638091311691	0.000348714372160286	0.00180301606162177	0.00645052427161473	0.000143647847302338	0.000241679771080921	0	0.000920131656648981	0.00156040207569764	0	0.00112990490405005	0.000230808449656199	0.000224239872595142	0.000602170984866492	0.000566908333260278	0.00051850843372796	0.000576171813168375	0.000707864749932141	0.00147594346934328	0.000101691299937249	0.000167586396772765	0.00124732428822043	0.000402970867985354	0	0.0020315293352836
OTU1124 (Gemella)	0.00170265459329773	5.37802110335481e-05	0.00100300902708124	0.00843570411767807	0.0012185931662578	0.000503447214957976	0.0015745947734039	0.0054866599957276	0	0	0.00652519043943079	0.0132580577986534	0.00393393661124237	0.0200821059759607	0.00798541247484909	0.0177330673699804	0.0204713953745712	0.0554511024549977	0.0345419756292767	0.0332191300021429	0.0228208005985784	0.0122862543408501	0.0295619322251981	0.0129313968262356	0.0060078730732914	0.00892811355780966	0.00296167556351641	0.0143575230460447	0.00144096746825158	0	0.000661407475107028	0.00303963890554688	0.00338933846209674	0.000738693227851118	0.00408342376952042	0.00150197737388213	0.00170239250215087	0.00244037714919578	0.00177085798946252	0.00560800183071134	0.00272257010618023	0.00228592413605906	0.00842658135997969	0.00278782978364556	0.00068830127245957	0.000989812177103954	0.000534978566118487	0	0.000505625079003919
OTU1348 (Gemella)	0.000262584718122215	0	0.000524562192324099	0.00382242842832288	0.0063014093992015	0.000643293663557414	0.00236189216010586	0.00259716897338745	0	0.000901530347765332	0.00289846628894359	0.000694139151761956	0.000991842375072438	0.000761808024377857	0.00325913816230718	0.002868642058525	0.00336184047592701	0.00968864979624149	0.00506442499827741	0.00390393127110524	0.00188053373238558	0.00311826893489824	0.00455360524166503	0.0053944868632476	0.0045981673826021	0.00406149680516097	0.00100791553608692	0.0033895595644786	0.00131752009947613	0.000435023587945657	0	0.000727865340334269	0.00127251394080149	0.000162035933851213	0.000709475172310498	0	6.17803730619268e-05	8.71563267569923e-05	0.000832829252469996	0.00051850843372796	0.000322909477709749	0.000524245698258014	0.000950264973412799	0.000585345043541238	0	0.000354079152785154	0.000152851018890996	0.000227126194244183	0.000361160770717085
OTU895 (P5D1-392_norank)	0.000483708691277765	0.000392595540544901	0.000524562192324099	0.018743080086466	0.0280169534101902	0.0425832435985288	0.0152100562355276	0.009444250812318	0	0.00741508711036985	0.021672953959538	0.035817580230917	0.0430615610930326	0.0860631454206873	0.0113074279007378	0.000423242270929918	0.0102857564404538	0.010453306465397	0.00932055610619657	0.0113694301245563	0.00822047636862452	0.00118411798320805	0.00418402405471627	0.00283895078911784	0.00223757530621201	0.00225638711397832	0.00303556966440255	0.0107459399293077	0	0.00261336392462169	0	0.00920589433592588	0.00850358650554608	0.0196635371491207	0.00551288485743491	0.000468506703779747	0.00271604825275952	0.00626733222407099	0.00725292001624748	0.00954461055381915	0.0146322314311221	0.0135132977449452	0.00682708097919976	0.00236866320585543	0.00145441051484935	0.00309014533339771	0.00110469600016675	0.000710685188441475	0.000225725481698178
OTU1038 (Streptococcus)	0.000362090506042213	0	0.000230576787834769	0.0107818843254073	0.0064564058984185	0.0021396506635714	0.000992391663910023	0.00023610627030795	0	0.000653609502129865	0.00103412616339193	0.00256831486151924	0.00135960415459368	0.0063695615371593	0.00260940643863179	0.000666214685723019	0.00116979402140407	0.011541817723842	0.00554410104468673	0.0041896448530915	0.00302282080059858	0.00107697041628203	0.00657945767382863	0.00382609865233901	0.00217107975476441	0.00365637275515123	0.00200400801603206	0.00438126476456623	0.000843931102901238	0.000454357969632131	0	0.00884425055047677	0.00408123767705725	0.00142496306533861	0.000882902436653064	0.000189469622852103	0.000830602793388127	0.00218154926973563	0.00111043900329333	0.000845834986863487	0.00243764997878928	0.00442282411423766	0.00521185517332788	0.00112356485052619	0.000598522845617017	0.00164163970836753	0.000243172075508403	0	0.000442421944128429
OTU1097 (Streptococcus)	0.0125017966322819	0.000648051542954255	0.00533208821867903	0.0447355933990615	0.0661835051656592	0.0361642916078146	0.00818392325504466	0.0336507650967474	0.00115099856902881	0.00818138790597039	0.0638245189856824	0.0783914482056503	0.0445548968038158	0.0416243439986457	0.0359029175050302	0.0335184365116999	0.0879874800423655	0.111055136243827	0.0571344524007654	0.0888643131420859	0.0913131313131313	0.0213196184447668	0.0646903959081431	0.0743122989977207	0.0145990983203224	0.0328406888134481	0.0245180626740206	0.0540938182722423	0.00678062729219319	0.00357363821504988	0.000625330703737553	0.0569520295540795	0.09382008201183	0.0473955106514798	0.0207508349471704	0.0277004588609775	0.0248334218089293	0.0341203813749571	0.0337602679080206	0.0247841237931644	0.0576425075503834	0.0507134531558527	0.0571686596770896	0.0207053407774672	0.00594333185697698	0.00784607213558013	0.0033349313212581	0.00346550612508059	0.0108889972371201
OTU1123 (Streptococcus)	0.064421705529205	0.00837895687902679	0.0482770149529047	0.28278061896979	0.259848958583866	0.222649530815165	0.0643400595434998	0.170850994457124	0.00658246749206744	0.0789402510762019	0.250404183113157	0.528841481755709	0.381435831141622	0.368503470458778	0.400528169014085	0.237666210766813	0.225101039641263	0.381059904103058	0.44734429079499	0.452469328893279	0.327721661054994	0.161366983164095	0.338121158751089	0.469555735425158	0.0880101871184818	0.184921180295587	0.167071606339523	0.363523602583762	0.0465486360187999	0.0413433528395762	0.00907932079465102	0.267012135666775	0.23275150899348	0.203355096983272	0.110712286796142	0.0655978283336319	0.185668326346812	0.200755354831894	0.199168924072272	0.160905622774976	0.214699979105857	0.286110416256407	0.216119010017096	0.136035676284349	0.0485521732364524	0.124265688120644	0.0601399281600211	0.0623058437371784	0.309018184444806
OTU617 (Bacteria_unclassified)	0	0	0.000317043083272807	0	0.000411542428955484	0.000727201532717077	0	0.0004946988520738	0	0	0	0	0	0	0.00110035211267606	0.000317431703197439	0.00254509239791966	0.00385027122821853	0.000564480651299366	0.00388915298238182	0.00275346053123831	0.000593432678359488	0.0078980868470162	0.000146510996731124	0	0	0	0.000310832973161793	0	0	0	0	0	0	0.00011824586205175	0	0	0.000245622375406069	0	0	0	0.000471022784729282	8.53665933562326e-05	0	0	0	0	0.000212472891389719	0.000270870578037814
OTU700 (Corynebacterium)	0.00074629340939998	0	0.000270927725705853	0	0.000432921256433691	0	0.000688058220310949	0.0079376679446387	0	0	0.000640866918158381	0.000671001180036558	0.00268577542013997	0.00516336549856103	0.0017186452045607	0.0053179607560361	0.0186482028907613	0.00122345067064888	0.00265809433452236	0.0312289871207214	0.015099139543584	0.0021347092179876	0.00850949276122774	0.00985706771450051	0.000787972284654157	0.0114255238407811	0.00363263399956255	0.0130964292692169	0.000157114832986933	0	0	0.000883509501160465	0.000645933882498095	0.000662441023685841	0.000549186337084793	0.000902564385222747	0.00142781306632009	5.81042178379949e-05	0.0006691856098794	0.000480851396641572	0.000288085906584188	0.000976640463252239	0.000244867333574457	0.000590305594757689	0.000658375130178719	0	0.000805941735970708	0	0
OTU713 (Prevotella)	9.6741738255553e-05	7.79813059986447e-05	0	0	0.000208443567912518	0	0	0.000224863114579	0	0	0	0	0.000245174519680827	0	0.000429661301140174	0.00078770089311957	0.000316160546325424	0.000566745531256466	0.000384270865908019	9.11327804611319e-05	0.000683376979673276	0.000222537254384808	0.000497337646634758	0.000317040189647677	0.000658305959331321	0.000943580065845479	0.000916286850988112	0.00136470476788178	0	0	0	0	8.46729808518102e-05	0	9.45966896413997e-05	0.000661421228865525	0	0	0	0	0	0	0.000148268293723983	0	0	0	0	0	0
OTU1648 (Candidate_division_TM7_norank)	0.000301281413424436	0	0	0	0.000240511809129828	0	0.000324181276877274	0.0004047536062422	0	0.000619802114088666	0	0	0.000267463112379084	0	0.000450620389000671	0.00284120968911288	0.00392039077443526	0.00120545874902169	0.000999104251360849	0.00778815815724592	0.00607058236687866	0.000159347663633566	0.00140075832584285	0.00571633069213236	0.000561887409732289	0.0026717674690516	0.000750764065003163	0.00184131532672986	0	0	0	0	0	0	9.19690038180275e-05	0.0002170288407215	0.000123560746123854	0	0.000549375085839857	8.69008548147419e-05	0	0.000111768118410338	0	0	0	0	0	0	0
OTU897 (Lactobacillales_unclassified)	0.000738001260406647	0	0	0.00282068856434861	0.000598607169389795	0.00286685219628848	0	0.0010568566385213	0	0.00103675989993013	0.00112151710677717	0.000786691038663551	0.00225114786252396	0.00632723886913831	0.00300762910798122	0.000548647388242486	0.00286125294424509	0.0049117946042227	0.00998574222580286	0.00863544671072239	0.00245417134306023	0.00127203393555761	0.0109094891110432	0	0.000907664277259851	0.00243587245259023	0.00245328414941978	0.00216991018407233	0.000143647847302338	0	0	0	0	0.000619549158842873	9.72243754647719e-05	0.00022391864518885	0.000189917443116294	0.000269392282703431	0.000549375085839857	0	0	0.000449733619317789	0.000408861052390377	0.000701917997127841	0	0	0	0.00126018404548385	0
OTU1086 (Rothia)	0.0012521144979933	0	0.000962658089210159	0.00121263246691622	0.00153393087156135	0.00141244913085432	0.000330797221303341	0.00273208684213485	0	0	0.00425302591141471	0.00710335731969736	0.00259662104934694	0	0.0045271629778672	0.00127756463262179	0.0290551542073065	0.0465990770144205	0.0323423561899411	0.0290023916197251	0.0368923805960843	0.00856905798057057	0.0214539597658407	0.0309162221298856	0.0113075685236658	0.0250561532702229	0.00378928949344116	0.0152574585111989	0.00044216602997751	0	0	0.00181279669668158	0.00132573695733691	0.000362197969785064	0.000609623111022354	0.00326576731752353	0.000425598125537718	0.000213929165676254	0.000336053908891402	0	0.00411234717200945	0.000915434112694197	0.00186907909664172	0.00489606405063731	0.000137660254491914	0.000378220913202324	0.000361284226469628	0.00109899771408475	0.00102930819654369
OTU1467 (Actinomyces)	0.000339978108726658	0	0.000265163306009984	0	0.000187064740434311	0.000783140112156852	0.000529275554085346	0.00109058610570815	0	0	0.000582606289234892	0	0.000456916150314269	0.000931098696461825	0.00188631790744467	0.00397769356475803	0.0277588959673722	0.00123244663146247	0.0250968627596478	0.0364063142701619	0.0360643471754583	0.00327486922502088	0.00825854257255883	0.0369616021097584	0.000142965435612358	0.00801017425462303	0.00145719166947464	0.00993481388505693	0.000289540192218776	0	0	0.00121310890055711	0.000824956756299065	0	0.00276958085783431	0.000392718854638905	0.00122874297534277	0.000480680347568867	0.00147279278331536	0.00125716569965327	0.000845263044593166	0.00157539824045048	0.000435818923976556	0.00103427492863007	0.000209482995965956	0	0	0.000219799542816951	0
[truncated: 83 more columns]
