# Supplementary material for: Characteristics of human oral microbiome and its non-invasive diagnostic value in chronic kidney disease
Source: Biosci Rep. 2022 May 10;42(5):BSR20210694. doi: 10.1042/BSR20210694 (PMC9093701; doi:10.1042/BSR20210694)
Supplement: Supplementary Data S1-S21 [file BSR-2021-0694_supp1.zip › BSR-2021-0694_suppSD5.unk]

## Sheet: average.percent.phylum
ID	CKD	HC
Proteobacteria	0.331975	0.300962
Bacteroidetes	0.211871	0.354092
Firmicutes	0.211355	0.139346
Fusobacteria	0.122346	0.137243
Actinobacteria	0.0979706	0.048609
Candidate_division_TM7	0.0156727	0.00837787
Candidate_division_SR1	0.00124893	0.00767733
Bacteria_unclassified	0.00370498	0.0028233
Spirochaetae	0.00198477	0.000435795
Cyanobacteria	0.000966068	1.625e-05
Tenericutes	0.000369659	0.000241136
BD1-5	0.000235568	0.000127648
Synergistetes	0.000270614	4.17045e-05
Verrucomicrobia	1.13409e-05	4.30682e-06
Elusimicrobia	1.63182e-05	5.56818e-07
Chloroflexi	5.90909e-07	1.70455e-06

## Sheet: phylum.percents
OTUID	CKD_1	CKD_2	CKD_3	CKD_4	CKD_5	CKD_6	CKD_8	CKD_10	CKD_11	CKD_15	CKD_17	CKD_18	CKD_19	CKD_20	CKD_21	CKD_25	CKD_27	CKD_28	CKD_29	CKD_30	CKD_31	CKD_32	CKD_34	CKD_36	CKD_37	CKD_38	CKD_39	CKD_40	CKD_43	CKD_44	CKD_45	CKD_46	CKD_47	CKD_48	CKD_50	CKD_51	CKD_52	CKD_54	CKD_57	CKD_58	CKD_59	CKD_61	CKD_64	CKD_66	HC_2	HC_3	HC_5	HC_6	HC_7
Actinobacteria	0.070227	0.018416	0.042025	0.046308	0.07269	0.014929	0.063298	0.027111	0.05565	0.031901	0.033609	0.024907	0.026529	0.048829	0.017165	0.07022	0.087358	0.068667	0.107231	0.171181	0.095043	0.09469	0.081241	0.088422	0.039713	0.158192	0.075744	0.142464	0.265221	0.070936	0.013456	0.178512	0.148476	0.099151	0.176808	0.162851	0.140016	0.105392	0.177043	0.159838	0.109131	0.144002	0.293857	0.192257	0.041481	0.011689	0.016519	0.028185	0.017138
BD1-5	1.8e-05	0	4.2e-05	0.001735	0	4.9e-05	5.5e-05	0.000619	0.000123	0	0	0	2.3e-05	3.4e-05	8.1e-05	0.000309	0.000375	0.000184	0.000233	0	0.001561	0.000185	0.001018	0	0.0005	0.000103	0	0.000123	0	7.4e-05	0	0.001693	0	4.2e-05	0	0	0.00024	0	8.9e-05	0.000412	0	0.000119	9.5e-05	0.000231	0.000256	0.000593	0	0	0
Bacteria_unclassified	0.001127	0.00064	0.00433	0.00656	0.004998	0.002779	0.003921	0.002076	0.002673	0.003106	0.004815	0.003084	0.00233	0.00381	0.004559	0.002688	0.00152	0.007193	0.003777	0.003549	0.002102	0.00218	0.004693	0.002972	0.005257	0.001825	0.004762	0.002571	0.005676	0.004664	0.011398	0.006821	0.001283	0.001629	0.00347	0.003898	0.002894	0.004418	0.004077	0.003407	0.004381	0.003237	0.001975	0.003894	0.002482	0.004428	0.004014	0.003946	0.006101
Bacteroidetes	0.494829	0.574571	0.293823	0.066585	0.160992	0.061515	0.172596	0.090834	0.311647	0.138727	0.081232	0.131781	0.070878	0.210436	0.15756	0.344852	0.273821	0.242576	0.251233	0.116298	0.118068	0.447481	0.316459	0.274264	0.521558	0.34282	0.40556	0.214062	0.408255	0.490096	0.324032	0.05832	0.068942	0.09174	0.145245	0.178509	0.086382	0.076785	0.119206	0.094196	0.101721	0.057056	0.02794	0.106848	0.236754	0.272096	0.272757	0.245522	0.118014
Candidate_division_SR1	0.000756	0.003756	0.000141	0.000472	0.000266	0.000356	0.000761	0.001496	0	0.00254	0.000632	0.001477	0.001259	0.000805	0.001855	0.002957	0.000688	0.000207	0.000379	0	0.002521	0.000247	0.00299	0.000834	0.000143	0.001764	0.000254	0.000875	0.000124	0.000734	0	0.000861	8e-05	0.00128	0.002299	0.001333	0.001921	0.001132	0.004305	0.001123	0.002648	0.001241	5.2e-05	0.005389	4.5e-05	0.000909	0.005175	0.00551	9.8e-05
Candidate_division_TM7	0.069234	0.018908	0.063436	0.002009	0.012714	0.006615	0.007954	0.01098	0.018364	0.008246	0.000422	0.001777	0.004099	0.001144	0.00302	0.040076	0.016824	0.00144	0.008335	0.021678	0.014391	0.013603	0.024993	0.012179	0.00715	0.029564	0.013767	0.022369	0.019425	0.009202	0.013307	0.004179	0.005562	0.014646	0.015511	0.04398	0.01623	0.006935	0.022877	0.005092	0.001562	0.005041	0.002028	0.048733	0.003251	0.001005	0.000504	0.017216	0.000303
Chloroflexi	0	0	0	0	0	0	0	0	0	0	0	0	0	0	0	0	0	0	0	0	2.6e-05	0	0	0	0	0	0	0	0	0	0	0	0	0	0	0	0	0	0	0	0	0	0	0	0	0	0	0	0
Cyanobacteria	0.000532	0	8.4e-05	0	0	0	0.000333	0.001159	0	0	0	0	5.1e-05	0	4.6e-05	0.000448	0.022458	0	0.000176	0.00085	0.009474	0	0	6.5e-05	0	9.8e-05	4.6e-05	0	0	0	0	0	0.000136	0	0.003712	0	0.002532	0	0	0.000135	0	0.000143	2.9e-05	0	3e-05	0	0	0	0
Elusimicrobia	1.9e-05	0	0	0	0	0	0	0	0	0	0	0	0	0	0	0.000331	0	0	0	0	6.8e-05	0	0	0	0	0.000141	0.000159	0	0	0	0	0	0	0	0	0	0	0	0	0	0	0	0	0	0	0	0	0	0
Firmicutes	0.142048	0.14515	0.204012	0.044979	0.389227	0.086361	0.128131	0.122338	0.270809	0.0754	0.064787	0.056959	0.124386	0.072459	0.103309	0.242963	0.380728	0.126603	0.377659	0.486699	0.212144	0.301621	0.22213	0.421625	0.169532	0.303982	0.222559	0.391147	0.187684	0.173689	0.08177	0.128097	0.493103	0.200155	0.24235	0.197417	0.212856	0.184601	0.235489	0.15246	0.179359	0.258491	0.274915	0.207452	0.083571	0.063823	0.050264	0.102005	0.086328
Fusobacteria	0.138474	0.188288	0.19892	0.106509	0.077841	0.072771	0.078173	0.075415	0.075962	0.102186	0.144027	0.113686	0.059128	0.102667	0.111992	0.108615	0.068335	0.048286	0.064554	0.036828	0.105058	0.061589	0.052983	0.103335	0.034652	0.062633	0.062372	0.113318	0.100139	0.155929	0.383036	0.159813	0.063871	0.254064	0.141129	0.341683	0.216578	0.161497	0.114145	0.145685	0.225501	0.075801	0.056824	0.218926	0.06645	0.11348	0.137173	0.242776	0.395919
Proteobacteria	0.081827	0.048733	0.193062	0.72466	0.27838	0.754625	0.543955	0.666266	0.264713	0.637446	0.670144	0.666183	0.710724	0.559607	0.599158	0.176271	0.143031	0.504779	0.183203	0.162397	0.43556	0.07742	0.285829	0.08726	0.22079	0.0922	0.209846	0.105961	0.013412	0.094521	0.173001	0.45948	0.213222	0.337252	0.260892	0.06963	0.313791	0.455357	0.319569	0.435552	0.373774	0.448757	0.340528	0.214151	0.565566	0.531695	0.513046	0.354775	0.376075
Spirochaetae	0.000621	0.001154	0.000125	0.000139	0.002337	0	0.000728	0.001333	0	0.000168	0.000149	0.000146	0.000314	0.000126	0.000769	0.007731	0.003043	0	0.002488	0.000444	0.003235	0.000587	0.007279	0.007103	0.000595	0.005603	0.00406	0.005598	0	0.000155	0	0.001915	0.004131	4.1e-05	0.006317	0.000638	0.005553	0.003544	0.002051	0.001388	0.000655	0.001925	0.001115	0.002027	8.4e-05	0.000195	0.000297	6.5e-05	2.4e-05
Synergistetes	0.000106	2.3e-05	0	0	0.000395	0	0	0.000177	5.9e-05	0	3.6e-05	0	0.000178	4.1e-05	0.000159	0.001834	0.001173	0	0.00063	7.6e-05	0.000428	5.6e-05	0.000262	0.001747	5.6e-05	0.000859	0.000641	0.001284	6.4e-05	0	0	0.0001	0.000714	0	4e-05	6.1e-05	0.000206	3.3e-05	9.2e-05	0	0	0.000275	0.000102	0	3e-05	0	2.5e-05	0	0
Tenericutes	7.8e-05	0.000361	0	4.4e-05	0.00016	0	9.5e-05	0.000196	0	0.00028	0.000147	0	0.000101	4.2e-05	0.000327	0.000705	0.000646	6.5e-05	0.000102	0	0.000321	0.000341	0.000123	0.000194	5.4e-05	0.000216	0.00023	0.000189	0	0	0	0.000105	0.00048	0	0.002227	0	0.000801	0.000306	0.001057	0.000506	0.001222	0.003912	0.00054	9.2e-05	0	8.7e-05	0.000226	0	0
Verrucomicrobia	0.000104	0	0	0	0	0	0	0	0	0	0	0	0	0	0	0	0	0	0	0	0	0	0	0	0	0	0	3.9e-05	0	0	0	0.000104	0	0	0	0	0	0	0	0.000206	4.6e-05	0	0	0	0	0	0	0	0
[truncated: 83 more columns]
