# Supplementary material for: Characteristics of human oral microbiome and its non-invasive diagnostic value in chronic kidney disease
Source: Biosci Rep. 2022 May 10;42(5):BSR20210694. doi: 10.1042/BSR20210694 (PMC9093701; doi:10.1042/BSR20210694)
Supplement: Supplementary Data S1-S21 [file BSR-2021-0694_supp1.zip › BSR-2021-0694_suppSD6.xls]

ID	CKD.median	CKD.mean	CKD.se	HC.median	HC.mean	HC.se	p-value	z-score	Sig_mark	q-value	fixp	fixps
Proteobacteria	0.2821(0.1704,0.4708)	0.331975431818182	0.0325315330639993	0.2906(0.1765,0.4155)	0.300961897727273	0.018116875947387	0.6118660116709377	-0.5074116520812506		0.6118660116709377	0.6119	0.6119
Bacteroidetes	0.1593(0.0915,0.3128)	0.211871159090909	0.022233237822238	0.3409(0.2693,0.4414)	0.354091545454545	0.0131184579129792	1.0153300353089621e-7	-5.323958637182603	***	1.6245280564943394e-6	<0.0001	***<0.0001
Firmicutes	0.1988(0.1277,0.2616)	0.211355340909091	0.0171878031638823	0.1239(0.0947,0.1674)	0.139346420454545	0.00656628909927013	2.108747456587098e-4	-3.70561941626551	***	5.623326550898927e-4	0.0006	***0.0006
Fusobacteria	0.1042(0.0674,0.1482)	0.122345863636364	0.0114470273212866	0.1278(0.0621,0.1801)	0.13724348863636401	0.0109153440502519	0.5818177632418472	-0.5507314772973211		0.6118660116709377	0.6119	0.6119
Actinobacteria	0.0843(0.0452,0.1451)	0.0979706136363636	0.0100245647907734	0.0323(0.0209,0.0496)	0.0486090454545455	0.00481752479933874	1.2692765544032103e-6	-4.844505104005454	***	1.0154212435225682e-5	<0.0001	***<0.0001
Candidate_division_TM7	0.0124(0.0051,0.019)	0.01567275	0.00238380949077161	0.0065(0.0031,0.0115)	0.008377875	8.03104477759664e-4	0.005000022411185269	-2.80703232449329	**	0.010000044822370538	0.01	** 0.01
Candidate_division_SR1	0.0008(0.0003,0.0018)	0.00124893181818182	1.86478644288321e-4	0.0013(0.0001,0.0076)	0.00767732954545455	0.00150539607709552	0.1154256349787998	-1.5742674351595227		0.1678918326964361	0.1679	0.1679
Bacteria_unclassified	0.0035(0.0025,0.0046)	0.00370497727272727	2.88344519329415e-4	0.0026(0.0019,0.0037)	0.00282329545454545	1.33608498874695e-4	0.003923247766922576	-2.8842679516504584	**	0.008967423467251602	0.009	** 0.009
Spirochaetae	0.0009(0.0002,0.0031)	0.00198477272727273	3.45832793715284e-4	0.0001(<0.0001,0.0005)	4.35795454545455e-4	8.37601148137842e-5	4.5297145069609435e-6	-4.585467631037271	***	2.4158477370458363e-5	<0.0001	***<0.0001
Cyanobacteria	<0.0001(<0.0001,0.0001)	9.66068181818182e-4	5.51770574428547e-4	<0.0001(<0.0001,<0.0001)	1.625e-5	8.39741168387651e-6	4.679358154311113e-5	-4.07109041392683	***	1.4973946093795563e-4	0.0001	***0.0001
Tenericutes	0.0002(<0.0001,0.0003)	3.69659090909091e-4	1.03234164653848e-4	<0.0001(<0.0001,0.0004)	2.41136363636364e-4	3.46955680223191e-5	0.19703284130474136	-1.2900513166874215		0.26271045507298846	0.2627	0.2627
BD1-5	<0.0001(<0.0001,0.0002)	2.35568181818182e-4	6.61344760270575e-5	<0.0001(<0.0001,<0.0001)	1.27647727272727e-4	5.35655562760939e-5	0.019871926347253033	-2.328757306065627	*	0.03179508215560486	0.0318	* 0.0318
Synergistetes	<0.0001(<0.0001,0.0003)	2.70613636363636e-4	6.88061300054796e-5	<0.0001(<0.0001,<0.0001)	4.17045454545455e-5	1.0930711279844e-5	1.2614731940964379e-5	-4.366683488986411	***	5.0458927763857517e-5	<0.0001	***<0.0001
Verrucomicrobia	<0.0001(<0.0001,<0.0001)	1.13409090909091e-5	5.7265878898584e-6	<0.0001(<0.0001,<0.0001)	4.30681818181818e-6	2.45627158577147e-6	0.331129250622231	-0.9718418133210135		0.37843342928254964	0.3784	0.3784
Elusimicrobia	<0.0001(<0.0001,<0.0001)	1.63181818181818e-5	8.84418639017144e-6	<0.0001(<0.0001,<0.0001)	5.56818181818182e-7	5.56818181818182e-7	0.0077777183041124204	-2.6615699302413143	**	0.013827054762866525	0.0138	** 0.0138
Chloroflexi	<0.0001(<0.0001,<0.0001)	5.90909090909091e-7	5.90909090909091e-7	<0.0001(<0.0001,<0.0001)	1.70454545454545e-6	7.18860537983029e-7	0.27674287646529605	-1.0876653346470186		0.3406066171880567	0.3406	0.3406
