# Supplementary material for: Characteristics of human oral microbiome and its non-invasive diagnostic value in chronic kidney disease
Source: Biosci Rep. 2022 May 10;42(5):BSR20210694. doi: 10.1042/BSR20210694 (PMC9093701; doi:10.1042/BSR20210694)
Supplement: Supplementary Data S1-S21 [file BSR-2021-0694_supp1.zip › BSR-2021-0694_suppSD7.xlsx]

## Sheet: average.percent.genus
ID	CKD	HC
Neisseria	0.242223	0.222758
Prevotella	0.137536	0.244
Fusobacterium	0.076801	0.105928
Veillonella	0.0578871	0.0598564
Porphyromonas	0.0451418	0.0584102
Haemophilus	0.0327886	0.0541461
Streptococcus	0.0798833	0.0271542
Leptotrichia	0.044108	0.0305332
Actinomyces	0.0592404	0.0226877
Alloprevotella	0.0144171	0.038594
Rothia	0.0339377	0.0218887
Citrobacter	0.0259215	0.00173031
Candidate_division_TM7_norank	0.0143792	0.00727836
Granulicatella	0.0114675	0.00707819
Lachnoanaerobaculum	0.00996668	0.0070721
Capnocytophaga	0.00778884	0.00769711
Candidate_division_SR1_norank	0.00124893	0.00767733
Proteobacteria_unclassified	0.00505755	0.00560052
Oribacterium	0.00604711	0.00442789
Campylobacter	0.00370052	0.00509932
Solobacterium	0.00312391	0.00515035
Family_XIII_incertae_sedis	0.0035552	0.00483015
Gemella	0.00770541	0.00246098
Klebsiella	0.0106206	0.000742773
Stomatobaculum	0.00406732	0.00288907
Bacteria_unclassified	0.00370498	0.0028233
Peptostreptococcus	0.00186614	0.00352139
Ruminococcaceae_uncultured	0.00415684	0.00150045
Moraxella	0.00116982	0.00282576
Lautropia	0.00438182	0.000970682
Selenomonas	0.00278743	0.00172416
Atopobium	0.00211693	0.00178952
Tannerella	0.00351089	0.00103028
Megasphaera	0.00140718	0.00184749
Prevotellaceae_unclassified	0.000561477	0.00222982
Parvimonas	0.00157927	0.00165673
Corynebacterium	0.00136141	0.00167126
Lachnospiraceae_uncultured	0.00131591	0.00159538
Actinobacillus	0.000192295	0.00173489
Catonella	0.00174661	0.000803
Aggregatibacter	0.000468409	0.00116384
Sphingomonas	1.81364e-05	0.000999102
Family_XIII_uncultured	0.00096675	0.000470273
Cyanobacteria_norank	0.000966068	1.625e-05
Lactobacillus	0.000209	0.000361545
Others	0.0268992	0.0135745

## Sheet: genus percent.
OTUID	CKD_1	CKD_2	CKD_3	CKD_4	CKD_5	CKD_6	CKD_8	CKD_10	CKD_11	CKD_15	CKD_17	CKD_18	CKD_19	CKD_20	CKD_21	CKD_25	CKD_27	CKD_28	CKD_29	CKD_30	CKD_31	CKD_32	CKD_34	CKD_36	CKD_37	CKD_38	CKD_39	CKD_40	CKD_43	CKD_44	CKD_45	CKD_46	CKD_47	CKD_48	CKD_50	CKD_51	CKD_52	CKD_54	CKD_57	CKD_58	CKD_59	CKD_61	CKD_64	CKD_66	HC_2	HC_3	HC_5	HC_6	HC_7
16d63.751_norank	0	0	0	4.3e-05	0.000422	6.1e-05	0	2.7e-05	0	0	0	2.4e-05	0	0	0	0	2.4e-05	0	0.000104	4e-05	0	2e-05	5.1e-05	0	5.8e-05	0	0.000102	0.000114	0	0.000142	0	0	4e-05	0	0	0	0	0	4.3e-05	0	9.2e-05	0	0	0	0	0	0	0	0
ASCC02_norank	0.000591	0.000105	0.000804	0.001125	0.001833	0.000599	0.000633	0.000409	6.3e-05	0.000333	0.001013	0.001113	0.000792	0.000677	0.001233	0.00101	0.000471	0.001205	0.002057	0.000979	0.000386	0.000781	0.001001	0.001508	0.000872	0.000481	0.001361	0.001611	0.001136	0.000744	0.000763	0.003007	0.001418	0.001051	0.001743	0.000814	0.00294	0.002075	0.001369	0.001303	0.003881	0.001736	0.001038	0.002578	0.000155	0.000959	0.000618	0.000885	0.003524
Abiotrophia	2.7e-05	3.3e-05	0.000517	0	4.6e-05	0	0	0.001317	0	0	3.4e-05	2e-05	0	0	3e-05	0.00021	0.000902	0.000826	0.000384	0.002466	0.000661	0	0.000834	0	0.000187	0	0	4e-05	0	0	0	0	9.9e-05	4e-05	0	0	0.000611	6.8e-05	9.1e-05	0.000106	0.000145	6.7e-05	7.1e-05	0.000178	0	0	0	0.00033	0
Acholeplasma	0	0	0	0	0	0	0	0	0	0	0	0	8.1e-05	0	0	0	0	0	0	0	0	0	0	0	0	0	0	0	0	0	0	0	0	0	0	0	0	0	0.000219	0	0	0.003673	0	0	0	0	0	0	0
Acinetobacter	2.9e-05	0	0	0	0	0	0	0.000188	0	0	0	0	3.2e-05	0	0	4e-05	0	0	0	0	0	4.7e-05	0	0	0	0	0	0.000123	0	0	0	0	0	0	0	0	0.001337	0.000115	0	2.8e-05	0	0.000122	3.1e-05	0	0	0	0	0	0
Actinobacillus	2.8e-05	0	0	0.000272	0	0.000405	0	0	0	0	7e-05	0.000254	0.000216	0.000113	0.000168	0.000148	0	0.001518	0	0.000505	0.001843	0	0.0001	0	4.9e-05	6.5e-05	0.0005	2.9e-05	0	0	0.000111	0.000513	0	0.000463	0.000172	0	0	7.7e-05	0	0.000183	0.000158	0.000173	0	0.000328	6.2e-05	0	0.000114	0.000217	0.000415
Actinobacteria_unclassified	0	0	0.000414	0.000397	8.1e-05	0	0.00025	6.4e-05	0.000171	0.000347	0.000438	5.1e-05	0.000118	4.3e-05	0	0.000107	0.000116	7.2e-05	0.000104	8.2e-05	0.000282	7.4e-05	0.000203	0	9.7e-05	6.8e-05	0.000563	0	0	0	0.000108	0.000821	4.7e-05	0	3.8e-05	0.000239	2.1e-05	0.000501	0.000311	0.000144	0.000539	0.000144	0.000141	0	2.2e-05	8.1e-05	0.000214	0	9.5e-05
Actinobaculum	0	0	0	0	3.2e-05	0	0	0	0	0	0	0	0	0	0	0.000804	0.00102	0.00028	0.001599	0.003311	0.000848	0.00013	6e-05	0.006803	0	3.6e-05	4e-05	0.001053	0	0	0	0	8.8e-05	0	0	6.1e-05	0	3e-05	0	3.9e-05	0	0	3.4e-05	0	0	0	0	0	0
Actinomyces	0.053647	0.013328	0.030703	0.010957	0.019068	0.007005	0.037628	0.015242	0.037826	0.025611	0.02634	0.003511	0.008838	0.006612	0.006721	0.057931	0.05259	0.00182	0.048569	0.095837	0.047679	0.05374	0.020913	0.033786	0.010029	0.048638	0.057006	0.090469	0.241546	0.053177	0.008136	0.086336	0.075732	0.074734	0.148265	0.132799	0.122782	0.072056	0.117797	0.125614	0.059567	0.063582	0.126968	0.175442	0.01458	0.004154	0.003494	0.018037	0.007061
Actinomycetaceae_unclassified	0	0	0	0	0	0	0	0	0	0	0	0	0	0	0	0	0	0	0	0	0	0	0	0	0	0	0	0	0	0	0	0	0	0	0	0	0	0	0	0	0	0	0	0	0	0	0	0	0
Aeromonas	0	0	0	0	0	0	0	3e-05	0	0	0	0	0	0	0	0	5e-05	0	3.5e-05	0	0	3.6e-05	0	0	0	0	0	0	0	0	0	0	4.8e-05	0	8.4e-05	0	0.000399	7.2e-05	5.8e-05	3.6e-05	0	0	2.7e-05	0	0	0	0	0	0
Aggregatibacter	0.000142	3.3e-05	3.7e-05	9.4e-05	0	0.000465	0	0.000631	5.4e-05	0	0.000153	0.0001	0.000472	0.001008	0.00012	0.00086	0.001171	7.4e-05	0.000472	0.000559	0.001264	0.001587	0.002799	0.001273	0.000275	0.000676	0.000244	0.001773	6.2e-05	0	0	9.7e-05	7.4e-05	0.0007	7.9e-05	0.000135	0.001332	0.000112	5e-05	0.000216	0.000317	0.000581	0.000247	0.000272	0.001643	0.000848	0.000741	0.001503	0.001917
Akkermansia	0.000104	0	0	0	0	0	0	0	0	0	0	0	0	0	0	0	0	0	0	0	0	0	0	0	0	0	0	3.9e-05	0	0	0	0.000104	0	0	0	0	0	0	0	0.000206	4.6e-05	0	0	0	0	0	0	0	0
Alcaligenes	0	0	0	0	0	0	0	0	0	0	0	0	0	0	0	0	0	0	0	0	0	0	0	0	0	0	0	0	0	0	0	0	3.7e-05	0	0	0	0	0	0	0	0	0	0	0	0	0	0	0	0
Alistipes	1.9e-05	0	0	0	0	0	0	0	0	0	0	0	0	0	0	0	0	0	0	0	0	0	0	0	0	0	0	0	0	0	0	0	0	0	0	0	0	0	0	0.000141	0	0	0	0	0	0	0	0	0
Allisonella	0	0	0	0	0	0	0	0	0	0	0	0	0	0	0	0	0	0	0	0	0	0	0	0	0	0	0	0	0	0	0	0	0	0	0	0	0	0	0	0	0	0	0	0	0	0	0	0	0
Alloprevotella	0.012789	0.102079	0.017584	0.000935	0.0044	0.00151	0.005236	0.010838	0.01158	0.010886	0.001533	0.001719	0.00141	0.006736	0.019595	0.046283	0.01109	0.018477	0.028343	0.007445	0.009542	0.067589	0.040026	0.005203	0.025549	0.026725	0.026626	0.010199	0.000807	0.006755	0.028182	0.002904	0.002585	0.007203	0.007419	0.003891	0.012647	0.003104	0.010528	0.003355	0.002088	0.002748	0.002164	0.006045	0.027376	0.062504	0.013204	0.043495	0.018724
Alloscardovia	7.7e-05	0	0	0	0	0	0	0	0	0	0	0	0	0	0	0	0.000106	0	0.00048	0	0	0	0	0	0	0.000102	0	0.000919	0.000134	0	0	0	0	0	0	0.000129	0	0	0	3.8e-05	0	0	0	0	0	0	0	0	0
Alphaproteobacteria_unclassified	0	0	0	0	0	0	0	0	0	0	0	0	2.3e-05	0	0	0	0.000159	0	0	0	0	0	0	0	0	3e-05	0	0	0	0	0	0	0	0	0	0	0	0	0	0	0	0.000146	0	0	0	0	0	0	0
Alysiella	0	3.5e-05	3.9e-05	0.000869	0.000243	0	0	0.000209	0	0	0	7.9e-05	0.000341	0	0.000211	0.000278	0.000302	0	0	0	0.000239	9.8e-05	5.5e-05	0	0	0.000177	0.000197	0.000391	0	0	0	0.002303	0	0	8.9e-05	0	7.9e-05	0	5.4e-05	7.7e-05	0	0.000145	7.6e-05	0	2.5e-05	4.8e-05	5e-05	0	9.3e-05
Anaeroglobus	6.3e-05	0	0	0	0.000279	0	0	2e-05	0	0	0	0	0	0	0	0.00026	2.3e-05	0	0.00037	0	0	0.000188	0.000523	0.000456	0.000151	0.000575	0.00035	0.000879	0	0	0	0	3.6e-05	0	0	0	2.9e-05	0	0	0	0	0	0	0	5.6e-05	0	0	0	0
Anaerolineaceae_uncultured	0	0	0	0	0	0	0	0	0	0	0	0	0	0	0	0	0	0	0	0	2.6e-05	0	0	0	0	0	0	0	0	0	0	0	0	0	0	0	0	0	0	0	0	0	0	0	0	0	0	0	0
Anaerostipes	0	0	0	0	3.9e-05	0	0	0	0	0	0	0	0	0	0	0	0	6.7e-05	0	0	0	0	0	0	0	0	0	0	0	0	0	0	0	3.9e-05	0	0	0	0	0	0	0	2.7e-05	0	0	0	0	0	0	0
Aquabacter	0	0	0	0	0	0	0	0	0	0	0	0	0	0	0	0	0	0	0	0	0	0	0	0	0	0	0	0	0	0	0	0	0	0	0	0	0	0	0	0	0	0	0	0	0	0	0	0	0
Asticcacaulis	0	0	0	0	0	0	0	0	0	0	0	0	0	0	0	0	0	0	0	0	0	0	0	0	0	0	0	0	0	0	0	0	0	0	0	0	0	0	0	0	0	0	0	0	0	0	0	0	0
Atopobium	0.004637	0.003974	0.003003	0	0.000552	0.000398	0.000617	0.000664	0.014865	0.001044	6.9e-05	0.000107	0.000314	0	0.000458	0.004137	0.005556	0.000349	0.000861	0.001136	0.001372	0.00557	0.002826	0.001273	0.001825	0.002671	0.003299	0.00351	0.004878	0.007136	0.000327	0.000103	0.001111	0.001903	0.001103	0.00288	0.0006	0.000945	0.00347	0.000559	0.000353	0.000378	0.001528	0.000784	0.001176	0	0.000281	0.001163	5.2e-05
BD1-5_norank	1.8e-05	0	4.2e-05	0.001735	0	4.9e-05	5.5e-05	0.000619	0.000123	0	0	0	2.3e-05	3.4e-05	8.1e-05	0.000309	0.000375	0.000184	0.000233	0	0.001561	0.000185	0.001018	0	0.0005	0.000103	0	0.000123	0	7.4e-05	0	0.001693	0	4.2e-05	0	0	0.00024	0	8.9e-05	0.000412	0	0.000119	9.5e-05	0.000231	0.000256	0.000593	0	0	0
BS11_gut_group_norank	2.4e-05	0	0	0	0	0	0	0	0	0	0	0	0	0	4e-05	0.000448	0	0	0	0	0	0	5.4e-05	0	0	0.001102	0	0	0	0	0	0	0	0	0	0	0	0	0	0	0	0	0	0	0	0	0	0	0
Bacillales_unclassified	2e-05	0	0	0	0.000402	0.000114	0	4.7e-05	0	0	0.000276	0.000113	2.7e-05	0	0.000196	0.000785	0.00024	0.001621	0.003039	0.002124	0.000614	0.000261	0.000996	0.001982	0.000423	6.8e-05	0.00061	0.002179	6.4e-05	7.5e-05	0	0.000201	0.000645	0	0.00043	6.7e-05	9.8e-05	0.000228	0.000194	0.000179	0.000182	0.000266	0.000657	4.1e-05	2.8e-05	0.000155	5.8e-05	0	0.000225
Bacilli_unclassified	0	0	0	0	8.8e-05	0	0	0	0	0	0	0	0	0	0	0	2.5e-05	7.1e-05	0	3.5e-05	0	0	0	0	0	0	5.4e-05	3.6e-05	0	0	0	0	0	0	0	0	0	0	0	0	0	0	0	0	0	0	0	0	0
Bacillus	0	0	0	0	0	0	0	0	0	0	0	0	0	0	0	0	0	0	0	0	0	0	0	0	0	0	0	0	0	0	0	0	0	0	0	0	0	0	0	0	0	0	0	0	0	0	0	0	0
Bacteria_unclassified	0.001127	0.00064	0.00433	0.00656	0.004998	0.002779	0.003921	0.002076	0.002673	0.003106	0.004815	0.003084	0.00233	0.00381	0.004559	0.002688	0.00152	0.007193	0.003777	0.003549	0.002102	0.00218	0.004693	0.002972	0.005257	0.001825	0.004762	0.002571	0.005676	0.004664	0.011398	0.006821	0.001283	0.001629	0.00347	0.003898	0.002894	0.004418	0.004077	0.003407	0.004381	0.003237	0.001975	0.003894	0.002482	0.004428	0.004014	0.003946	0.006101
Bacteroidales_unclassified	0	0.000275	0	0.000175	0.000195	5.2e-05	0.000292	0.000621	0	0.000808	3.2e-05	0.000126	9.6e-05	0.000644	0.002178	0.002046	4.5e-05	0.002832	0.000537	3.1e-05	2.1e-05	0.000936	0.000882	0	0.00084	8.1e-05	0.000933	0.000141	7.2e-05	0.000512	0.00022	0	0	0	8.7e-05	0	0.000229	3.6e-05	0.000328	0.000139	3.6e-05	3.3e-05	3e-05	0	0	0.006322	0.001194	0.000379	2.3e-05
Bacteroides	0.000457	0.000148	7.8e-05	0.000562	6.9e-05	9.2e-05	5.8e-05	6.4e-05	0	0	7.4e-05	0	0	0	0	9.3e-05	4.6e-05	0.000197	7.6e-05	0	0	0	0	0.000826	5.1e-05	6.1e-05	0	0.000224	0	0	0	0	5.1e-05	0	4.1e-05	0	8.5e-05	0	4.4e-05	0.00011	0.000134	3.8e-05	0.000109	4.5e-05	0	4.5e-05	2.3e-05	0	0
Bacteroidetes_unclassified	0	0	0	4.5e-05	0	0	0	0	0	0	0	0	3.3e-05	7.7e-05	8.5e-05	0	0	0.000207	0	3.6e-05	0	0	0	0	4.4e-05	0	5.2e-05	0	0	0	0	6.1e-05	0	0	0	0	0	0.000444	3.8e-05	3.3e-05	9.3e-05	3.3e-05	0	0	8.8e-05	0	0	2.9e-05	5.1e-05
Bergeyella	0.000109	8.4e-05	0.000169	0.000857	0.000494	0.002952	0.001064	0.000417	0.000102	0.000276	0.003859	0.003257	0.005754	0.004047	0.001557	0.001524	0.000943	0.007097	0.000713	0.001368	0.002524	0.000569	0.000559	0.00013	0.000188	0.000782	0.000668	0.001255	0	0	0	0.001278	0.000449	0.006471	0.001202	0.000392	0.000223	0.00163	0.000437	0.002414	0.005851	0.004999	0.000447	0.000568	0.000111	0.001226	0.000986	0.000771	0.000904
Betaproteobacteria_unclassified	0	0	3.8e-05	0.000104	0	0	4.5e-05	0	0	4.8e-05	0	0	2.9e-05	0	3.5e-05	0	0	6.7e-05	0	0	0	0	0	0	0	0	0	0	0	0	0.000108	0	0	0	0	0	0	0	0	0	3.7e-05	0	0	0	0	4.9e-05	0	0	7.9e-05
Bifidobacterium	0.000256	6.2e-05	0	4.4e-05	3.3e-05	0.000185	9.8e-05	2.6e-05	0	0	0	0	0	0	0	0	0	0	0	0.000126	0	2.4e-05	0	0	0.000176	0.000157	0	0.000112	0	0	0	0	9e-05	7.5e-05	0	0.000734	6.1e-05	0	0	0	0	9.4e-05	0	4.8e-05	8.6e-05	0	0	0	0
Blautia	9.8e-05	4.4e-05	0	0	0	0	0	0	0	0	0	0	0	0	0	0	0	0	0	0	0	0	0	0	0	0	0	0	0	0	0	0	3.9e-05	2.9e-05	0	0	0	0	4.9e-05	0	4.1e-05	3.1e-05	0	0	0	0	0	0	0
Blvii28_wastewater-sludge_group	0	0	0	0	0	0	4.9e-05	0	0	4.5e-05	0	0	0	0	0	0	0	0	0	0	0	0	0	0	0	0	0	7.3e-05	0	0	0	0	0	0	0.000281	0	0.000253	0	4.2e-05	8.3e-05	0.000133	5.7e-05	0	4.5e-05	2.8e-05	0	0	0	3e-05
Brevundimonas	0	0	0	0	0	0	0	0	0	0	0	0	0	0	0	0	0	0	0	0	0	0	0	0	0	0	0	0	0	0	0	0	0	0	0	0	0	0	0	0	0	0	0	0	0	0	0	0	2.5e-05
Brucellaceae_unclassified	0	3.4e-05	0	0	0	0	0	0	0	0	0	0	0	0	0	0	0	0	6.9e-05	0	0	2e-05	0	0	0	0	0	0	0	0	0	0	0	0	0	0	3.7e-05	0	0	0	0	4.2e-05	0	0	0	0	0	0	0
Bulleidia	0	0	0	0	0	0	0	0	0	0	0	0	0	0	4.3e-05	0	4.2e-05	0	0.000177	0	0	0	9.8e-05	0.000127	0	0.000135	0	0	0	0	0	0	0	0	0	0	0	0	4.5e-05	0	0	0	0	0	0	0	0	0	0
Butyrivibrio	2.3e-05	0.000166	0.000376	5e-05	0.000244	4.7e-05	0.000102	0.000548	0.000125	0.000134	0	0	0.00014	0	8.3e-05	0.000258	0.000239	0	0.001652	0.000555	0.000418	0.000283	3.9e-05	0.000137	0.00016	0.000551	0.000359	0.000667	0	7.4e-05	0	0.000241	0.000515	0.000102	0.000123	0.00032	0.000219	3.6e-05	0.000188	0	0	0	0	0	2.6e-05	0	0	4.2e-05	0
Campylobacter	0.004604	0.008596	0.003673	0.00028	0.004552	0.001633	0.002543	0.001521	0.004378	0.001525	0.001504	0.0005	0.001322	0.000749	0.000922	0.004519	0.004709	0.000477	0.002717	0.001393	0.003629	0.003259	0.003219	0.00588	0.000883	0.007354	0.003883	0.010612	0.000258	0.000226	0.005341	0.002379	0.005337	0.006889	0.007574	0.007469	0.004365	0.007761	0.003453	0.003117	0.005099	0.001569	0.002686	0.008464	0.003582	0.000731	0.000804	0.008631	0.001182
Candidate_division_SR1_norank	0.000756	0.003756	0.000141	0.000472	0.000266	0.000356	0.000761	0.001496	0	0.00254	0.000632	0.001477	0.001259	0.000805	0.001855	0.002957	0.000688	0.000207	0.000379	0	0.002521	0.000247	0.00299	0.000834	0.000143	0.001764	0.000254	0.000875	0.000124	0.000734	0	0.000861	8e-05	0.00128	0.002299	0.001333	0.001921	0.001132	0.004305	0.001123	0.002648	0.001241	5.2e-05	0.005389	4.5e-05	0.000909	0.005175	0.00551	9.8e-05
Candidate_division_TM7_norank	0.064697	0.016893	0.06169	0.001787	0.012148	0.006469	0.007473	0.009708	0.017699	0.007161	0.000117	0.001651	0.003779	0.001059	0.002499	0.038991	0.015724	0.001294	0.008054	0.020769	0.013929	0.012164	0.023809	0.011248	0.006069	0.027634	0.011613	0.021257	0.01875	0.008316	0.013094	0.003922	0.004743	0.013336	0.0131	0.042647	0.014355	0.003536	0.017969	0.004563	0.000639	0.003978	0.001706	0.040646	0.002919	0.000528	0.000192	0.016835	0.000229
Candidatus_Saccharimonas	0.004537	0.002015	0.001746	0.000222	0.000566	0.000146	0.000481	0.001272	0.000665	0.001085	0.000305	0.000126	0.00032	8.5e-05	0.000521	0.001085	0.0011	0.000146	0.000281	0.000909	0.000462	0.001439	0.001184	0.000931	0.001081	0.00193	0.002154	0.001112	0.000675	0.000886	0.000213	0.000257	0.000819	0.00131	0.002411	0.001333	0.001875	0.003399	0.004908	0.000529	0.000923	0.001063	0.000322	0.008087	0.000332	0.000477	0.000312	0.000381	7.4e-05
Capnocytophaga	0.001678	0.003573	0.00156	0.010622	0.000849	0.014679	0.004242	0.003706	0.00175	0.001435	0.013857	0.007686	0.00435	0.009085	0.00311	0.008663	0.00846	0.016511	0.003392	0.013514	0.014882	0.010888	0.016548	0.021389	0.003663	0.005752	0.00753	0.01397	6.6e-05	0.001231	0.00011	0.011516	0.000461	0.025583	0.003467	0.001452	0.003576	0.012738	0.002795	0.01533	0.018322	0.004045	0.001222	0.013451	0.003469	0.006409	0.009336	0.047879	0.008546
Cardiobacterium	2.1e-05	0	0.000149	0	0	0	0	0.000349	0	4.2e-05	0.000143	8.6e-05	4.5e-05	0	3.5e-05	0.001003	0.001547	0.002921	0.000748	0.00226	0.001525	0.001187	0.001024	0.000134	0.00031	0.000319	0.000163	0.00099	0	0	0	0	0	4e-05	4.3e-05	6.6e-05	0.000284	0	0	0.000109	0.000122	9.6e-05	3.1e-05	0.000192	0.000119	3.5e-05	0	0	2.8e-05
Catonella	0.000916	0.001348	0.001768	0.000314	0.001097	0.000314	0.003617	0.001362	0.000168	0.000459	0.000833	0.000632	0.000605	0.000479	0.000878	0.004297	0.001026	0.000389	0.003106	0.001114	0.00115	0.002523	0.000998	0.002517	0.000623	0.000903	0.00092	0.001573	0.000127	0.000524	0.000543	0.001878	0.001968	0.001241	0.011018	0.001985	0.002463	0.002043	0.002761	0.002708	0.002914	0.001484	0.002174	0.005091	0.001226	0.000396	0.000332	0.000181	0.000114
Centipeda	0.00038	8.2e-05	7.4e-05	0	0.000256	0.000205	0	0.000184	0	3.6e-05	0	0	2.9e-05	8.3e-05	0.000114	0.002935	0.000492	0.000459	0.000431	0.001253	0.001703	0.000309	0.002226	0.003137	0.000389	0.001468	0.000397	0.005152	0.000204	0	0	0	0.000121	0.000283	3.1e-05	0	0.000122	3.5e-05	0	0	0	3.7e-05	4.3e-05	0	0.0001	4e-05	2.2e-05	0	0
Christensenellaceae_uncultured	2.8e-05	4.9e-05	0	0	0	0	0	0.000236	5.6e-05	0	0	0	9.2e-05	4e-05	4.2e-05	0	0	0	0	0	0	0	0	0	0	0	0	0	0	0	0	0	0	0	0	0	0.000414	0.000469	0	0.000875	0	0.000101	0	0	0	0	0.000101	0	0
Chryseobacterium	0	0	0	0	0	0	0	0	0	0	0	0	0	0	0	0	0	0	0	0	0	0	0	0	0	0	0	0	0	0	0	0	0	0	0	0	0	0	0	0	0	0	0	0	0	0	0	0	0
Citrobacter	0.033703	0.013047	0.004294	0.001136	0.005798	0.002171	0.006569	0.012998	0.001097	0.001643	0.004099	0.003332	0.013071	0.002835	0.004593	0.000562	0.000266	0.000207	0.000682	0.000903	0.000749	8.6e-05	9.8e-05	0.002144	0.000355	0.000455	0.001819	0.001078	0.003022	0.000905	0.000882	0.019095	0.106506	0.01399	0.065526	0.02133	0.122796	0.123769	0.073452	0.078825	0.092294	0.100606	0.126887	0.070872	0	0	0	0	0
Clostridiales_unclassified	0	2.1e-05	4.7e-05	0	0	0	0	0.0001	0	4.5e-05	0	3e-05	2.6e-05	0	0	3.5e-05	0	0	0	0	0	0	0	0	4.7e-05	6e-05	0	7.3e-05	0	7.6e-05	0	0	0	0	7.3e-05	0	0.000142	0	0	0	0	0	0	0	2.4e-05	0	0	0	0
Comamonadaceae_unclassified	0	0	0	0	0	0	0	0	0	0	0	0	0	0	0	0.000715	0	0	0	0	0.000138	4.8e-05	0	0	0	0	0	0	0	0	0	0	0	0	0	0	0	0	4e-05	4.3e-05	0	7.9e-05	0	0	0	0	0	0	0
Comamonas	2.6e-05	0	4.8e-05	0.00013	3.8e-05	5.9e-05	0	0.001963	6.4e-05	0	0	5.1e-05	9.1e-05	0.000151	0.000119	0.000794	0.000362	0.000344	2.9e-05	0	0.000582	0.000579	0.000239	0.000192	9.5e-05	0.000174	0	0.00045	6.4e-05	0	0	0.000382	0	5.2e-05	3.9e-05	0	0.001074	0.000152	5e-05	0.000112	0	0.00023	4.2e-05	3.9e-05	0.000169	8.2e-05	0	0.002086	0
Coprococcus	0.000169	2.5e-05	0	0	0	0	0	0	5.4e-05	0	0	0	5.9e-05	0	0	0	0.000288	0	0	0	0	0	0	0.000432	0	0	0	0	0	0	0	0	0	0	0	0	0	0	0	0	0	2.8e-05	0	0	0	0	0	0	0
Coriobacteriaceae_unclassified	0	0	0	0	0	0	0	0	0	0	0	0	0	0	0	0	0	0	0	0	0	0	0	0	0	0	0	0	0	0	0	0	0	0	0	0	0	0	0	0	0	0	0	0	0	0	0	0	0
Coriobacteriaceae_uncultured	0	0	0	0	0	0	0	0	0	0	0	0	0	0	0	0	0	0	0	3.7e-05	0	0	0	0	0	0	0	0	0	0	0	0	0	0	0	0	0	0	0	0	0	3.4e-05	0	0	1.7e-05	0	0	0	0
Corynebacterium	0.000419	0	0.000132	0	8.1e-05	0	0.000104	0.000818	0	0	7.7e-05	2.9e-05	0.000304	0.000244	0.000208	0.001501	0.004207	0.000136	0.002019	0.015283	0.004033	0.000994	0.002026	0.004171	0.000341	0.002288	0.001487	0.004959	7e-05	0	0	0.000303	0.000346	0.000172	0.0003	0.001591	0.000839	5.7e-05	0.000763	0.000295	0.000405	0.000612	0.007964	0.000324	0.000193	4.2e-05	0.001201	0.000613	0
Cryptobacterium	0	0	0	0	0	0	0	0	0	0	0	0	0	0	0	0	0	0	0	0	0	0	0	0	0	0	0	0	0	0	0	0	0	0	0	6.5e-05	0	0	0	0	0	0	0	0	3.2e-05	0	0	0	0
Curvibacter	2.5e-05	0	0	0	0	0	0	0	0	0	0	0	0	0	0	0	0	0	0	0	0	0	0	0	0	0	0	0	0	0	0	0	0	4.4e-05	4.9e-05	0	0	4.3e-05	0	0	4.3e-05	0	2.6e-05	0	0	0	0	0	0
Cyanobacteria_norank	0.000532	0	8.4e-05	0	0	0	0.000333	0.001159	0	0	0	0	5.1e-05	0	4.6e-05	0.000448	0.022458	0	0.000176	0.00085	0.009474	0	0	6.5e-05	0	9.8e-05	4.6e-05	0	0	0	0	0	0.000136	0	0.003712	0	0.002532	0	0	0.000135	0	0.000143	2.9e-05	0	3e-05	0	0	0	0
Defluviitaleaceae_uncultured	0	8.2e-05	0.000235	5.2e-05	0.000361	0	0.000195	0.000486	0	0.000139	0	0	0.000252	3.5e-05	0.0002	0.000707	0.000542	0	3.1e-05	7.9e-05	0.000275	0	0.000116	0.000794	0.000249	0.000301	0.000517	0.000599	0	8.4e-05	0	8.8e-05	0.000684	0	0.000211	5.6e-05	0.000606	6.6e-05	9.3e-05	7.1e-05	0.000149	0.000297	5.7e-05	0	0	0	1.7e-05	3.9e-05	0
Delftia	0	0	0	0	0	0	0	0	0	0	0	0	0	0	0	0	0	0	0	0	0	0	0	0	0	0	0	0	0	0	0	0	0	0	2.9e-05	0	0	0	0	0	0	0	9.8e-05	0	0	0	0	0	2.7e-05
Desulfobulbus	3.9e-05	0	0	0	0	0	0	0	0	0	0	0	0	0	3.5e-05	0.000109	0.000444	0	3.3e-05	0	0.00037	0	0	0	0	3.4e-05	0	0.000248	0	0	0	0	0	0	0	0	0	0	0	0	0	0	0	0	0	0	0	0	0
Desulfomicrobium	0	0	0	0	0	0	0	3.6e-05	0	0	0	0	0	0	0	0	0	0	0	0	0	0	4.6e-05	0	0	0	0	0	0	0	0	0	0	0	0	0	2.6e-05	0	0	0	0	0	0	0	0	0	0	0	0
Desulfovibrio	0	0	0	0	3.7e-05	0	0	0	0	0	0	0	5e-05	0	0	0.000116	7.1e-05	0	4.8e-05	0	0	0	0.000102	0.000124	0	0.000218	0	0.000473	0	0	0	0	0	0	0	0	0	0	0	0	0	9.8e-05	0	0	0	0	0	0	0
Dialister	0.002351	0.009006	0.000136	0	0.000335	0	0	0.00054	0.000175	0.000177	0	0	3e-05	0	0.00048	0.006152	0.00248	0.000347	0.00209	0.00016	0.000748	0.001061	0.001975	0.002195	0.001277	0.005791	0.002157	0.00643	0.005303	0.005012	0.000109	0	0.000257	4.1e-05	0	0.001253	0.0001	0	0.00024	0	0	7.5e-05	0.000106	0	0.000194	0	7.7e-05	0	2.8e-05
Dorea	2.8e-05	0	0	3.8e-05	0	0	0	1.9e-05	0.000115	0	0	0	0	0	0	0	0	0	0	0	0	0	0	0	0	0	0	0	0	0	0	0	4.2e-05	0	0	0	0	3.3e-05	0	3.3e-05	0	0	0	0	0	0	0	0	0
Duganella	0	0	0	0	0	0	0	0	0	0	0	0	0	0	0	0	0	0	0	0	0	0	0	0	0	0	0	0	0	0	0	0	0	0	0	0	0	0	0	0	0	0	0	0	0	0	0	0	0
Eggerthia	2e-05	2.6e-05	0	0	0	0	0	0	0	0	0	0	2.3e-05	0	3.7e-05	0.000213	9.7e-05	6.4e-05	0	4.1e-05	3.7e-05	0	0.000359	0	0	0	0	6.6e-05	0	0	0	0	0	0	0	0	0	0	0	0	0	0	0	0	0	0	0	0	0
Elizabethkingia	0	0	0	0	0	0	0	0	0	0	0	0	0	0	0	0	0	0	0	0	0	0	0	0	0	0	0	0	0	0	0	0	0	0	0	0	0	0	0	0	0	0	0	0	0	0	2.1e-05	0	0
Erysipelotrichaceae_uncultured	0	0	0	0	4.5e-05	0	0	0	0	0	0	0	0	0	4.1e-05	0.000197	7.4e-05	0	2.6e-05	0	0	5e-05	0.000158	7.1e-05	0	7.3e-05	0.000189	3.7e-05	0	0	0	0	4e-05	0	0	0	0	0	0	0	0	0	0	0	3.1e-05	0	0	0	0
Escherichia-Shigella	0.000578	5.4e-05	3.5e-05	7.7e-05	0	9.7e-05	0	1.5e-05	6.7e-05	8.7e-05	0.000107	0.000104	0	4.6e-05	3.8e-05	0.000107	3.2e-05	0	3.2e-05	7.5e-05	6e-05	3e-05	0.000157	0.000179	0	3.3e-05	0.000153	6.9e-05	0	0	0.00032	0.000102	8.5e-05	0	4e-05	0	3.1e-05	0	8.7e-05	0.000138	4.1e-05	2.9e-05	3e-05	0	0	0	0	0	0
Faecalibacterium	0.001406	0.000436	0.000247	0.00031	0.000114	0.000113	0	2.1e-05	0.000114	4.8e-05	7.7e-05	7.9e-05	4.2e-05	0	8.4e-05	0	0	0	7.4e-05	0	6.3e-05	0	0	0	0.000109	4.2e-05	0.00031	0.000159	0	5.9e-05	0	4.7e-05	8.7e-05	7.9e-05	0	0	0	0	0	0.000162	8.9e-05	0.00013	3.8e-05	0.000142	0	0	0	0	0
Family_XIII_incertae_sedis	0.003527	0.001787	0.003033	9.9e-05	0.002391	0.000279	0.002164	0.002695	0.00183	0.002771	0.000487	0.000362	0.001811	0.000178	0.001304	0.005303	0.006076	0.00053	0.007029	0.00177	0.004011	0.022492	0.006058	0.004998	0.003599	0.007244	0.008029	0.005107	0.003701	0.005069	0.000988	0.000311	0.001661	0.000911	0.005821	0.003529	0.004971	0.002535	0.00655	0.001382	0.001316	0.002068	0.001204	0.007448	0.002392	0.002115	0.001567	0.004871	0.000412
Family_XIII_unclassified	0	0	0	0	0	0	0	0	0	0	0	0	0	0	0	0	0	0	0	0	0	0	0	0	0	0	0	0	0	0	0	0	0	0	0	0	0	0	0	0	0	0	0	0	0	0	0	0	0
Family_XIII_uncultured	0.000258	0.001045	8.9e-05	8.2e-05	0.000788	0	0.003711	0.00308	5.1e-05	0.000397	0.000148	0	0.000347	4e-05	0.001305	0.003698	0.000617	0	0.000223	7.7e-05	0.000592	0.0008	0.000535	0.001165	0.000199	0.000674	0.001052	0.000298	0.000128	0.000439	0	0.000385	0.001212	0	0.010399	0.000371	0.002803	0.002198	0.001203	0.000964	0.000309	0.000486	0.000127	0.000242	0	0.000944	0.000301	0.0001	0.000102
Family_XI_uncultured	0	0	0	0	0	0	0	5.8e-05	0	0	0	0	5.6e-05	0	8.4e-05	0.000112	9.2e-05	0	0	0	0	0	0	0	0	0.000102	0.000201	0	0	0	0	0	0	0	0	0	2.5e-05	0	9.5e-05	0	0	4.4e-05	0	0	0	0	0	0	0
Filifactor	0.000258	0.000132	0.000184	0.000129	0.001135	0	9.5e-05	0.000962	0	0.000205	0.000623	0.00072	0.000528	4e-05	0.001712	0.006639	0.003801	0.000202	0.00099	0	0.001539	0.000151	0.004594	0.0014	0.000188	0.003494	0.00241	0.002851	0.000192	0	0.000105	0.000627	0.001226	0	0.001173	0	0.002885	0.000848	0.000597	0.000916	0.001937	0.000437	0.000563	4.1e-05	0.000158	0.000165	0.000287	0.000164	3.4e-05
Finegoldia	2.2e-05	0	0	0	0	0	0	0	0	0	0	0	2.6e-05	0	0	0.000134	2.3e-05	0	0	0	0	0	0	0.000187	0	0	0	0	0	0	0	0	0	0	0	0	0	0	0	0	0	0	0	0	0	0	0	0	0
Firmicutes_unclassified	0.000321	0	0.000444	0.000402	0.001913	0.000617	0.000893	0.000296	0.000555	0.000218	0.000408	0	0.000269	0.0003	0.000121	0.000784	0.001224	0.000467	0.001098	0.001515	0.0005	0.000909	0.000554	0.001487	0.00102	0.000703	0.001229	0.001557	0.002346	0.000775	0.000867	0.000251	0.00066	0.00044	0.000751	0.001087	0.000582	0.000287	0.000626	0.000407	0.000309	0.00065	0.000698	0.000362	0.000277	0.000214	0.000146	8.7e-05	0.000261
Flavonifractor	2.6e-05	0	0	4.1e-05	0	0	0	0	0	0	0	0	0	0	0	0	0	0	0	0	0	0	0	0	0	0	0	0	0	0	0	0	0	4.4e-05	0	0	0	0	0	0	0	0	0	0	0	0	0	0	0
Fretibacterium	0	0	0	0	0.000175	0	0	2.9e-05	0	0	3.6e-05	0	7.8e-05	0	0	0.000392	0.000402	0	0.000213	0	0.000161	0	4.4e-05	0.000899	5.6e-05	0.000233	0	0.000214	6.4e-05	0	0	0	0.00017	0	0	6.1e-05	0	0	0	0	0	2.8e-05	5.7e-05	0	0	0	2.5e-05	0	0
Fusobacteriales_unclassified	0.000183	6.7e-05	0.000155	4.9e-05	7.4e-05	0.000161	0	0.000204	0	0	0.000115	6.3e-05	2.5e-05	8.7e-05	8.7e-05	0.000105	0.000109	0	7e-05	0.000205	2.7e-05	0.000138	0.000397	6.1e-05	4.6e-05	3.4e-05	5.7e-05	0.000427	0.00033	0.00065	0.000866	0.000103	8.1e-05	4.1e-05	4.6e-05	0.000186	0.000236	0	4.7e-05	3.7e-05	0	6e-05	0	0.000362	0.000164	4.1e-05	9.5e-05	7e-05	0.000104
Fusobacterium	0.056396	0.075381	0.156346	0.096903	0.043496	0.021403	0.068453	0.049536	0.015211	0.086493	0.126975	0.10527	0.055256	0.097951	0.102393	0.06553	0.02465	0.032277	0.048089	0.017877	0.016955	0.044263	0.035549	0.019432	0.026697	0.031623	0.036041	0.041469	0.016097	0.044483	0.32298	0.13935	0.029993	0.045939	0.128283	0.020432	0.180157	0.134786	0.098937	0.117955	0.203336	0.070057	0.04575	0.182793	0.041917	0.107386	0.12721	0.157202	0.366492
Gammaproteobacteria_unclassified	0.000138	7.6e-05	0.00046	0.000631	0.00035	0.000917	0.000849	0.000159	7e-05	3.7e-05	0.000638	0.000391	0.001686	0.000335	0.000938	7.1e-05	2.3e-05	0	0	3.4e-05	0	0	0	0.000107	0	3.1e-05	0.000304	0	7.5e-05	0	0.00022	0.003625	0.00105	0.001229	0.002636	7.2e-05	0.00067	0.004417	0.003061	0.005059	0.003692	0.004381	0.003711	0.001368	0	0	0	0	0
Gardnerella	0	0	0	0	0	0	0	0	0	0	0	0	0	0	0	0	0	0	0	0	0	0	0	0	0	0.000729	0	0	0	0	0	0	0	0	0	0	0	0	0	0	0	0	0	0	0	0	0	0	0
Gemella	0.002191	0.000192	0.000848	0.001371	0.006895	0.000329	0.002929	0.001732	4.8e-05	0.000346	0.008263	0.00298	0.002607	0.002407	0.004477	0.010104	0.0075	0.018882	0.044836	0.030334	0.013983	0.012421	0.012586	0.017271	0.004214	0.008057	0.004778	0.019723	0.002252	0.000434	0.00011	0.003138	0.015171	0.001221	0.01419	0.000693	0.003115	0.004488	0.005623	0.006965	0.008286	0.007813	0.017589	0.005646	0.00128	0.000923	0.000809	0.000314	0.001997
Granulicatella	0.002335	0.000875	0.003738	0.004149	0.023629	0.017923	0.019988	0.007161	0.001412	0.003579	0.006164	0.006693	0.023741	0.0221	0.004274	0.001862	0.027398	0.007769	0.021391	0.024732	0.009971	0.010123	0.006531	0.008243	0.003126	0.005756	0.008051	0.024891	0.000891	0.002025	0.000441	0.005823	0.014154	0.020503	0.012297	0.000696	0.007303	0.010897	0.022532	0.015523	0.020383	0.035703	0.015522	0.012274	0.006406	0.004092	0.002501	0.006358	0.00071
Haemophilus	0.00302	0.00194	0.016617	0.095482	0.015257	0.074035	0.041164	0.00446	0.000421	0.019151	0.035666	0.035328	0.083042	0.085694	0.073853	0.050796	0.017478	0.06546	0.020519	0.039075	0.027546	0.026792	0.012581	0.023382	0.014169	0.024404	0.017956	0.011429	5.9e-05	0.002272	0.007468	0.098282	0.009123	0.063363	0.028848	0.000628	0.003599	0.028147	0.047953	0.063979	0.038927	0.06125	0.032573	0.019511	0.008346	0.090149	0.050176	0.003964	0.21448
Helicobacter	0	0	0	0	0	0	0	0	0	0	0	0	0	0	0	0	0	0	0	0	0	0	0	0	0	0	0	0	0	0	0	0	0	0	0	0	0	0	0	0	0	0	0	0	0	0	0	0	0
Howardella	0.000101	0	0	0	0	0	0	0	0	0	0	0	0	0	4e-05	0	0	0	0	3.7e-05	2.8e-05	0	4.8e-05	6.1e-05	0.000239	0.000207	0.00017	6.7e-05	0	0	0	0	0	0	0	6.3e-05	0	0	0	0	0	0	0	0	0	0	0	0	0
Hydrogenophilus	0	0	0	0	0	0	0	0	0	0	0	0	2.7e-05	0	0	0	0	0	0	0	0	0	0	0	0	0	0	0	0	0	0	0	4.6e-05	0	3.9e-05	0	3.6e-05	0	4.4e-05	7.3e-05	8.6e-05	0	7.5e-05	8.7e-05	0	0	0	0	0
Intestinimonas	0	0	0	0	0	0	0	0	0	0	0	0	0	0	0	0	0	0	0	0	0	0	0	0	0	0	0	0	0	0	0	0	0	0	0	0	0	0	0	0	0	0	0	0	0	0	0	0	0
Janthinobacterium	0	0	0	0	0	0	0	0	0	0	0	0	0	0	0	0	0	0	0	0	0	0	0	0	0	0	0	0	0	0	0	0	0	0	4.1e-05	0	0	0	0	0	0	0	0	0	0	0	0	0	0
Johnsonella	0.000215	0.001092	3.2e-05	0.000507	9e-05	0	0.000141	0.001103	6.1e-05	0.000252	0.000338	0.00058	0.000106	0.000175	0.0003	0.002667	0.000119	0.000722	0	0.000872	0.000288	0.000123	0.002291	0.000137	6.4e-05	0.000181	0.00066	0.000912	0	0.000219	0	0.000956	0.000265	3.5e-05	3.9e-05	0.000372	0.003768	0.004214	0.000957	0.004079	0.001194	0.00024	0.000419	0.001333	4.8e-05	0.000496	0.000393	0.000406	0.000165
KD4-96_norank	0	0	0	0	0	0	0	0	0	0	0	0	0	0	0	0	0	0	0	0	0	0	0	0	0	0	0	0	0	0	0	0	0	0	0	0	0	0	0	0	0	0	0	0	0	0	0	0	0
Kingella	0	0	5.4e-05	0	0	0	0	0	0	0	0	0	0	0	0	0	0.00026	0	0.000725	0	0	0.000847	0	0.002804	0	0.000105	0	0.000622	0	0	0	0	0	0	0	0	0	0	0	0	0	0	3.3e-05	0	2.8e-05	0	0	0	2e-05
Klebsiella	0.01786	0.006985	0.002097	0.000318	0.002622	0.000848	0.002598	0.006002	0.000526	0.000217	0.001208	0.001069	0.006538	0.000957	0.00154	0.000206	0.000268	0	0.000413	0.000485	0.000428	0.000117	0.000208	0.000812	0.000143	0.000193	0.000692	0.000462	0.000685	0.000578	0.000544	0.006622	0.043653	0.006283	0.024237	0.007103	0.051251	0.044245	0.028526	0.033005	0.037413	0.046515	0.051037	0.029798	0	0	0	0	0
Lachnoanaerobaculum	0.013726	0.054389	0.020191	0.004156	0.002345	0.004142	0.005538	0.008138	0.005035	0.005585	0.004722	0.00241	0.006185	0.003035	0.00587	0.012074	0.005703	0.001622	0.003656	0.009926	0.005371	0.008005	0.004653	0.00265	0.003569	0.009883	0.012295	0.008066	0.001428	0.013624	0.024042	0.009081	0.003018	0.013742	0.010694	0.019793	0.022374	0.012925	0.025101	0.011674	0.010397	0.007643	0.009286	0.010772	0.002804	0.010512	0.005599	0.012944	0.001603
Lachnospira	0	0	0	0	0	0	0	0	0	0	3.2e-05	0	0	0	0	0	0	0	0	0	0	0	0	0	0	0	0	0	0	0	0	0	4e-05	0	0	0	0	0	0	0	0	0	0	0	0	0	0	0	0
Lachnospiraceae_incertae_sedis	7.9e-05	6.8e-05	0	0	4.3e-05	5.8e-05	0	1.9e-05	0	0	3.5e-05	0	0	3.9e-05	0	0	0	0	0	0	0	0	0	5.7e-05	0	0	0	0	0	0	0.000112	0	0	0	0	0	0	0	0	3.7e-05	0	9e-05	0	0	0	0	0	0	0
Lachnospiraceae_unclassified	0.000271	0.000745	0.000374	4.6e-05	0	0	0	9.5e-05	0	0	0	3.3e-05	0	0	0	0.000282	0.000284	0	0.000422	0.000291	3.6e-05	0.000242	4.4e-05	0.000461	0.00016	0.000344	0	0.000557	0.000128	0	0.000784	9.2e-05	4.4e-05	0	4.9e-05	0.000471	0.000429	0	5.1e-05	0	0	0	0	0.000305	4.4e-05	0	0	0	0
Lachnospiraceae_uncultured	0.000798	0.007312	0.000354	0.000178	0.000748	0.000581	0	1.8e-05	6.3e-05	0	0	0	0	0	4.6e-05	0	0.000515	0	0.000274	0.006861	0.00274	0	5.5e-05	0	0	8.9e-05	0	0.000886	0.000539	0.003767	0.001517	0.000947	0.002474	0.005218	0.001057	0.018342	0.000555	0.000374	0.00014	3.2e-05	0	5.4e-05	4.4e-05	0.001322	0.00011	0	7.4e-05	0	5.2e-05
Lactobacillales_unclassified	0.000818	0	0.000224	0.000719	0.003042	0.001382	0.001269	0.00057	0.000293	0.0005	0.000378	0.0001	0.000485	0.000571	0.000651	0.000342	0.001834	0.000871	0.004016	0.004419	0.000657	0.001157	0.002705	0.000479	0.000808	0.000784	0.001662	0.001951	0.000747	0.000308	0.000318	0.000712	0.005286	0.000576	0.000881	0.000891	0.002055	0.002713	0.001265	0.000864	0.001526	0.002678	0.003176	0.001443	0.000373	0.000422	8.6e-05	0.000523	0
Lactobacillus	0	0	0	0.00014	4.5e-05	4.5e-05	0	0	0	0	0	0	0	0	0	0	0.000157	0.000264	0	0.001536	0	2.1e-05	0	0.00529	4.2e-05	0.000145	0.000678	3.2e-05	0	0	0	5.3e-05	9.3e-05	0	0	0.000495	0	3.7e-05	0	3.1e-05	0	6e-05	3.2e-05	0	0	0	0	0	0
Lautropia	0.000122	9.9e-05	0.001651	0.000343	0.000159	0.0001	0.000252	0.000718	0.000121	9.1e-05	0.000344	0.000523	0.001285	0.000407	0.000821	0.002184	0.021419	0.007268	0.002668	0.02874	0.024069	0.006901	0.069834	0.001041	0.000255	0.000704	0.000805	0.000392	5.9e-05	0	0.001629	0.00089	0.000382	0.000441	0.001375	0.000589	0.000697	0.001993	0.000561	0.000641	0.001269	0.003681	0.003001	0.002276	0.000357	0.002878	0.0001	0.003084	0.000478
Leptotrichia	0.081304	0.112735	0.041615	0.008432	0.032438	0.050608	0.009087	0.025253	0.060688	0.01536	0.015924	0.00724	0.003055	0.003877	0.008231	0.04197	0.043105	0.012505	0.014338	0.017767	0.087635	0.016407	0.015626	0.082334	0.007037	0.029065	0.024913	0.069763	0.082576	0.110052	0.058427	0.017353	0.032335	0.207033	0.011057	0.320251	0.033245	0.024602	0.013792	0.02639	0.018284	0.003948	0.010036	0.03306	0.024214	0.005094	0.00925	0.084184	0.025799
Leptotrichiaceae_norank	0	0	0	0	0	0	0	1.3e-05	0	0	0	0	0	0	0	0	0	0.002299	0	0	0	0	0.000297	0	0	0	0	0	0	0	0	0	0	0	0	0	0	0	0	0	0	0	0	0	0	0	0	0.000435	0
Leptotrichiaceae_unclassified	0	0	0	0	0	0	0	0	0	0	0	0	0	7.5e-05	4.8e-05	0	0	0	0	0	5.5e-05	0	0.000113	0	0	0	0	4.8e-05	0	0	0	0	4.4e-05	0	0	0	0	0	0	0	0	0	0	0.000133	0	0	0	0	0
Leptotrichiaceae_uncultured	0	0	0	0	0	0	0	0	0	0	0	0	0	0	0	0	0	0	0	0	0	0	0	0	0	0	0	0	0	0	0	0	0	0	0	0	0	3.4e-05	0	0	0	0	0	0	0	0	0	0	0
Lineage_I_(Endomicrobia)_norank	1.9e-05	0	0	0	0	0	0	0	0	0	0	0	0	0	0	0.000331	0	0	0	0	6.8e-05	0	0	0	0	0.000141	0.000159	0	0	0	0	0	0	0	0	0	0	0	0	0	0	0	0	0	0	0	0	0	0
Magnetospirillum	0	0	0	0	0	0	0	0	0	0	0	0	0	0	0	0	0	0	0	0	0	0	0	0	0	0	0	0	0	0	0	0	0	0	0	0	0	0	0	0	0	0	0	0	0	0	0	0	0
Megamonas	2.6e-05	0	0	0	0	0	4.5e-05	0	0	0	0	0	0	0	0	3.9e-05	0	0	0	0	0	0	0	0	4.8e-05	0	0	0	0	0	0	0	0	0	0	0	0	0	0	3.8e-05	0	3.1e-05	0	0	0	0	0	3e-05	0
Megasphaera	0.003377	0.001197	0.002657	0	9.2e-05	0.000167	0	7e-05	0.003104	0.000445	0	0	3.3e-05	0	0.000237	0	0.004549	0.000197	0.000787	0.000845	8.6e-05	0.014016	0.000675	0.003214	0.001493	0.011212	0.000932	0.002504	0.005334	0.002752	0.000344	0	0	4.8e-05	0.000135	0.000453	3.2e-05	2.9e-05	0.000278	3.5e-05	0	3.7e-05	0.000349	0.000201	0.000459	3.3e-05	2.9e-05	0.001213	0
Methylobacterium	0	0	0	0	0	0	4.4e-05	0	0	0	0	0	0	0	0	0	3.1e-05	0	0	0	0	0	0	0	0	0	0	0	0	0	0	0	0	0	0	0	0	0	0	0	0	3.8e-05	0	0	0	0	0	0	2.9e-05
Micrococcaceae_unclassified	0	0	0	0	0	0	0	0	0	0	0	0	0	0	0	0	0	0	0	0	0	0	0	0	0	0	0	0	0	0	0	0	0	0	0	0	0	0	0	0	0	0	0	0	0	0	0	0	0
Micrococcales_unclassified	2.8e-05	0	0	0.00097	0.001277	0.000722	9.9e-05	0.000527	0.000116	0.000329	4e-05	0	9.5e-05	0.002241	0.000164	0	4.6e-05	0.000194	0.000283	0	9.7e-05	9.4e-05	0.000158	5.7e-05	0.000149	0.000775	0	0.000522	0.000194	0.000278	0.000107	0.001315	0.000297	0.000526	0	0	0.000118	3.7e-05	0.001043	0.00018	4.6e-05	0.00039	0.001285	0.000203	0.001841	0	2.2e-05	0.000386	0.000184
Mobiluncus	0.000286	5.7e-05	0.000249	0	0.000104	0	5.4e-05	0.00013	0	4e-05	0	0	4.6e-05	0	0	0.000136	8e-05	0	0.000274	0	5.3e-05	0.000196	0.00026	0	4.6e-05	0.000179	0.000587	7.8e-05	0.000147	0	0	0	0.00019	0	0	0	6.6e-05	4e-05	0	0	0	7e-05	0	0	0	0	0	0	0
Mogibacterium	4.6e-05	5.6e-05	7.3e-05	0	4.4e-05	0	0	1.9e-05	0	0	0	0	2.7e-05	0	7.3e-05	3.3e-05	0.000272	0	0.00025	0.000191	3.1e-05	0.000679	0	0.000135	0	0.000135	9.1e-05	0.000134	0.000128	0	0.000107	0	4.2e-05	5e-05	0.000131	0.000169	0.000133	7.1e-05	0.000183	0	3.3e-05	0	0.000103	0.000491	0.000338	0	4.5e-05	0.000277	6.1e-05
Moraxella	0	0	0	0	0	6.1e-05	0	0.013533	0	0	0	6.1e-05	0	0.000837	0.000181	8.1e-05	2.6e-05	0	0	0	0.005975	0	4.8e-05	0	0	0	0	0	0	0	0	0	0	3.4e-05	0	0	0.021873	0	0	0.000102	0	0	0	0.00866	0	0.000234	0.006386	0	0
Moryella	0	0	0	0	0	0	0	0	0	0	0	0	0	0	0	0.000235	6.8e-05	0	0	0.000128	0	0	0	5.4e-05	0	0	0.000101	0.000159	0	0	0	0	0	0	0	0	3e-05	0	0	0	0	0	4.1e-05	0	0	0	0	0	0
Mycoplasma	5.9e-05	8.2e-05	0	0	0.00012	0	4.8e-05	8.1e-05	0	0	0	0	2e-05	4.2e-05	5e-05	0.000558	0.000574	6.5e-05	6.8e-05	0	0.000132	0	0	6.7e-05	0	0.000112	0.00023	3.6e-05	0	0	0	0.000105	0.000395	0	0.001726	0	0.000522	0.00027	0.000615	0.000407	0.000209	8.3e-05	0.00054	0	0	4.3e-05	0	0	0
NB1-n_norank	1.9e-05	0	0	0	0	0	0	3.1e-05	0	0	0	0	0	0	0	0	0	0	0	0	0	0	4.2e-05	0.000127	0	3.2e-05	0	3.4e-05	0	0	0	0	0	0	0	0	3.3e-05	0	0	0	0	0.000156	0	0	0	0	0	0	0
Neisseria	0.021048	0.017717	0.159771	0.590825	0.245336	0.635847	0.479293	0.613088	0.253648	0.601071	0.61175	0.618018	0.587202	0.445355	0.493395	0.10888	0.088104	0.407507	0.149827	0.085363	0.358909	0.033796	0.191552	0.047952	0.199311	0.054336	0.176889	0.074374	0.007468	0.084208	0.148013	0.304666	0.045926	0.233705	0.125079	0.030968	0.100207	0.2379	0.156278	0.240838	0.187598	0.220417	0.115243	0.069115	0.542165	0.420666	0.440726	0.327164	0.138098
Neisseriaceae_norank	0	0	0	0	0	0	0	3.1e-05	0	0	0	0	2.6e-05	0	0	3.7e-05	0.00215	0.000553	0.000159	0	3.1e-05	2.9e-05	0	0	5e-05	0	0	0	0	0	0	0	0	0	0	0	0	0	0	0	0	0	0	0	0	0	0	0	0
Neisseriaceae_unclassified	0.000178	8e-05	0.003199	0.006919	0.001263	0.002133	0.00456	0.00643	0.003954	0.006373	0.008369	0.002447	0.002974	0.00226	0.002817	0.002784	0.00244	0.008796	0.002315	0.001101	0.005255	0.001337	0.002784	0.000668	0.001859	0.001431	0.004192	0.001565	0.001458	0.005107	0.006825	0.006189	0.000285	0.001778	0.00237	0.000975	0.001409	0.00336	0.002387	0.004973	0.003725	0.003324	0.002163	0.001741	0.005639	0.003133	0.003227	0.005523	0.002016
Novosphingobium	0	0	0	0	0	0	0	0	0	0	0	0	0	0	0	0	0	0	0	0	0	0	0	0	0	0	0	0	0	0	0	0	0	0	0	0	0	0	0	0	3.8e-05	0	0	0	0	0	0	0	0
Odoribacter	0	0	0	0	0	0	0	0	0	0	0	0	0	0	0	7.2e-05	0	0	0	0	0	0	0	0	0	6.1e-05	0	0.000145	0	0	0	0	0	0	0	0	0	0	0	0	0	3.8e-05	3e-05	0	0	0	0	0	0
Olsenella	0	0	0	0	4.6e-05	0	0	0	0	0	0	0	0	0	8.5e-05	0.00139	0.000186	0	0.000247	0.001047	0.000239	0	0	6.1e-05	0	7.4e-05	0.000477	0.001649	0	0	0	0	0.000134	0	0	0	0	0	5.2e-05	0	0	3.7e-05	0	0	5.5e-05	0	0	0	0
Oribacterium	0.003397	0.005586	0.007451	0.002044	0.006885	0.001343	0.01443	0.004537	0.001878	0.002635	0.001217	0.001418	0.003406	0.003195	0.001972	0.013479	0.005964	0.001942	0.00719	0.005772	0.004313	0.008813	0.007674	0.002524	0.009589	0.006556	0.009531	0.005648	0.001028	0.002734	0.001865	0.002046	0.011571	0.004808	0.026044	0.006147	0.006674	0.005377	0.019913	0.002279	0.004002	0.005123	0.007302	0.008771	0.001815	0.00208	0.002373	0.002479	0.001069
P5D1-392_norank	0.000175	0.000146	9.1e-05	0.000711	0.005242	0.003045	0.002299	0.00084	0	0.000658	0.001488	0.001548	0.003864	0.004067	0.001079	0.000108	0.001952	0.001162	0.003517	0.004616	0.001648	0.000431	0.000917	0.001182	0.000673	0.00044	0.001027	0.00363	0	0.000811	0	0.002011	0.003515	0.004126	0.002098	0.000136	0.001187	0.002373	0.002482	0.003295	0.004622	0.005078	0.003039	0.000955	0.000243	0.000384	0.000159	9.7e-05	2.5e-05
Paludibacter	0.000138	0.001739	0	0	0.000373	0	0	0.000244	0	0.000196	3.7e-05	3.3e-05	0.00016	0.000123	0.000884	0.001208	0.000682	7.2e-05	0.000323	0.00104	0.001463	0.000111	0.000855	6.8e-05	0	0.00057	0.000542	0.002293	6.2e-05	0.000276	0	0	9.6e-05	0	0	6e-05	0.000253	0.00421	0.00022	4e-05	8.3e-05	0.000496	3.1e-05	0	0.000246	0	0.000102	0	2.6e-05
Parabacteroides	0	0	0	4.7e-05	0	0	0	0	0	0	0	0	0	0	0	0	0	0	0	0	0	0	0	0	0	0	0	0	0	0	0	0	0	0	0	0	0	0	0	0	0	0	0	0	0	0	0	0	0
Parvimonas	0.000298	8.1e-05	4.4e-05	0.000117	0.001394	0	0.001817	0.000821	6e-05	0.000406	0.001484	0.002171	0.003061	0.004175	0.003493	0.003535	0.000373	0.001248	0.00155	0.000235	0.000424	0.002358	0.000964	0.001407	0.00029	0.000886	0.001514	0.000932	0.000268	0.000584	0	0.000563	0.000846	0.000176	0.006092	0	0.001768	0.002683	0.001568	0.006775	0.006037	0.004854	0.002096	4e-05	0	0.000883	0.001922	0	0
Pasteurellaceae_unclassified	0	0	0	0.000357	0	9.9e-05	4.2e-05	0	0	0	0	0	2.4e-05	0	9.6e-05	0	0	6.6e-05	0	3.6e-05	0	2.1e-05	5.1e-05	0.000382	0	7.3e-05	0.000149	3.3e-05	0	0	0	5.4e-05	0	4.6e-05	0	0	0	0	0	0	3.9e-05	2.7e-05	0	0	3e-05	0	0.000148	0.000246	0.00053
Pelospora	0	0	0	0	0	0	0	0	0	0	0	0	0	0	0	0	0	0	0	0	0	0	0	0	0	0	0	0	0	0	0	0	0	0	0	0	0	0	0	0	0	0	0	0	0	0	0	0	0
Peptococcus	0.00014	0.000143	0	0	0.000372	0	0.000351	0.000142	0	0.000436	7.3e-05	5.3e-05	0.000328	0.000148	0.000175	0.002339	0.000751	7.1e-05	0.001224	0.00039	0.000603	0.000584	0.000831	0.000174	4.8e-05	0.000259	0.000312	0.000708	0	0	0	0.000487	0.000611	0.000124	0.001951	0.000903	0.001703	0.001085	0.00151	0.001161	0.002139	0.000889	0.000457	0.003637	5.3e-05	0.00016	0.000236	0	5.2e-05
Peptostreptococcaceae_incertae_sedis	0.000131	2.9e-05	0	0.000175	0.000315	0	0.001237	0.000262	0	0.000237	0.000733	0.000346	0.000531	0.001299	0.000168	0.001334	0.000191	0	8.3e-05	0.000489	0.000635	0.000194	0.000236	0	0.000109	0.000107	0.000246	0.000224	0	0	0	0.000487	0.00063	8e-05	0.003166	0	0.000472	0.001585	0.000995	0.002358	0.002208	0.000632	0.000117	0.001018	6.2e-05	0.000741	0.000562	3.4e-05	0.000126
Peptostreptococcus	0.000171	0.000366	0.002675	0.000271	0.001998	0.000299	0.00144	0.001509	0.000286	0.002339	0.00105	0.00103	0.002417	0.000648	0.001292	0.006065	0.00051	0.001204	0.002802	0.002035	0.000892	0.001281	0.004069	0.00275	0.00238	0.001374	0.003899	0.003978	0.000316	0.001387	0.000779	0.000569	0.002325	0.000593	0.005953	0.001109	0.005452	0.001596	0.003178	0.001145	0.001618	0.001625	0.000792	0.002643	0.005091	0.001033	0.001785	0.001228	0.00037
Phascolarctobacterium	3e-05	0	0	0	0	0	0	0	0	0	0	0	0	0	0	0	0	0	0	0	0	0	0	0	0	0	0	0	0	0	0	0	0	0	0	0	0	0	0	0	0	0	0	0	0	0	0	0	0
Phocaeicola	0	0	0	0	0	4.3e-05	0	5.1e-05	0	5.4e-05	0	0	0	0	0	0.00032	0	0	0	0	0	0	0	0.000234	0	7.4e-05	0	0.000325	0	0	0	0	0	0	0	0	0	0	0	3.9e-05	0	0	0	0	3.3e-05	0	0	0	0
Porphyromonadaceae_unclassified	0	0	0	0	0	0	0	0	0	0	0	0	0	0	3.8e-05	0	0	0	0	0	0	0	5.7e-05	0	0	0	0	0	0	0	0	0	0	0	0	0	0	0	5.1e-05	0	0	0	0	0	0	8.9e-05	0	0	0
Porphyromonas	0.00878	0.012239	0.00199	0.045315	0.019538	0.004058	0.046723	0.050518	0.001977	0.05589	0.057014	0.116953	0.04809	0.18258	0.106164	0.160552	0.023286	0.162312	0.030226	0.033384	0.043397	0.027531	0.10231	0.03718	0.060457	0.033018	0.052771	0.066867	0.002462	0.008755	0.000651	0.024785	0.01307	0.006263	0.041888	0.000983	0.042342	0.027783	0.059503	0.036991	0.066393	0.029743	0.011386	0.02212	0.005673	0.112654	0.080753	0.010453	0.015477
Prevotella	0.460891	0.420269	0.268727	0.007337	0.133918	0.037622	0.114184	0.02289	0.289114	0.06789	0.004517	0.002007	0.010776	0.007029	0.022609	0.117374	0.22353	0.032069	0.185201	0.053335	0.042379	0.337147	0.144199	0.203772	0.427826	0.269466	0.311259	0.104014	0.402321	0.453928	0.289978	0.01652	0.05126	0.041371	0.088662	0.169403	0.024296	0.019736	0.043837	0.034238	0.007524	0.014151	0.011874	0.061116	0.197442	0.082352	0.166222	0.140437	0.073668
Prevotellaceae_unclassified	0.001625	0.004141	0.000989	0	0.000315	9.1e-05	9.4e-05	3.3e-05	0.001221	0.000246	0	0	0	0	0	0.000121	0.000125	0.000136	0.000821	0.000115	6e-05	0.000616	0.000927	0.000128	0.001856	0.001209	0.000671	0.000193	0.000243	0.003049	0.004342	0	0	0.000107	5.8e-05	0.001097	0	2.8e-05	0	0	0	0	0	4.8e-05	0.001824	0.000455	0.000396	0.002079	0.000139
Prevotellaceae_uncultured	2.3e-05	0	0	0	0	0	0	1.5e-05	0	0	0	0	0	0	0	0.000146	4.4e-05	0	0	0	2.8e-05	0	5.9e-05	0.000187	0	0.000105	0	0.000338	0	0	0	0	0	0	0	0	0	0	0	0	0	0	0	0	0	0	0	0	0
Propionibacterium	0	0	0	0	0	0	0	0	0	0	0	3.6e-05	2.2e-05	0	5e-05	0	0	0	0.000168	0.000628	3.4e-05	0	0	0.00013	0	0	0	0.000111	0	0	0	0	0	4.3e-05	0	0	3.1e-05	0	6.1e-05	0	4.6e-05	5.9e-05	0	3.2e-05	3e-05	0	0	0	0
Proteobacteria_unclassified	0.000112	3.7e-05	0.0009	0.026823	0.002725	0.035755	0.005996	0.003821	0.000313	0.007161	0.006093	0.003807	0.012197	0.018823	0.019194	0.001918	0.000741	0.009521	0.001712	0.001826	0.002108	0.000603	0.000932	0.000186	0.003036	0.001388	0.0019	0.000848	0.000202	0.001225	0.00154	0.014281	0.000592	0.008167	0.001801	0.000295	0.001958	0.003194	0.00347	0.003824	0.002876	0.00479	0.002413	0.001428	0.002848	0.012638	0.010433	0.0021	0.016204
Pseudobutyrivibrio	4.9e-05	4.9e-05	4.7e-05	0.000129	7.3e-05	0.000114	0	0	0	0	0	5.5e-05	0	4.3e-05	0	0	0	6.2e-05	0	0	0	0	0	0	5.5e-05	0	0	0	0	0	0	0	0	0	0	0	2.6e-05	0	0	0	0	5.5e-05	0	0	0	0	0	0	0
Pseudomonadales_unclassified	0	0	0	0	0	0	0	0	0	0	0	0	0	0	4.7e-05	0	0	0	0	0	0	0	0	0	0	0	0	0	0	0	0	0	0	0	0	0	0	0	0	3e-05	0	0	0	0	2.6e-05	0	0	4.4e-05	0
Pseudomonas	2.3e-05	0	0	0	0	0	0	0	0	0	0	0	0	0	0	2.9e-05	2.2e-05	0	0	0	0	0	0	0	0	0	0	0	0	0	0	0	0	0	0	0	0	0	0	0	0	0	0	0	0	0	0	0	0
Pseudoramibacter	0	0	0	0	0.000124	0	0	0	0	0	0	0	0	0	3.9e-05	7.7e-05	3.6e-05	0	7.9e-05	0.000189	2.5e-05	0	5.1e-05	0	0	7.1e-05	4.7e-05	0	0	0	0	0	3.8e-05	0	0	0	0	0	0	0	0	0	0	0	0	0	0	0	0
Pseudoxanthomonas	0	0	0	0	0	0	0	0	0	0	0	0	0	0	0	0	0	0	0	0	0	0	0	0	0	0	0	0	0	0	0	0	0	0	0	0	0	0	0	0	0	0	0	0	0	0	0	0	0
Pyramidobacter	0	0	0	0	0	0	0	0	0	0	0	0	0	0	0	0	0	0	0	0	2.7e-05	0	0	6.1e-05	0	0	0	0.00022	0	0	0	0	0	0	0	0	5.7e-05	0	0	0	0	0	0	0	0	0	0	0	0
RC9_gut_group	4.4e-05	2.9e-05	4.4e-05	0	0.000193	0	0	0.000106	0	0	0	0	3.6e-05	0	0.00016	0.000227	0.000522	6.9e-05	0.000141	0	0.000364	0	0.000352	0.000521	0	0.000555	0.000828	0.000781	0	0	0	4.8e-05	0.000323	0	8.6e-05	6.8e-05	0.000141	8.4e-05	0	5.2e-05	0	0.000171	0.00013	0.000122	0	0	8.5e-05	0	0
RF9_norank	0	0.000279	0	4.4e-05	4e-05	0	4.7e-05	8.4e-05	0	0.00028	0.000147	0	0	0	0.000277	0.000147	7.2e-05	0	3.4e-05	0	0.000189	0.000341	8.1e-05	0	5.4e-05	7.2e-05	0	0.000119	0	0	0	0	8.5e-05	0	0.000501	0	0.000246	3.6e-05	0.000223	9.9e-05	0.001013	0	0	9.2e-05	0	4.4e-05	0.000226	0	0
Rhodococcus	0	0	0	0	0	0	0	0	0	0	0	0	0	0	0	0	0	0	0	0	0	0	0	0	0	0	0	0	0	0	0	0	0	0	0	0	0	0	0	0	0	0	0	0	0	0	0	0	0
Rhodospirillaceae_unclassified	0	0	0	0	0	0	0	0	0	0	0	0	0	0	0	0	0	0	0	0	0	0	0	0	0	0	0	0	0	0	0	0	0	0	0	0	0	0	0	0	0	0	0	0	0	0	0	0	0.000124
Roseateles	0	0	0	0	0	0	0	0	0	0	0	0	0	0	0	0	0	0	0	0	0	0	0	0	0	0	0	0	0	0	0	0	0	0	0	0	0	0	0	0	0	0	0	0	0	0	0	0	0
Roseburia	2.3e-05	7.7e-05	0	0	4.4e-05	0.000102	0	0	0	0	0	0	2e-05	0	0	0	0	0	0	0	0	0	0	0	0	0	0	0	0	0	0	0	0.000163	0	0	0	0	0	0	0	0	3.4e-05	0	0	0	0	0	0	0
Rothia	0.010851	0.000995	0.007483	0.03394	0.051416	0.006619	0.024448	0.00964	0.002672	0.00453	0.006645	0.021173	0.016759	0.039689	0.009479	0.004133	0.023208	0.065816	0.052376	0.053549	0.040372	0.033834	0.054795	0.04071	0.026906	0.102344	0.012285	0.03811	0.018252	0.010345	0.004778	0.089634	0.070441	0.021698	0.027102	0.024353	0.015498	0.031726	0.053546	0.032969	0.048175	0.078602	0.155937	0.015424	0.023416	0.007412	0.011307	0.007986	0.009746
Rs-M59_termite_group	0	0	0	0	0	0	0	0	0	0	0	0	0	0	0	0	0	0	0	0	0	0	0	0	0	0	0	0	0	0	0	0	0	0	0	0	0	0	0	0	0	0	0	0	0	0	0	0	0
Ruminococcaceae_incertae_sedis	0	0	0	0	0	0	0	0	0	0	0	0	0	0	0	0	0	0	0	0	0	0	0	0	0	0	0	0	0	0	0	0	0	0	0	0	0	0	0	0	0	0	0	0	0	0	0	0	0
Ruminococcaceae_unclassified	0	0	0	0	0	0	0	0	0	0	0	0	0	0	0	0	0	0	0	0	0	0	0	0	0	0	0	0	0	0	0	0	0	0	0	0	0	0	0	0	0	0	0	0	0	0	0	0	0
Ruminococcaceae_uncultured	0.007818	0.00766	0.003935	0.000234	0.000386	0.003692	0.000479	0.003498	0.013776	0.001068	0.001821	0.000145	0.000999	0.000451	0.000938	0.00654	0.004014	0.000601	0.001792	0.001027	0.003358	0.001698	0.003216	0.00147	0.00057	0.003978	0.000858	0.004645	0.003916	0.002142	0.00087	0.000793	0.000447	0.016295	0.002752	0.023862	0.00809	0.004659	0.002852	0.000941	0.005995	0.002332	0.000343	0.025945	0.000211	0.00025	0.001555	0.003757	0
Ruminococcus	0.000174	2.4e-05	0	8.7e-05	0	0	0	0	0	0	4.2e-05	0	0	0	0	0	2.4e-05	0	0	0	0	0	0	0	0	0	0	0	5.6e-05	0	0	0	0	0	0	0	0	3.6e-05	0	0	0	0	0	0	0	0	0	0	0
S24-7_norank	0	0	0	0	0	0	0	0	0	0	0	0	0	0	0	0	0	0	0	0	0	0	0	0	0	0	0	0	0	0	0	0	0	0	0	0	0	0	0	0	0	0	0	0	0	0	0	0	0
SM2D12_norank	0	0	0	0	0	0	0	0	0	0	0	0	0	0	0	0	0	0	0	0	0	0	0	0	0	0	0	0	0	0	0	0	0	0	0	0	0	0	0	0	0	0	0	0	0	0	0	0	0
Saccharopolyspora	0	0	0	0	0	0	0	0	0	0	0	0	0	0	0	0	0	0	0	0	0	0	0	0	0	0	0	0	0	0	0	0	0	0	0	0	0	0	0	0	0	0	0	0	0	0	0	0	0
Scardovia	2.6e-05	0	0	0	0	0	0	0	0	0	0	0	0	0	0	8.1e-05	0.000219	0	0.000173	0.000145	3.4e-05	0	0	0.001431	8.8e-05	9.8e-05	0	0.000972	0	0	0	0	0	0	0	0	0	0	0	0	0	0	0	0	0	0	0	0	0
Schlegelella	0	0	0	0	0	0	0	0	0	0	0	0	0	0	0	0	0	0	0	0	0	0	0	0	0	0	0	0	0	0	0	0	0	0	0	0	0	0	0	0	0	0	0	0	0	0	0	0	0
Selenomonas	0.001309	0.00871	0.001576	7.8e-05	0.002767	0.000505	0.0007	0.000354	0.003182	0.000137	0	0	0.000149	0	0.000272	0.006212	0.003285	0.000419	0.002396	0.004415	0.002476	0.00294	0.006644	0.017129	0.001627	0.015264	0.002757	0.02085	0.00124	0.003095	0.000443	0.000216	0.002065	0.001239	0.001757	0.00426	0.00043	0.000666	0.000191	4.3e-05	0	0.000151	0.000184	0.000514	0.000726	0.000125	0.000357	0.00069	0.00033
Shuttleworthia	0.000326	0	0	0	0.000223	5.6e-05	0	0	0	0	0	0	0	0	0.00013	0.002672	0.00087	0	0.000834	0.000225	0.00013	5.4e-05	0.00075	0.001602	0.000529	0.000675	0.001159	0.000687	6.6e-05	0	0	0	0.000171	0	0	0.000435	0	0	0.000144	2.9e-05	0	0	0	0	0	0	0	0	0
Silanimonas	0	0	0	0	0	0	0	0	0	0	0	0	0	0	0	0	0	0	0	0	0	0	0	0	0	0	0	0	0	0	0	0	0	0	0	0	0	0	0	0	0	0	0	0	0	0	0	0	1.9e-05
Slackia	0	0	4.1e-05	0	0	0	0	0	0	0	0	0	3.3e-05	0	0	0	2.4e-05	0	7.8e-05	0	0	3.4e-05	0	0	5.6e-05	3.3e-05	0	0	0	0	0	0	0	0	0	0	0	0	0	0	0	0	0	0	3.3e-05	0	0	0	0
Sneathia	0	0	0	0	0	0	0	0	0	0	0	0	0	0	0	0	0	0	0	0	0	0	0	0	0	0.00143	0	0	0	0	0	0	0	0	0	0	0	0	0	0	0	0	0	0	0	0	0	0	0
Snodgrassella	0	0	0	0	0	0	0	0	0	0	0	0	3.1e-05	0	0	0	0	0	0	0	0	0	0	0	0	0	0	0	0	0	0	0	0	0	0	0	0	0	0	0	0	0	0	0	3.2e-05	0	0	0	0
Solobacterium	0.00712	0.007188	0.005561	0.000326	0.001966	0.000779	0.00122	0.0023	0.001725	0.005118	0.000275	0.000649	0.00273	0.000886	0.002008	0.00359	0.002415	0.00079	0.003296	0.002292	0.00289	0.00886	0.001885	0.001058	0.004286	0.00326	0.012891	0.003922	0.003389	0.008171	0.000431	0.000433	0.002275	0.002316	0.002265	0.003521	0.003195	0.000965	0.008429	0.001989	0.000695	0.002466	0.001926	0.0037	0.006131	0.001093	0.002381	0.006958	0.000287
Sphingobacterium	0	0	0	0	0	0	0	0	0	0	0	0	0	0	0	0	0	0	0	0	0	0	0	0	0	0	0	0	0	0	0	0	0	0	0	0	0	0	0	0	0	0	0	0	0	0	0	0	0
Sphingomonas	9.3e-05	0	0	0	0	0	0	0	0	0	0	3.3e-05	0	3.7e-05	0	0	2.3e-05	0	0	0	0	0	0	0	0	0	0	0	0	0	0	0	7.8e-05	0	9e-05	0	0	0	4.5e-05	0.000144	0	0.000157	9.8e-05	0	0.000495	0.000204	0.000141	0.000213	0.000311
Stenotrophomonas	0	0	0	0	0	0	0	0	0	0	0	0	0	0	0	0	0	0	0	0	0	0	0	0	0	0	0	0	0	0	0	0	0	0	0	0	0	0	0	0	0	0	0	0	0	0	0	0	0
Stomatobaculum	0.013787	0.010337	0.00095	0.000127	0.000967	0.000599	0.002376	0.001161	0	0.001296	0.000154	0.001041	8e-05	0.000278	0.001087	0.009046	0.004367	0.003751	0.004347	0.000893	0.000666	0.008151	0.011984	0.002143	0.010713	0.004152	0.005073	0.002351	0.002461	0.00483	0.001103	0.000472	0.004227	0.002587	0.013248	0.012584	0.005598	0.016884	0.005655	0.001068	0.000309	0.000233	0.003282	0.002544	0.000449	0.000875	0.00068	0.000292	0.000608
Streptococcus	0.031851	0.00351	0.010011	0.013824	0.094158	0.028717	0.012649	0.018732	0.003383	0.007992	0.022094	0.026904	0.042275	0.01989	0.042603	0.071986	0.115142	0.05957	0.203719	0.299177	0.116857	0.079333	0.093756	0.255524	0.036853	0.049099	0.070517	0.16796	0.02649	0.01497	0.001723	0.08426	0.342826	0.107198	0.074402	0.056489	0.097577	0.090622	0.087993	0.06523	0.089554	0.155832	0.147077	0.074535	0.011228	0.017312	0.0093	0.00945	0.036193
Subdoligranulum	0.001031	0.000202	3e-05	5.3e-05	0.000167	0	4.9e-05	1.5e-05	0.000235	0	0.000135	0	6.4e-05	0	3.8e-05	3.3e-05	5.1e-05	0.000122	0	0	6.8e-05	0	0	6.9e-05	0	3.5e-05	4.8e-05	8e-05	6e-05	7.4e-05	0	0	0	0.000111	8.3e-05	0	0	0	0	3.6e-05	4.3e-05	3.2e-05	3.4e-05	0	0	0	0	0	0
Succiniclasticum	0	0	0	0	0	0	0	0	0	0	0	0	0	0	0	0	0	0	0	0	0	0	0	0	0	0	0	0	0	0	0	0	0	0	0	0	0	0	0	0	0	0	0	0	0	0	0	0	0
Synergistaceae_uncultured	0.000106	2.3e-05	0	0	0.00022	0	0	0.000148	5.9e-05	0	0	0	0.0001	4.1e-05	0.000159	0.001442	0.000771	0	0.000417	7.6e-05	0.00024	5.6e-05	0.000218	0.000725	0	0.000626	0.000641	0.00085	0	0	0	0.0001	0.000544	0	4e-05	0	0.000149	3.3e-05	9.2e-05	0	0	0.000247	4.5e-05	0	3e-05	0	0	0	0
Synergistes	0	0	0	0	0	0	0	0	0	0	0	0	0	0	0	0	0	0	0	0	0	0	0	6.2e-05	0	0	0	0	0	0	0	0	0	0	0	0	0	0	0	0	0	0	0	0	0	0	0	0	0
Tannerella	0.008252	0.029906	0.002682	0.00069	0.000527	0.000416	0.000605	0.00125	0.005903	0.001001	0.000271	0	9.5e-05	0.000115	0.001072	0.004996	0.003228	0.002597	0.001379	0.00603	0.002853	0.002073	0.009536	0.004002	0.001039	0.003153	0.00368	0.012997	0.002222	0.01559	0.000549	0.001157	0.000607	0.004742	0.001748	0.001163	0.002138	0.006848	0.001292	0.001048	0.001064	0.000307	0.000517	0.003139	0.00041	4e-05	0.000409	0	0.000426
Tepidimonas	0	0	0	0	0	0	0	0	0	0	0	0	0	0	0	0	0	0	0	0	0	0	0	0	0	0	0	0	0	0	0	0	0	0	0	0	0	0	0	0	0	0	0	0	0	0	0	0	0
Treponema	0.000621	0.001154	0.000125	0.000139	0.002337	0	0.000728	0.001333	0	0.000168	0.000149	0.000146	0.000314	0.000126	0.000769	0.007731	0.003043	0	0.002488	0.000444	0.003235	0.000587	0.007279	0.007103	0.000595	0.005603	0.00406	0.005598	0	0.000155	0	0.001915	0.004131	4.1e-05	0.006317	0.000638	0.005553	0.003544	0.002051	0.001388	0.000655	0.001925	0.001115	0.002027	8.4e-05	0.000195	0.000297	6.5e-05	2.4e-05
Veillonella	0.039986	0.02068	0.135263	0.013977	0.224992	0.020221	0.048397	0.057174	0.230104	0.037606	0.011403	0.006823	0.026916	0.007857	0.025258	0.055481	0.173412	0.020291	0.048334	0.073471	0.031533	0.110389	0.039055	0.074384	0.078356	0.157049	0.063686	0.086609	0.122129	0.097237	0.044061	0.010929	0.070828	0.012749	0.033036	0.028613	0.024077	0.011354	0.031542	0.01903	0.012835	0.018383	0.055746	0.035776	0.04102	0.01838	0.01651	0.048993	0.041481
Veillonellaceae_unclassified	0.000186	3.2e-05	0.000737	0	0.000111	0	0	1.1e-05	0.002921	0.000136	0	0	0	0	3.5e-05	0	0.000398	0	4e-05	7.2e-05	0	0.000648	0.000194	0.000366	0.000878	0.0009	0.000643	0.00026	0.002753	0.002196	0.000108	0	7.9e-05	0	0	0.000253	0	0	4.9e-05	0	0	0	0	0	0.000145	0	0	0.000148	2.3e-05
Veillonellaceae_uncultured	7.5e-05	0.000122	0	0	4.1e-05	0.000512	0	0	0	0	0	0	0	0	0	3.4e-05	2.6e-05	0	0	0	8.9e-05	5.3e-05	0	0.000132	0.000134	0.000472	0	0.000755	0	0	0	0	3.6e-05	0.003111	0	0.007999	0	0	0	0	0	0	0	0	2.3e-05	0	0	0	0
WCHB1-69_norank	0	8.9e-05	0	0	0.000121	0	4.9e-05	8.1e-05	0	0	3.8e-05	0	7.8e-05	0	6.8e-05	0.000779	0.00182	0	8.1e-05	0	0.000555	2.1e-05	9.5e-05	0.000624	4.5e-05	0.000106	0	0.000247	0	0	0	5.1e-05	4e-05	0	0.000306	0	0.000199	0.000144	9.1e-05	0.000183	0	0.000197	0	0.000149	5.4e-05	0	2.6e-05	0	0
mitochondria_norank	3.8e-05	0	0	0	0	0	0	8.4e-05	0	0	0	0	0	0	0	3.4e-05	0.000933	0	0	4.2e-05	0.00084	0	0	0	0	0	0	0	0	0	0	0	0	2.8e-05	0.000652	0	0.000331	0	0	0	0	0.000261	0	0	0	0	0	0	0
vadinBB60_norank	4.7e-05	0	0	0	7.4e-05	0	0	5.9e-05	0	0	0	0	0	0	0	7.5e-05	0.000221	0	0	0	3.5e-05	0	0.000202	0.000574	0	0.000428	4.7e-05	0.000209	0	0	0	0	0.000531	0	0	0	0.000743	0.000122	8.3e-05	0	0	0.000195	0.000221	4.2e-05	0	0	0	0	0
[truncated: 83 more columns]
