# Supplementary material for: Characteristics of human oral microbiome and its non-invasive diagnostic value in chronic kidney disease
Source: Biosci Rep. 2022 May 10;42(5):BSR20210694. doi: 10.1042/BSR20210694 (PMC9093701; doi:10.1042/BSR20210694)
Supplement: Supplementary Data S1-S21 [file BSR-2021-0694_supp1.zip › BSR-2021-0694_suppSD8.xls]

ID	CKD.median	CKD.mean	CKD.se	HC.median	HC.mean	HC.se	p-value	z-score	Sig_mark	q-value	fixp	fixps
Neisseria	0.1822(0.0851,0.3711)	0.242222568181818	0.0303455315295896	0.2048(0.1184,0.3497)	0.222757511363636	0.0162016089960574	1	0		1	1	1
Prevotella	0.0645(0.0228,0.2348)	0.137535590909091	0.0217524736320838	0.1976(0.1493,0.3657)	0.244000329545455	0.0147470401138701	1.1830563678249398e-5	-4.3806871373970635	***	1.5852955328854194e-4	0.0002	***0.0002
Fusobacterium	0.0524(0.0321,0.1031)	0.0768009772727273	0.00947466156476849	0.0821(0.0394,0.1368)	0.105927613636364	0.0099594902633496	0.1394272464100931	-1.4779272695392769		0.26191473391054876	0.2619	0.2619
Veillonella	0.0383(0.0203,0.0737)	0.0578870909090909	0.00829087782402027	0.0504(0.0395,0.0677)	0.0598563863636364	0.00401356285898163	0.08706599748620789	-1.7110818863317216		0.18421332099713458	0.1842	0.1842
Porphyromonas	0.0352(0.0129,0.0562)	0.0451417727272727	0.00658187039826843	0.0333(0.0066,0.083)	0.0584102159090909	0.00701574852967766	0.7237566527963235	-0.3534426013276645		0.8111521826080998	0.8112	0.8112
Haemophilus	0.0256(0.0123,0.0487)	0.0327886136363636	0.00419011250034601	0.0383(0.0191,0.0756)	0.054146125	0.00516369109394042	0.017031190231443703	-2.3860337016636413	*	0.055214019943873933	0.0552	* 0.0552
Streptococcus	0.0679(0.0254,0.095)	0.0798832727272727	0.0116094963451166	0.0187(0.0117,0.0362)	0.0271541818181818	0.00234430393101852	1.1709777451546845e-6	-4.860486254764762	***	2.1396956979644688e-5	<0.0001	***<0.0001
Leptotrichia	0.0251(0.0135,0.0526)	0.0441080227272727	0.00869978740022908	0.0162(0.0083,0.029)	0.0305331590909091	0.00412107237482161	0.040920644204989885	-2.0443331730366405	*	0.10681882448315543	0.1068	* 0.1068
Actinomyces	0.0506(0.0181,0.0784)	0.0592403863636364	0.00786645046550428	0.0151(0.0081,0.0248)	0.0226876590909091	0.00280380640608851	2.271154401283165e-6	-4.727665936976176	***	3.511554112753201e-5	<0.0001	***<0.0001
Alloprevotella	0.0074(0.0031,0.0178)	0.0144170909090909	0.00289529793546612	0.0335(0.0153,0.0582)	0.0385940340909091	0.00333508458905572	3.8804336579691057e-7	-5.074731587062557	***	7.799671652517902e-6	<0.0001	***<0.0001
Rothia	0.0257(0.0107,0.049)	0.0339376590909091	0.00464028497417874	0.0114(0.0065,0.0203)	0.0218887272727273	0.00343635401274686	5.065123042875023e-4	-3.4772885965196463	***	0.0031725676630738634	0.0032	***0.0032
Citrobacter	0.0037(0.0009,0.0244)	0.0259215227272727	0.00611237967152981	<0.0001(<0.0001,<0.0001)	0.00173030681818182	6.85754411349239e-4	1.1808740524590688e-17	-8.554786186805236	***	2.3735568454427285e-15	<0.0001	***<0.0001
Candidate_division_TM7_norank	0.0114(0.004,0.0178)	0.0143792045454545	0.00225614452950899	0.0053(0.0027,0.0103)	0.00727836363636364	7.86478911284299e-4	0.002192213625152756	-3.062875339451406	**	0.010491308063231047	0.0105	** 0.0105
Granulicatella	0.0081(0.004,0.0201)	0.0114675454545455	0.00135755418265034	0.0043(0.0027,0.0086)	0.00707819318181818	8.29773113268394e-4	0.0036081297580443776	-2.9105329016161328	**	0.015765958290585216	0.0158	** 0.0158
Lachnoanaerobaculum	0.008(0.0045,0.0121)	0.00996668181818182	0.00137613303145704	0.0062(0.0035,0.0095)	0.00707210227272727	5.10478175200725e-4	0.09204605780184588	-1.6847021173657069		0.19073461462031985	0.1907	0.1907
Capnocytophaga	0.0051(0.0025,0.0135)	0.00778884090909091	9.79496404317554e-4	0.0039(0.0019,0.0083)	0.00769711363636364	0.00132193177783251	0.16372362256629824	-1.3926567188218912		0.2788851536934402	0.2789	0.2789
Candidate_division_SR1_norank	0.0008(0.0003,0.0018)	0.00124893181818182	1.86478644288321e-4	0.0013(0.0001,0.0076)	0.00767732954545455	0.00150539607709552	0.1154256349787998	-1.5742674351595227		0.22308223683402656	0.2231	0.2231
Proteobacteria_unclassified	0.002(0.0009,0.0051)	0.00505754545454545	0.00112299861508678	0.0041(0.0015,0.009)	0.00560052272727273	5.45719649390362e-4	0.10327121368260431	-1.6291975111579178		0.20757513950203463	0.2076	0.2076
Oribacterium	0.0052(0.0025,0.0073)	0.00604711363636364	7.53196572878059e-4	0.0036(0.0025,0.0056)	0.00442788636363636	3.62284141918806e-4	0.08439495516069105	-1.725735795420541		0.18240199986342903	0.1824	0.1824
Campylobacter	0.0034(0.0015,0.0052)	0.00370052272727273	3.9854528218781e-4	0.0041(0.0017,0.0069)	0.00509931818181818	5.55726257323468e-4	0.41323447421570164	-0.8182149251962387		0.5095713455052517	0.5096	0.5096
Solobacterium	0.0023(0.0012,0.0036)	0.00312390909090909	4.0578070788849e-4	0.0044(0.0026,0.0064)	0.00515035227272727	3.63736109603388e-4	1.136807600479182e-4	-3.8593677445096932	***	8.462901025789466e-4	0.0008	***0.0008
Family_XIII_incertae_sedis	0.0026(0.0013,0.0051)	0.00355520454545455	5.58244644457122e-4	0.0035(0.0021,0.0062)	0.00483014772727273	4.29688923449459e-4	0.05290195079745323	-1.9357204306675155		0.1312752112381247	0.1313	0.1313
Gemella	0.0046(0.0021,0.0107)	0.00770540909090909	0.0013286505271819	0.0015(0.0008,0.0029)	0.00246097727272727	3.48412831335178e-4	1.7948218869985996e-5	-4.288996515331891	***	2.0982739824761088e-4	0.0002	***0.0002
Klebsiella	0.0011(0.0005,0.0098)	0.0106206136363636	0.00248483712318724	<0.0001(<0.0001,<0.0001)	7.42772727272727e-4	2.92404835293552e-4	7.14116181774806e-17	-8.344672306132786	***	7.1768676268368e-15	<0.0001	***<0.0001
Stomatobaculum	0.0024(0.0009,0.0052)	0.00406731818181818	6.70857724439776e-4	0.0016(0.0005,0.0038)	0.00288906818181818	3.47288105786773e-4	0.19327342619395624	-1.300956262336416		0.3157645634406619	0.3158	0.3158
Bacteria_unclassified	0.0035(0.0025,0.0046)	0.00370497727272727	2.88344519329415e-4	0.0026(0.0019,0.0037)	0.00282329545454545	1.33608498874695e-4	0.003923247766922576	-2.8842679516504584	**	0.01642860002398829	0.0164	** 0.0164
Peptostreptococcus	0.0014(0.0008,0.0025)	0.00186613636363636	2.25017459014686e-4	0.0025(0.0015,0.0045)	0.00352138636363636	3.46873799783032e-4	5.460819281739766e-4	-3.457070518405783	***	0.0031902138469723537	0.0032	***0.0032
Neisseriaceae_unclassified	0.0024(0.0015,0.0043)	0.00314890909090909	3.2861637159605e-4	0.0019(0.0011,0.0032)	0.00228720454545455	1.8863828508986e-4	0.02227194380661642	-2.285697804320869	*	0.06681583141984926	0.0668	* 0.0668
Ruminococcaceae_uncultured	0.0022(0.0009,0.0042)	0.00415684090909091	8.60539769239696e-4	0.0011(0.0003,0.0021)	0.00150045454545455	1.60272447887992e-4	6.718704273192245e-4	-3.4008078253532803	***	0.0037512765525323363	0.0038	***0.0038
Moraxella	<0.0001(<0.0001,<0.0001)	0.00116981818181818	6.13801550861589e-4	<0.0001(<0.0001,<0.0001)	0.00282576136363636	0.0012897561773936	0.45760784397639875	-0.7427916295527408		0.5540914255376876	0.5541	0.5541
Lautropia	0.0007(0.0003,0.002)	0.00438181818181818	0.00178935330992237	0.0004(0.0001,0.0009)	9.70681818181818e-4	2.18520464015827e-4	0.003011334975221913	-2.96657847896151	**	0.013450629555991212	0.0135	** 0.0135
Selenomonas	0.0012(0.0002,0.003)	0.00278743181818182	6.90242267115401e-4	0.0007(0.0002,0.0016)	0.00172415909090909	3.80137255874306e-4	0.22470781036730494	-1.214104530055342		0.3421687112411234	0.3422	0.3422
Atopobium	0.0011(0.0004,0.0031)	0.00211693181818182	4.01597785855902e-4	0.001(0.0004,0.0019)	0.00178952272727273	2.67196237151027e-4	0.5382413284248744	-0.6154746153263245		0.6289913198453474	0.629	0.629
Tannerella	0.0016(0.0007,0.0038)	0.00351088636363636	7.97384951118666e-4	0.0004(<0.0001,0.0009)	0.00103028409090909	2.03075347849245e-4	1.284242169062542e-7	-5.281080539656208	***	2.8681408442396773e-6	<0.0001	***<0.0001
Megasphaera	0.0002(<0.0001,0.0013)	0.00140718181818182	4.2621376148427e-4	0.0003(<0.0001,0.0024)	0.00184748863636364	3.30829983214504e-4	0.6025729526841597	-0.5207040499404139		0.6960756522385982	0.6961	0.6961
Prevotellaceae_unclassified	0.0001(<0.0001,0.0007)	5.61477272727273e-4	1.54875908482103e-4	0.001(0.0003,0.0028)	0.00222981818181818	3.51723986503161e-4	1.8790513275905453e-5	-4.278798190546333	***	2.0982739824761088e-4	0.0002	***0.0002
Parvimonas	0.0009(0.0003,0.0021)	0.00157927272727273	2.65510430996417e-4	0.0006(<0.0001,0.002)	0.00165672727272727	3.59195722141018e-4	0.14099738016173247	-1.472087019982561		0.26241179085655764	0.2624	0.2624
Corynebacterium	0.0003(<0.0001,0.0015)	0.00136140909090909	4.08917997225284e-4	0.0001(<0.0001,0.0006)	0.00167126136363636	5.07691233509732e-4	0.09813221781081932	-1.6539768434362285		0.19923813919166347	0.1992	0.1992
Lachnospiraceae_uncultured	0.0002(<0.0001,0.0009)	0.00131590909090909	4.74220753737153e-4	0.0001(<0.0001,0.0008)	0.001595375	4.36110912955976e-4	0.974732306914613	-0.03167365210587635		1	1	1
Actinobacillus	<0.0001(<0.0001,0.0002)	1.92295454545455e-4	5.5058843973797e-5	<0.0001(<0.0001,0.0002)	0.00173488636363636	0.00140407673021238	0.6144754724191204	-0.503695355819356		0.7057689711785325	0.7058	0.7058
Candidatus_Saccharimonas	0.0009(0.0004,0.0014)	0.00129354545454545	2.2444042810043e-4	0.0007(0.0003,0.0013)	0.00109951136363636	1.28260802008443e-4	0.28279169066784154	-1.0740691487193672		0.4002896466495503	0.4003	0.4003
Catonella	0.0012(0.0006,0.0022)	0.00174661363636364	2.74041489690495e-4	0.0007(0.0004,0.001)	8.03e-4	7.09329086810931e-5	2.879301649216282e-5	-4.182808301982966	***	2.755903007107013e-4	0.0003	***0.0003
Bergeyella	0.0007(0.0004,0.0018)	0.00158361363636364	2.88640491284931e-4	0.0005(0.0002,0.001)	8.45056818181818e-4	1.11834570221575e-4	0.0607360900786404	-1.875411821404815		0.1488774890952039	0.1489	0.1489
Treponema	0.0009(0.0002,0.0031)	0.00198477272727273	3.45832793715284e-4	0.0001(<0.0001,0.0005)	4.35795454545455e-4	8.37601148137842e-5	4.5297145069609435e-6	-4.585467631037271	***	6.503375827851069e-5	<0.0001	***<0.0001
P5D1-392_norank	0.0013(0.0007,0.0031)	0.00187009090909091	2.36506023546027e-4	0.0003(0.0001,0.0005)	4.68897727272727e-4	8.90530835079913e-5	2.0529115881557072e-8	-5.607482165892283	***	5.157940365241214e-7	<0.0001	***<0.0001
Aggregatibacter	0.0002(<0.0001,0.0006)	4.68409090909091e-4	8.95788556093748e-5	0.0003(<0.0001,0.0011)	0.00116384090909091	3.77061803874453e-4	0.18982684024055368	-1.3110915352425707		0.3127474990848466	0.3127	0.3127
ASCC02_norank	0.001(0.0007,0.0014)	0.00119640909090909	1.18406845652791e-4	0.0006(0.0003,0.0009)	6.36568181818182e-4	5.45098176317653e-5	2.058297536495693e-6	-4.747614614953801	***	3.447648373630285e-5	<0.0001	***<0.0001
Lactobacillales_unclassified	0.0008(0.0006,0.0017)	0.00132104545454545	1.82150188810977e-4	0.0003(0.0001,0.0005)	4.41534090909091e-4	5.51596593732157e-5	4.3527327754928174e-9	-5.870198650336201	***	1.249856125534366e-7	<0.0001	***<0.0001
Bacteroidales_unclassified	0.0001(<0.0001,0.0005)	3.75931818181818e-4	9.33828272697244e-5	0.0003(<0.0001,0.001)	8.73852272727273e-4	1.6178582919935e-4	0.01766619934426899	-2.372541062477689	*	0.0563635883840963	0.0564	* 0.0564
Dialister	0.0002(<0.0001,0.002)	0.00133156818181818	3.28677795787434e-4	0.0002(<0.0001,0.0006)	3.85579545454545e-4	5.54298857708569e-5	0.2914406784496554	-1.0549664296612915		0.4068026136693106	0.4068	0.4068
Sphingomonas	<0.0001(<0.0001,<0.0001)	1.81363636363636e-5	6.01096521897544e-6	0.0002(<0.0001,0.0007)	9.99102272727273e-4	3.61224571022646e-4	6.193083918205324e-12	-6.875135787822729	***	3.1120246688981756e-10	<0.0001	***<0.0001
Filifactor	0.0006(0.0001,0.0013)	0.00105747727272727	2.13589293625931e-4	0.0001(<0.0001,0.0006)	4.58204545454545e-4	8.05899877346094e-5	0.0022506826591368323	-3.0549896807773322	**	0.010520632895034961	0.0105	** 0.0105
Family_XIII_uncultured	0.0004(0.0001,0.001)	9.6675e-4	2.6207161385302e-4	0.0003(<0.0001,0.0006)	4.70272727272727e-4	6.52336142829132e-5	0.10909661146670888	-1.6022668565067815		0.2141962131620141	0.2142	0.2142
Firmicutes_unclassified	0.0006(0.0004,0.0009)	7.02318181818182e-4	7.51571487706899e-5	0.0004(0.0002,0.0006)	4.88727272727273e-4	3.79450557217737e-5	0.006572186596481202	-2.717778263708907	**	0.024404635239579975	0.0244	** 0.0244
Johnsonella	0.0003(0.0001,0.0009)	7.29954545454545e-4	1.61165633663475e-4	0.0001(<0.0001,0.0004)	4.435e-4	9.80265115654789e-5	0.001671797557085012	-3.1430806762804573	**	0.008616187409591986	0.0086	** 0.0086
Gammaproteobacteria_unclassified	0.0003(<0.0001,0.0011)	9.88886363636364e-4	2.18077391406377e-4	<0.0001(<0.0001,<0.0001)	2.38522727272727e-4	8.7936981652967e-5	2.1456912671511694e-11	-6.695749421287798	***	8.625678893947701e-10	<0.0001	***<0.0001
Peptostreptococcaceae_incertae_sedis	0.0002(<0.0001,0.0006)	5.24068181818182e-4	1.06201687922943e-4	0.0002(<0.0001,0.0007)	4.64443181818182e-4	6.54890908340804e-5	0.7439739976423301	-0.32659530157509925		0.8127107256853715	0.8127	0.8127
Peptococcus	0.0004(0.0001,0.0008)	6.20727272727273e-4	1.15559962943731e-4	0.0002(<0.0001,0.0004)	2.76056818181818e-4	4.61280852653712e-5	0.004634068754839164	-2.8314278475079218	**	0.018263682739660236	0.0183	** 0.0183
Cyanobacteria_norank	<0.0001(<0.0001,0.0001)	9.66068181818182e-4	5.51770574428547e-4	<0.0001(<0.0001,<0.0001)	1.625e-5	8.39741168387651e-6	4.679358154311113e-5	-4.07109041392683	***	3.617503803909745e-4	0.0004	***0.0004
Lactobacillus	<0.0001(<0.0001,<0.0001)	2.09e-4	1.24415763635541e-4	<0.0001(<0.0001,<0.0001)	3.61545454545455e-4	2.1337650807382e-4	0.2600932421912401	-1.1261707726781052		0.38724993837362415	0.3872	0.3872
Veillonellaceae_unclassified	<0.0001(<0.0001,0.0003)	3.18318181818182e-4	1.02786714312924e-4	<0.0001(<0.0001,0.0003)	2.59977272727273e-4	5.20709315908397e-5	0.3107355459729908	-1.0136798417014625		0.4135976559055671	0.4136	0.4136
Micrococcales_unclassified	0.0002(<0.0001,0.0004)	3.40954545454545e-4	7.16455846787452e-5	<0.0001(<0.0001,0.0003)	2.42136363636364e-4	4.4401318212314e-5	0.13779597018070924	-1.4840488172165338		0.2612923585502128	0.2613	0.2613
Centipeda	<0.0001(<0.0001,0.0004)	5.15227272727273e-4	1.56632445234855e-4	<0.0001(<0.0001,0.0001)	8.43977272727273e-5	1.27753429956053e-5	0.018751773726745167	-2.3504292185948295	*	0.057986254139627366	0.058	* 0.058
Paludibacter	0.0001(<0.0001,0.0005)	4.31386363636364e-4	1.1718579155331e-4	<0.0001(<0.0001,0.0001)	9.34659090909091e-5	1.86148749863792e-5	5.555098738509074e-4	-3.4524551224421587	***	0.0031902138469723537	0.0032	***0.0032
Bacillales_unclassified	0.0002(<0.0001,0.0005)	4.42363636363636e-4	1.04690872300468e-4	<0.0001(<0.0001,<0.0001)	7.06590909090909e-5	1.03534567390887e-5	3.132716355463259e-5	-4.163597882487078	***	2.822356865592101e-4	0.0003	***0.0003
Mogibacterium	<0.0001(<0.0001,0.0001)	8.93181818181818e-5	1.99560238704519e-5	0.0002(<0.0001,0.0003)	2.25920454545455e-4	2.87408984348061e-5	2.1780392219721272e-5	-4.245811255759463	***	2.188929418081988e-4	0.0002	***0.0002
RF9_norank	<0.0001(<0.0001,0.0001)	1.04590909090909e-4	2.72897172237849e-5	<0.0001(<0.0001,0.0003)	2.10829545454545e-4	3.30325874595285e-5	0.28695018069019357	-1.064835934312059		0.4033355686624399	0.4033	0.4033
Cardiobacterium	<0.0001(<0.0001,0.0003)	3.63272727272727e-4	9.79095365120076e-5	<0.0001(<0.0001,0.0001)	7.38181818181818e-5	1.03709357142934e-5	0.05080783180272045	-1.953099284042933		0.12765467740433514	0.1277	0.1277
Veillonellaceae_uncultured	<0.0001(<0.0001,<0.0001)	3.08886363636364e-4	1.93158114793778e-4	<0.0001(<0.0001,<0.0001)	9.82954545454545e-5	5.01817234729279e-5	0.1578665870697239	-1.4122832135395218		0.2712067008633718	0.2712	0.2712
BD1-5_norank	<0.0001(<0.0001,0.0002)	2.35568181818182e-4	6.61344760270575e-5	<0.0001(<0.0001,<0.0001)	1.27647727272727e-4	5.35655562760939e-5	0.019871926347253033	-2.328757306065627	*	0.060519048421179694	0.0605	* 0.0605
Shuttleworthia	<0.0001(<0.0001,0.0003)	2.67431818181818e-4	7.83540738286581e-5	<0.0001(<0.0001,<0.0001)	9.59659090909091e-5	2.23835454243458e-5	0.27583880095162394	-1.089714785651316		0.39953315787504096	0.3995	0.3995
Alysiella	<0.0001(<0.0001,0.0002)	1.49681818181818e-4	5.563751959238e-5	<0.0001(<0.0001,<0.0001)	1.50886363636364e-4	4.7347755333983e-5	0.7264049396490446	-0.3499117352681786		0.8111521826080998	0.8112	0.8112
Lachnospiraceae_unclassified	<0.0001(<0.0001,0.0003)	1.6e-4	3.21117894086811e-5	<0.0001(<0.0001,0.0001)	1.44897727272727e-4	2.98091414019492e-5	0.7672525633932342	-0.29597056130830707		0.827862025015166	0.8279	0.8279
Butyrivibrio	0.0001(<0.0001,0.0003)	2.085e-4	4.34499846120882e-5	<0.0001(<0.0001,0.0002)	1.14670454545455e-4	1.95971624947354e-5	0.02622607774946882	-2.222847605825127	*	0.0739337093383257	0.0739	* 0.0739
Comamonas	<0.0001(<0.0001,0.0002)	2.00363636363636e-4	5.37011254848483e-5	<0.0001(<0.0001,<0.0001)	1.09227272727273e-4	3.4677577936085e-5	0.004498439322648714	-2.8409143434371504	**	0.018083726077047828	0.0181	** 0.0181
Actinobacteria_unclassified	0.0001(<0.0001,0.0002)	1.63545454545455e-4	2.84975510714004e-5	<0.0001(<0.0001,0.0002)	1.24693181818182e-4	2.14525694775173e-5	0.03815648385428629	-2.0731697573858145	*	0.10364126019880467	0.1036	* 0.1036
Actinobaculum	<0.0001(<0.0001,<0.0001)	3.69727272727273e-4	1.74206444089782e-4	<0.0001(<0.0001,<0.0001)	1.69772727272727e-5	4.94977325701953e-6	0.025253279845539454	-2.2375061190370436	*	0.07379655996531241	0.0738	* 0.0738
Defluviitaleaceae_uncultured	<0.0001(<0.0001,0.0003)	1.97931818181818e-4	3.40821572628015e-5	<0.0001(<0.0001,0.0002)	8.15227272727273e-5	1.08242946451237e-5	0.0041319500045583855	-2.8679085088006513	**	0.01694942756971909	0.0169	** 0.0169
Abiotrophia	<0.0001(<0.0001,0.0002)	2.275e-4	6.95030418973225e-5	<0.0001(<0.0001,<0.0001)	5.90454545454545e-5	2.21162084061932e-5	3.042984263321338e-4	-3.611613010311497	***	0.0020387994564252964	0.002	***0.002
Fusobacteriales_unclassified	<0.0001(<0.0001,0.0002)	1.36159090909091e-4	2.64661605950013e-5	<0.0001(<0.0001,0.0001)	8.45340909090909e-5	1.42836245475426e-5	0.10817153839706456	-1.6064660964424688		0.2141962131620141	0.2142	0.2142
Bacteroides	<0.0001(<0.0001,<0.0001)	8.71136363636364e-5	2.40892064797842e-5	<0.0001(<0.0001,<0.0001)	1.07647727272727e-4	3.10722396227845e-5	0.45101154244679587	-0.7537297029652816		0.549414060798824	0.5494	0.5494
Synergistaceae_uncultured	<0.0001(<0.0001,0.0002)	1.85636363636364e-4	4.61015641678237e-5	<0.0001(<0.0001,<0.0001)	2.76818181818182e-5	8.00116804192661e-6	1.814393741776847e-5	-4.2865867418316475	***	2.0982739824761088e-4	0.0002	***0.0002
Pasteurellaceae_unclassified	<0.0001(<0.0001,<0.0001)	3.625e-5	1.21978546704889e-5	<0.0001(<0.0001,0.0001)	9.71590909090909e-5	2.32069529718831e-5	0.006677885264561684	-2.7124946832315673	**	0.024404635239579975	0.0244	** 0.0244
RC9_gut_group	<0.0001(<0.0001,0.0002)	1.40840909090909e-4	3.16619288927096e-5	<0.0001(<0.0001,<0.0001)	3.77386363636364e-5	1.03038793954091e-5	4.070411205573521e-5	-4.103446210967249	***	3.408969384667824e-4	0.0003	***0.0003
Mycoplasma	<0.0001(<0.0001,0.0002)	1.64e-4	4.58107952786153e-5	<0.0001(<0.0001,<0.0001)	2.50909090909091e-5	6.28464559143444e-6	4.6366760906058684e-5	-4.073224149370497	***	3.617503803909745e-4	0.0004	***0.0004
WCHB1-69_norank	<0.0001(<0.0001,0.0001)	1.42204545454545e-4	4.66748183456092e-5	<0.0001(<0.0001,<0.0001)	3.42386363636364e-5	9.00736947670113e-6	2.890292593752481e-4	-3.624939362522755	***	0.00200327176325603	0.002	***0.002
Faecalibacterium	<0.0001(<0.0001,0.0001)	1.06386363636364e-4	3.35149017992002e-5	<0.0001(<0.0001,<0.0001)	4.60909090909091e-5	1.26475475417243e-5	5.20869317818097e-4	-3.469787997726695	***	0.0031725676630738634	0.0032	***0.0032
Alloscardovia	<0.0001(<0.0001,<0.0001)	4.51136363636364e-5	2.3546773565787e-5	<0.0001(<0.0001,<0.0001)	7.36477272727273e-5	4.60149674657129e-5	0.9695005224685905	-0.038234740193249364		1	1	1
Olsenella	<0.0001(<0.0001,<0.0001)	1.30090909090909e-4	5.35410555377756e-5	<0.0001(<0.0001,<0.0001)	1.51704545454545e-5	3.95947409479378e-6	0.1569620676238955	-1.4153630836686086		0.2712067008633718	0.2712	0.2712
Kingella	<0.0001(<0.0001,<0.0001)	1.23863636363636e-4	6.85854784563293e-5	<0.0001(<0.0001,<0.0001)	1.51136363636364e-5	3.01820632834907e-6	0.16949416545192236	-1.3738309654525815		0.28628846433475963	0.2863	0.2863
vadinBB60_norank	<0.0001(<0.0001,<0.0001)	8.88181818181818e-5	2.5842286189996e-5	<0.0001(<0.0001,<0.0001)	3.23068181818182e-5	1.21947831956008e-5	0.02685154617760088	-2.213669156346802	*	0.0739337093383257	0.0739	* 0.0739
Bifidobacterium	<0.0001(<0.0001,<0.0001)	5.45681818181818e-5	1.83611697812823e-5	<0.0001(<0.0001,<0.0001)	4.325e-5	1.62203048344882e-5	0.09540578272429824	-1.6675465177141953		0.19567920742432598	0.1957	0.1957
Rhodospirillaceae_unclassified	<0.0001(<0.0001,<0.0001)	0	0	<0.0001(<0.0001,<0.0001)	6.79204545454545e-5	2.4591151219167e-5	3.229562582518324e-5	-4.156644271060554	***	2.822356865592101e-4	0.0003	***0.0003
Anaeroglobus	<0.0001(<0.0001,<0.0001)	9.55e-5	2.95621769232198e-5	<0.0001(<0.0001,<0.0001)	1.69204545454545e-5	3.96958859889008e-6	0.17419353690357156	-1.3588518572970028		0.29177417431348235	0.2918	0.2918
Mobiluncus	<0.0001(<0.0001,0.0001)	7.65454545454545e-5	1.75954195505563e-5	<0.0001(<0.0001,<0.0001)	2.24886363636364e-5	5.84656644224449e-6	2.8488034538876587e-4	-3.628674331723708	***	0.00200327176325603	0.002	***0.002
Bacteroidetes_unclassified	<0.0001(<0.0001,<0.0001)	2.91136363636364e-5	1.12835459874941e-5	<0.0001(<0.0001,<0.0001)	4.12045454545455e-5	8.15022162981964e-6	0.08687561736857792	-1.7121142413798407		0.18421332099713458	0.1842	0.1842
Acholeplasma	<0.0001(<0.0001,<0.0001)	9.02954545454545e-5	8.34848391722265e-5	<0.0001(<0.0001,<0.0001)	4.46590909090909e-6	3.21393862410732e-6	0.20157664666481	-1.2770725167673171		0.32413524783701453	0.3241	0.3241
Fretibacterium	<0.0001(<0.0001,<0.0001)	7.52727272727273e-5	2.4440988249094e-5	<0.0001(<0.0001,<0.0001)	1.11477272727273e-5	2.31615221200065e-6	0.016238343999020424	-2.4035140276553135	*	0.0535066744885755	0.0535	* 0.0535
Prevotellaceae_uncultured	<0.0001(<0.0001,<0.0001)	2.14772727272727e-5	9.42907701066821e-6	<0.0001(<0.0001,<0.0001)	3.56818181818182e-5	1.54497749106448e-5	0.3861149951051601	-0.8666843271861224		0.4820441864356347	0.482	0.482
Christensenellaceae_uncultured	<0.0001(<0.0001,<0.0001)	5.45909090909091e-5	2.42204096439586e-5	<0.0001(<0.0001,<0.0001)	1.83636363636364e-5	6.50610961596469e-6	0.0798751686454196	-1.7514108310666416		0.1767817383552955	0.1768	0.1768
Scardovia	<0.0001(<0.0001,<0.0001)	7.425e-5	3.89789492301509e-5	<0.0001(<0.0001,<0.0001)	7.32954545454545e-6	1.85876173592464e-6	0.38063335616927446	-0.8767299112902852		0.48117801628946016	0.4812	0.4812
Escherichia-Shigella	<0.0001(<0.0001,<0.0001)	7.125e-5	1.50842988878731e-5	<0.0001(<0.0001,<0.0001)	8.01136363636364e-6	3.93164207208834e-6	5.427857404449929e-14	-7.5211931916146915	***	3.6366644609814524e-12	<0.0001	***<0.0001
Subdoligranulum	<0.0001(<0.0001,<0.0001)	6.81363636363636e-5	2.39384029598371e-5	<0.0001(<0.0001,<0.0001)	9.46590909090909e-6	4.28893587822342e-6	2.288491887187621e-9	-5.97588158741186	***	7.66644782207853e-8	<0.0001	***<0.0001
Neisseriaceae_norank	<0.0001(<0.0001,<0.0001)	6.96818181818182e-5	5.00911090920446e-5	<0.0001(<0.0001,<0.0001)	3.93181818181818e-6	1.81323615501456e-6	0.011586480080161303	-2.524494552076561	*	0.03881470826854037	0.0388	* 0.0388
mitochondria_norank	<0.0001(<0.0001,<0.0001)	7.37045454545455e-5	3.21207351632319e-5	<0.0001(<0.0001,<0.0001)	2.95454545454545e-7	2.95454545454545e-7	2.0911355496697353e-5	-4.2549309315792065	***	2.188929418081988e-4	0.0002	***0.0002
Leptotrichiaceae_norank	<0.0001(<0.0001,<0.0001)	5.92954545454545e-5	5.25213998421593e-5	<0.0001(<0.0001,<0.0001)	6.75e-6	5.08440384774246e-6	0.37738123116080236	-0.8827317356579234		0.48008624976785613	0.4801	0.4801
Clostridiales_unclassified	<0.0001(<0.0001,<0.0001)	1.76136363636364e-5	4.94325259359797e-6	<0.0001(<0.0001,<0.0001)	2.675e-5	4.88961885204627e-6	0.1271718764597634	-1.5253497847527704		0.24344330636583283	0.2434	0.2434
Blvii28_wastewater-sludge_group	<0.0001(<0.0001,<0.0001)	2.41136363636364e-5	9.16020300772872e-6	<0.0001(<0.0001,<0.0001)	2.25e-5	4.70287490721308e-6	0.2785946864425867	-1.083481661269255		0.39953315787504096	0.3995	0.3995
Leptotrichiaceae_unclassified	<0.0001(<0.0001,<0.0001)	1.17272727272727e-5	4.57499912041069e-6	<0.0001(<0.0001,<0.0001)	2.57840909090909e-5	8.37239719007459e-6	0.8944466118992844	-0.13267980881519284		0.956296643573171	0.9563	0.9563
Acinetobacter	<0.0001(<0.0001,<0.0001)	4.75454545454545e-5	3.06216848668734e-5	<0.0001(<0.0001,<0.0001)	5.875e-6	2.29025082129696e-6	0.06789770551333395	-1.8256851220795778		0.1644269735925316	0.1644	0.1644
BS11_gut_group_norank	<0.0001(<0.0001,<0.0001)	3.79090909090909e-5	2.67808390170768e-5	<0.0001(<0.0001,<0.0001)	9.10227272727273e-6	9.10227272727273e-6	0.00875576937058231	-2.621445760438681	**	0.03087560778047446	0.0309	** 0.0309
Leptotrichiaceae_uncultured	<0.0001(<0.0001,<0.0001)	7.72727272727273e-7	7.72727272727273e-7	<0.0001(<0.0001,<0.0001)	2.75681818181818e-5	1.65033070009702e-5	0.5066405764142365	-0.6640777087190051		0.5990279756427149	0.599	0.599
Desulfovibrio	<0.0001(<0.0001,<0.0001)	3.03863636363636e-5	1.23950228668637e-5	<0.0001(<0.0001,<0.0001)	1.21022727272727e-5	4.66758200567588e-6	0.14289724645217236	-1.4650867673890802		0.26350776639345547	0.2635	0.2635
Methylobacterium	<0.0001(<0.0001,<0.0001)	2.56818181818182e-6	1.46321987298362e-6	<0.0001(<0.0001,<0.0001)	2.59318181818182e-5	8.71007529018829e-6	0.026422298307693232	-2.2199479904246977	*	0.0739337093383257	0.0739	* 0.0739
Propionibacterium	<0.0001(<0.0001,<0.0001)	3.29772727272727e-5	1.49447003424614e-5	<0.0001(<0.0001,<0.0001)	8.26136363636364e-6	1.73035278853035e-6	0.17776120629175177	-1.347680376521769		0.29528927656729015	0.2953	0.2953
Howardella	<0.0001(<0.0001,<0.0001)	2.41136363636364e-5	8.34390410019725e-6	<0.0001(<0.0001,<0.0001)	1.17272727272727e-5	5.41449946049619e-6	0.025333147450778887	-2.2362844031218425	*	0.07379655996531241	0.0738	* 0.0738
16d63.751_norank	<0.0001(<0.0001,<0.0001)	3.19772727272727e-5	1.0655100746593e-5	<0.0001(<0.0001,<0.0001)	7.69318181818182e-6	2.54445110791726e-6	0.002006165246715305	-3.089318083111097	**	0.009835102794872593	0.0098	** 0.0098
Comamonadaceae_unclassified	<0.0001(<0.0001,<0.0001)	2.41590909090909e-5	1.65237654201283e-5	<0.0001(<0.0001,<0.0001)	1.0875e-5	3.76350971239306e-6	0.7329705995210464	-0.3411766512390673		0.8127107256853715	0.8127	0.8127
Eggerthia	<0.0001(<0.0001,<0.0001)	2.23409090909091e-5	9.6496197814117e-6	<0.0001(<0.0001,<0.0001)	8.43181818181818e-6	3.88207154510755e-6	0.07596958550100855	-1.7745659386613495		0.1767817383552955	0.1768	0.1768
Coprococcus	<0.0001(<0.0001,<0.0001)	2.39772727272727e-5	1.217905042159e-5	<0.0001(<0.0001,<0.0001)	6.55681818181818e-6	3.43006933475233e-6	0.3860956512046858	-0.8667196226572184		0.4820441864356347	0.482	0.482
Pseudobutyrivibrio	<0.0001(<0.0001,<0.0001)	1.72045454545455e-5	4.84414377433207e-6	<0.0001(<0.0001,<0.0001)	9.51136363636364e-6	2.48211966994973e-6	0.20433000425970885	-1.2693114498216265		0.32595500679524986	0.326	0.326
Finegoldia	<0.0001(<0.0001,<0.0001)	8.90909090909091e-6	5.19806621444809e-6	<0.0001(<0.0001,<0.0001)	1.35227272727273e-5	8.3973141149428e-6	0.15571946477200416	-1.4196161373733178		0.2712067008633718	0.2712	0.2712
Sneathia	<0.0001(<0.0001,<0.0001)	3.25e-5	3.25e-5	<0.0001(<0.0001,<0.0001)	1.51136363636364e-6	1.20756003268777e-6	0.9925404569958477	-0.009349286905459196		1	1	1
Erysipelotrichaceae_uncultured	<0.0001(<0.0001,<0.0001)	2.275e-5	7.35746338365747e-6	<0.0001(<0.0001,<0.0001)	6.29545454545455e-6	1.91609248754402e-6	0.046459821093942734	-1.991191653746528	*	0.1197233851266986	0.1197	* 0.1197
Desulfobulbus	<0.0001(<0.0001,<0.0001)	2.98181818181818e-5	1.40463319991111e-5	<0.0001(<0.0001,<0.0001)	2.40909090909091e-6	1.24459504012634e-6	0.01817056499343124	-2.362123965762515	*	0.057066930682494986	0.0571	* 0.0571
Phocaeicola	<0.0001(<0.0001,<0.0001)	2.59090909090909e-5	1.14398795336312e-5	<0.0001(<0.0001,<0.0001)	2.75e-6	9.62495504745979e-7	0.0801293057039392	-1.7499363021253524		0.1767817383552955	0.1768	0.1768
Betaproteobacteria_unclassified	<0.0001(<0.0001,<0.0001)	1.16136363636364e-5	3.99804602236203e-6	<0.0001(<0.0001,<0.0001)	8.77272727272727e-6	2.52633606151216e-6	0.4305033755048968	-0.7883305619692322		0.5276291370517333	0.5276	0.5276
Lachnospiraceae_incertae_sedis	<0.0001(<0.0001,<0.0001)	1.44772727272727e-5	4.31484097982133e-6	<0.0001(<0.0001,<0.0001)	7e-6	1.94013055825429e-6	0.27542356631475023	-1.0906576176148821		0.39953315787504096	0.3995	0.3995
Pseudomonas	<0.0001(<0.0001,<0.0001)	1.68181818181818e-6	9.56104636188503e-7	<0.0001(<0.0001,<0.0001)	1.29659090909091e-5	8.2219004517549e-6	0.9559485691871116	-0.055238359404253486		1	1	1
Family_XI_uncultured	<0.0001(<0.0001,<0.0001)	1.975e-5	6.49411223012856e-6	<0.0001(<0.0001,<0.0001)	2.82954545454545e-6	1.0885820432649e-6	0.009432103535051707	-2.595981894217686	**	0.03268711742319643	0.0327	** 0.0327
Moryella	<0.0001(<0.0001,<0.0001)	1.85454545454545e-5	7.34526458214164e-6	<0.0001(<0.0001,<0.0001)	3.14772727272727e-6	1.25430708043071e-6	0.08854916435913408	-1.70310102396628		0.185399812876937	0.1854	0.1854
Megamonas	<0.0001(<0.0001,<0.0001)	5.15909090909091e-6	2.02519625072002e-6	<0.0001(<0.0001,<0.0001)	9.82954545454545e-6	5.37076779483987e-6	0.955857046783641	-0.055353241225074935		1	1	1
Bulleidia	<0.0001(<0.0001,<0.0001)	1.51590909090909e-5	6.11784752439383e-6	<0.0001(<0.0001,<0.0001)	4.03409090909091e-6	1.66070895963105e-6	0.19480002918727402	-1.2965094420486911		0.3157645634406619	0.3158	0.3158
Ruminococcus	<0.0001(<0.0001,<0.0001)	1.00681818181818e-5	4.63993121250051e-6	<0.0001(<0.0001,<0.0001)	6.54545454545455e-6	3.30197801343042e-6	0.2352228656143736	-1.1870120547310545		0.35548718788337663	0.3555	0.3555
Aeromonas	<0.0001(<0.0001,<0.0001)	1.98863636363636e-5	9.41340952969056e-6	<0.0001(<0.0001,<0.0001)	1.57954545454545e-6	7.1220909493514e-7	8.181508934646558e-4	-3.346579927355342	***	0.004444549448280968	0.0044	***0.0044
Pseudoramibacter	<0.0001(<0.0001,<0.0001)	1.76363636363636e-5	5.83050689787283e-6	<0.0001(<0.0001,<0.0001)	2.07954545454545e-6	8.42822916065166e-7	0.0018435136171957183	-3.1143488858745734	**	0.009263655926408485	0.0093	** 0.0093
Akkermansia	<0.0001(<0.0001,<0.0001)	1.13409090909091e-5	5.7265878898584e-6	<0.0001(<0.0001,<0.0001)	4.30681818181818e-6	2.45627158577147e-6	0.331129250622231	-0.9718418133210135		0.42392980493674154	0.4239	0.4239
Slackia	<0.0001(<0.0001,<0.0001)	6.79545454545455e-6	2.59890600367037e-6	<0.0001(<0.0001,<0.0001)	6.42045454545455e-6	1.93025745239486e-6	0.9305201458650852	-0.08719043034717783		0.9896007900469954	0.9896	0.9896
Bacilli_unclassified	<0.0001(<0.0001,<0.0001)	7.02272727272727e-6	2.968917313988e-6	<0.0001(<0.0001,<0.0001)	5.96590909090909e-6	1.63726273845163e-6	0.7415479920806726	-0.32980409619776513		0.8127107256853715	0.8127	0.8127
Roseburia	<0.0001(<0.0001,<0.0001)	1.05227272727273e-5	4.71441142575544e-6	<0.0001(<0.0001,<0.0001)	4.20454545454545e-6	1.26308812520949e-6	0.6267443011178486	-0.4863143575945906		0.7117265792355231	0.7117	0.7117
Gardnerella	<0.0001(<0.0001,<0.0001)	1.65681818181818e-5	1.65681818181818e-5	<0.0001(<0.0001,<0.0001)	6.36363636363636e-7	4.54623817696549e-7	0.9925404569958477	-0.009349286905459196		1	1	1
Alistipes	<0.0001(<0.0001,<0.0001)	3.63636363636364e-6	3.22354100420707e-6	<0.0001(<0.0001,<0.0001)	7.07954545454545e-6	4.00933542255328e-6	0.7701999934220698	-0.29211330603155905		0.827862025015166	0.8279	0.8279
Pseudomonadales_unclassified	<0.0001(<0.0001,<0.0001)	1.75e-6	1.25379972167483e-6	<0.0001(<0.0001,<0.0001)	7.95454545454546e-6	2.0355326525122e-6	0.005911810656072903	-2.752633117361677	**	0.02242026305416327	0.0224	** 0.0224
Lineage_I_(Endomicrobia)_norank	<0.0001(<0.0001,<0.0001)	1.63181818181818e-5	8.84418639017144e-6	<0.0001(<0.0001,<0.0001)	5.56818181818182e-7	5.56818181818182e-7	0.0077777183041124204	-2.6615699302413143	**	0.027916453198689226	0.0279	** 0.0279
Blautia	<0.0001(<0.0001,<0.0001)	7.52272727272727e-6	2.949090345357e-6	<0.0001(<0.0001,<0.0001)	4.52272727272727e-6	1.5027819268015e-6	0.4864738441287096	-0.6959281229983456		0.585516423172878	0.5855	0.5855
Odoribacter	<0.0001(<0.0001,<0.0001)	7.86363636363636e-6	3.95222405194287e-6	<0.0001(<0.0001,<0.0001)	3.81818181818182e-6	2.09801278410148e-6	0.23863844911346785	-1.1783968093880233		0.35795767367020176	0.358	0.358
Porphyromonadaceae_unclassified	<0.0001(<0.0001,<0.0001)	3.31818181818182e-6	1.89713613231013e-6	<0.0001(<0.0001,<0.0001)	5.875e-6	2.77767317375318e-6	0.9779660348154248	-0.027618990999480834		1	1	1
Hydrogenophilus	<0.0001(<0.0001,<0.0001)	1.16590909090909e-5	3.81495100146398e-6	<0.0001(<0.0001,<0.0001)	1.06818181818182e-6	5.5633415722914e-7	0.0024482435751457016	-3.029665954824989	**	0.011184021786461046	0.0112	** 0.0112
Rhodococcus	<0.0001(<0.0001,<0.0001)	0	0	<0.0001(<0.0001,<0.0001)	6.71590909090909e-6	3.79310643707189e-6	0.0786155441166052	-1.7587761096820744		0.1767817383552955	0.1768	0.1768
Desulfomicrobium	<0.0001(<0.0001,<0.0001)	2.45454545454545e-6	1.42146581338421e-6	<0.0001(<0.0001,<0.0001)	5.15909090909091e-6	2.78673743446358e-6	0.6190350201136945	-0.49721843869577964		0.7069661309252988	0.707	0.707
Alphaproteobacteria_unclassified	<0.0001(<0.0001,<0.0001)	8.13636363636364e-6	4.88304991134344e-6	<0.0001(<0.0001,<0.0001)	2.29545454545455e-6	1.99909587001741e-6	0.08091502452083177	-1.7454013864145304		0.1767817383552955	0.1768	0.1768
Pyramidobacter	<0.0001(<0.0001,<0.0001)	8.29545454545455e-6	5.29625296814594e-6	<0.0001(<0.0001,<0.0001)	2.09090909090909e-6	8.53971660891716e-7	0.5879203938562159	-0.5418521043168143		0.6830751396826554	0.6831	0.6831
Tepidimonas	<0.0001(<0.0001,<0.0001)	0	0	<0.0001(<0.0001,<0.0001)	6.14772727272727e-6	1.89597134990132e-6	0.0054798576268657055	-2.777382932505124	**	0.021181757365384746	0.0212	** 0.0212
NB1-n_norank	<0.0001(<0.0001,<0.0001)	1.07727272727273e-5	4.69546851365785e-6	<0.0001(<0.0001,<0.0001)	7.5e-7	5.4697085478795e-7	0.0011494616353155275	-3.25113277303385	**	0.00608004707101108	0.0061	** 0.0061
Snodgrassella	<0.0001(<0.0001,<0.0001)	7.04545454545455e-7	7.04545454545455e-7	<0.0001(<0.0001,<0.0001)	5.21590909090909e-6	3.49048747855375e-6	0.2767470312440329	-1.087655926713252		0.39953315787504096	0.3995	0.3995
Dorea	<0.0001(<0.0001,<0.0001)	7e-6	3.04997140665209e-6	<0.0001(<0.0001,<0.0001)	1.53409090909091e-6	6.95174602688178e-7	0.04721228058839236	-1.9843908920120825	*	0.12012238478818814	0.1201	* 0.1201
S24-7_norank	<0.0001(<0.0001,<0.0001)	0	0	<0.0001(<0.0001,<0.0001)	4.89772727272727e-6	1.31167490587652e-6	0.003895552867146502	-2.886497948589538	**	0.01642860002398829	0.0164	** 0.0164
SM2D12_norank	<0.0001(<0.0001,<0.0001)	0	0	<0.0001(<0.0001,<0.0001)	4.89772727272727e-6	2.13096784913961e-6	0.04050878539424132	-2.048522953130199	*	0.10681882448315543	0.1068	* 0.1068
Phascolarctobacterium	<0.0001(<0.0001,<0.0001)	6.81818181818182e-7	6.81818181818182e-7	<0.0001(<0.0001,<0.0001)	4.29545454545455e-6	1.84963487959186e-6	0.10976223858550971	-1.5992627233046768		0.2141962131620141	0.2142	0.2142
Brevundimonas	<0.0001(<0.0001,<0.0001)	0	0	<0.0001(<0.0001,<0.0001)	4.52272727272727e-6	1.30297638463449e-6	0.010751660116362742	-2.5506682929033357	*	0.03662853700659171	0.0366	* 0.0366
Delftia	<0.0001(<0.0001,<0.0001)	2.88636363636364e-6	2.308000587416e-6	<0.0001(<0.0001,<0.0001)	2.82954545454545e-6	1.18597490098009e-6	0.5038884111079793	-0.6683841487914665		0.5990279756427149	0.599	0.599
Anaerostipes	<0.0001(<0.0001,<0.0001)	3.90909090909091e-6	2.0025929760475e-6	<0.0001(<0.0001,<0.0001)	1.07954545454545e-6	6.64682573440117e-7	0.2802695286586108	-1.0797140650802488		0.39953315787504096	0.3995	0.3995
Novosphingobium	<0.0001(<0.0001,<0.0001)	8.63636363636364e-7	8.63636363636364e-7	<0.0001(<0.0001,<0.0001)	2.60227272727273e-6	1.04877643949685e-6	0.27673041173728535	-1.0876935599131567		0.39953315787504096	0.3995	0.3995
Brucellaceae_unclassified	<0.0001(<0.0001,<0.0001)	4.59090909090909e-6	2.12239597488932e-6	<0.0001(<0.0001,<0.0001)	6.36363636363636e-7	4.4854979901908e-7	0.026499102764207947	-2.2188180904950343	*	0.0739337093383257	0.0739	* 0.0739
Lachnospira	<0.0001(<0.0001,<0.0001)	1.63636363636364e-6	1.15092154871702e-6	<0.0001(<0.0001,<0.0001)	1.93181818181818e-6	7.74089861396996e-7	0.6489407103010871	-0.4552342671752405		0.7327925998343736	0.7328	0.7328
Intestinimonas	<0.0001(<0.0001,<0.0001)	0	0	<0.0001(<0.0001,<0.0001)	2.64772727272727e-6	9.10010474052861e-7	0.040502668319533273	-2.0485854528770795	*	0.10681882448315543	0.1068	* 0.1068
Curvibacter	<0.0001(<0.0001,<0.0001)	5.22727272727273e-6	2.07340545635216e-6	<0.0001(<0.0001,<0.0001)	0	0	4.2464348961967997e-4	-3.5242748726255537	***	0.002753333593985667	0.0028	***0.0028
Flavonifractor	<0.0001(<0.0001,<0.0001)	2.52272727272727e-6	1.45637355390119e-6	<0.0001(<0.0001,<0.0001)	1.22727272727273e-6	6.04910088728892e-7	0.7526403406085009	-0.3151597811585589		0.8177335592557227	0.8177	0.8177
Asticcacaulis	<0.0001(<0.0001,<0.0001)	0	0	<0.0001(<0.0001,<0.0001)	2.375e-6	9.81185667180082e-7	0.07861255150725512	-1.7587937220123726		0.1767817383552955	0.1768	0.1768
Parabacteroides	<0.0001(<0.0001,<0.0001)	1.06818181818182e-6	1.06818181818182e-6	<0.0001(<0.0001,<0.0001)	1.81818181818182e-6	8.95178285387569e-7	0.3920075759652485	-0.8559822891228348		0.4863797701791046	0.4864	0.4864
Succiniclasticum	<0.0001(<0.0001,<0.0001)	0	0	<0.0001(<0.0001,<0.0001)	2.35227272727273e-6	1.65610865144584e-6	0.321001165777455	-0.9924026110410586		0.4135976559055671	0.4136	0.4136
Helicobacter	<0.0001(<0.0001,<0.0001)	0	0	<0.0001(<0.0001,<0.0001)	2.10227272727273e-6	1.51878173390975e-6	0.22066694730806896	-1.2247565846151585		0.3385805832742127	0.3386	0.3386
Schlegelella	<0.0001(<0.0001,<0.0001)	0	0	<0.0001(<0.0001,<0.0001)	1.97727272727273e-6	8.94511488298403e-7	0.0786155441166052	-1.7587761096820744		0.1767817383552955	0.1768	0.1768
Janthinobacterium	<0.0001(<0.0001,<0.0001)	9.31818181818182e-7	9.31818181818182e-7	<0.0001(<0.0001,<0.0001)	1.45454545454545e-6	1.236410887904e-6	1	0		1	1	1
Coriobacteriaceae_uncultured	<0.0001(<0.0001,<0.0001)	1.61363636363636e-6	1.12872166139001e-6	<0.0001(<0.0001,<0.0001)	9.09090909090909e-7	5.43469917869558e-7	0.7371034136992971	-0.33569163600337304		0.8127107256853715	0.8127	0.8127
Anaerolineaceae_uncultured	<0.0001(<0.0001,<0.0001)	5.90909090909091e-7	5.90909090909091e-7	<0.0001(<0.0001,<0.0001)	1.32954545454545e-6	6.76853002634866e-7	0.5160264933211012	-0.6494825942416644		0.6065574570616453	0.6066	0.6066
Silanimonas	<0.0001(<0.0001,<0.0001)	0	0	<0.0001(<0.0001,<0.0001)	1.51136363636364e-6	1.15345493446273e-6	0.22066694730806896	-1.2247565846151585		0.3385805832742127	0.3386	0.3386
Synergistes	<0.0001(<0.0001,<0.0001)	1.40909090909091e-6	1.40909090909091e-6	<0.0001(<0.0001,<0.0001)	7.84090909090909e-7	5.58362114302811e-7	0.9925404569958477	-0.009349286905459196		1	1	1
Cryptobacterium	<0.0001(<0.0001,<0.0001)	1.47727272727273e-6	1.47727272727273e-6	<0.0001(<0.0001,<0.0001)	7.04545454545455e-7	4.95581071532297e-7	0.9925404569958477	-0.009349286905459196		1	1	1
Sphingobacterium	<0.0001(<0.0001,<0.0001)	0	0	<0.0001(<0.0001,<0.0001)	1.42045454545455e-6	7.73908641169604e-7	0.15492437196661674	-1.4223510288947063		0.2712067008633718	0.2712	0.2712
Elizabethkingia	<0.0001(<0.0001,<0.0001)	0	0	<0.0001(<0.0001,<0.0001)	1.32954545454545e-6	5.97303587359556e-7	0.07861255150725512	-1.7587937220123726		0.1767817383552955	0.1768	0.1768
Ruminococcaceae_unclassified	<0.0001(<0.0001,<0.0001)	0	0	<0.0001(<0.0001,<0.0001)	1.29545454545455e-6	6.50367449171442e-7	0.15492437196661674	-1.4223510288947063		0.2712067008633718	0.2712	0.2712
Roseateles	<0.0001(<0.0001,<0.0001)	0	0	<0.0001(<0.0001,<0.0001)	1.25e-6	5.00065303990352e-7	0.07861255150725512	-1.7587937220123726		0.1767817383552955	0.1768	0.1768
Bacillus	<0.0001(<0.0001,<0.0001)	0	0	<0.0001(<0.0001,<0.0001)	1.17045454545455e-6	5.80108624685008e-7	0.15491826717526333	-1.4223720688122974		0.2712067008633718	0.2712	0.2712
Alcaligenes	<0.0001(<0.0001,<0.0001)	8.40909090909091e-7	8.40909090909091e-7	<0.0001(<0.0001,<0.0001)	5.79545454545455e-7	4.09437259050161e-7	0.9925404569958477	-0.009349286905459196		1	1	1
Pseudoxanthomonas	<0.0001(<0.0001,<0.0001)	0	0	<0.0001(<0.0001,<0.0001)	1e-6	5.11875686972209e-7	0.15492437196661674	-1.4223510288947063		0.2712067008633718	0.2712	0.2712
Allisonella	<0.0001(<0.0001,<0.0001)	0	0	<0.0001(<0.0001,<0.0001)	9.65909090909091e-7	6.08080571220812e-7	0.22066694730806896	-1.2247565846151585		0.3385805832742127	0.3386	0.3386
Aquabacter	<0.0001(<0.0001,<0.0001)	0	0	<0.0001(<0.0001,<0.0001)	9.31818181818182e-7	5.19423021709756e-7	0.15492437196661674	-1.4223510288947063		0.2712067008633718	0.2712	0.2712
Pelospora	<0.0001(<0.0001,<0.0001)	0	0	<0.0001(<0.0001,<0.0001)	9.20454545454545e-7	6.47562262433164e-7	0.321001165777455	-0.9924026110410586		0.4135976559055671	0.4136	0.4136
Micrococcaceae_unclassified	<0.0001(<0.0001,<0.0001)	0	0	<0.0001(<0.0001,<0.0001)	8.75e-7	5.03595354512658e-7	0.22065791255630823	-1.2247805569110795		0.3385805832742127	0.3386	0.3386
Coriobacteriaceae_unclassified	<0.0001(<0.0001,<0.0001)	0	0	<0.0001(<0.0001,<0.0001)	7.95454545454545e-7	5.67575433998193e-7	0.321001165777455	-0.9924026110410586		0.4135976559055671	0.4136	0.4136
Family_XIII_unclassified	<0.0001(<0.0001,<0.0001)	0	0	<0.0001(<0.0001,<0.0001)	7.5e-7	4.77347359443203e-7	0.22066694730806896	-1.2247565846151585		0.3385805832742127	0.3386	0.3386
Rs-M59_termite_group	<0.0001(<0.0001,<0.0001)	0	0	<0.0001(<0.0001,<0.0001)	7.15909090909091e-7	7.15909090909091e-7	0.4895428094603176	-0.6910361725232171		0.5857030041757371	0.5857	0.5857
Magnetospirillum	<0.0001(<0.0001,<0.0001)	0	0	<0.0001(<0.0001,<0.0001)	6.70454545454545e-7	4.76928957649887e-7	0.321001165777455	-0.9924026110410586		0.4135976559055671	0.4136	0.4136
Actinomycetaceae_unclassified	<0.0001(<0.0001,<0.0001)	0	0	<0.0001(<0.0001,<0.0001)	6.13636363636364e-7	4.31708174955443e-7	0.321001165777455	-0.9924026110410586		0.4135976559055671	0.4136	0.4136
Ruminococcaceae_incertae_sedis	<0.0001(<0.0001,<0.0001)	0	0	<0.0001(<0.0001,<0.0001)	4.54545454545455e-7	3.29619762457885e-7	0.321001165777455	-0.9924026110410586		0.4135976559055671	0.4136	0.4136
KD4-96_norank	<0.0001(<0.0001,<0.0001)	0	0	<0.0001(<0.0001,<0.0001)	3.75e-7	2.64749097523482e-7	0.321001165777455	-0.9924026110410586		0.4135976559055671	0.4136	0.4136
Stenotrophomonas	<0.0001(<0.0001,<0.0001)	0	0	<0.0001(<0.0001,<0.0001)	3.06818181818182e-7	2.22997271999198e-7	0.321001165777455	-0.9924026110410586		0.4135976559055671	0.4136	0.4136
Chryseobacterium	<0.0001(<0.0001,<0.0001)	0	0	<0.0001(<0.0001,<0.0001)	2.72727272727273e-7	1.92415808732484e-7	0.321001165777455	-0.9924026110410586		0.4135976559055671	0.4136	0.4136
Duganella	<0.0001(<0.0001,<0.0001)	0	0	<0.0001(<0.0001,<0.0001)	2.61363636363636e-7	1.9761794500907e-7	0.321001165777455	-0.9924026110410586		0.4135976559055671	0.4136	0.4136
Saccharopolyspora	<0.0001(<0.0001,<0.0001)	0	0	<0.0001(<0.0001,<0.0001)	2.5e-7	1.76499398348988e-7	0.321001165777455	-0.9924026110410586		0.4135976559055671	0.4136	0.4136
