# Supplementary material for: Characteristics of human oral microbiome and its non-invasive diagnostic value in chronic kidney disease
Source: Biosci Rep. 2022 May 10;42(5):BSR20210694. doi: 10.1042/BSR20210694 (PMC9093701; doi:10.1042/BSR20210694)
Supplement: Supplementary Data S1-S21 [file BSR-2021-0694_supp1.zip › BSR-2021-0694_suppSD9.xlsx]

## Sheet: lefse.data
class	CKD	HC	CKD	CKD	HC	HC	HC	HC	HC	HC	CKD	CKD	CKD	CKD	CKD	CKD	CKD	HC	HC	HC	HC	HC	HC	HC	HC	HC	HC	HC	HC	HC	CKD	CKD	CKD	CKD	CKD	CKD	CKD	HC	HC	HC	HC	HC	HC	CKD	CKD	CKD	CKD	CKD	CKD
d__Bacteria	1000000	1000000	1000000	1000000	1000000	1000000	1000000	1000000	1000000	1000000	1000000	1000000	1000000	1000000	1000000	1000000	1000000	1000000	1000000	1000000	1000000	1000000	1000000	1000000	1000000	1000000	1000000	1000000	1000000	1000000	1000000	1000000	1000000	1000000	1000000	1000000	1000000	1000000	1000000	1000000	1000000	1000000	1000000	1000000	1000000	1000000	1000000	1000000	1000000
d__Bacteria|p__Bacteroidetes	57056	237111	27940	106848	427494	381005	135857	290473	380507	524858	94196	101721	76785	119206	145245	178509	86382	317749	340891	453295	509257	340888	232646	423766	441844	660321	282950	520847	451592	541587	91740	408255	214062	68942	58320	324032	490096	620365	297879	350522	409180	436632	292052	342820	405560	274264	521558	316459	447481
d__Bacteria|p__Firmicutes	258491	82921	274915	207452	142367	112044	61188	189662	112045	312857	152460	179359	184601	235489	242350	197417	212856	96063	124082	93798	132418	97051	167107	109500	95059	199861	81557	239861	150277	123450	200155	187684	391147	493103	128097	81770	173689	150915	104623	109721	113432	123758	156481	303982	222559	421625	169532	222130	301621
d__Bacteria|p__Proteobacteria	448757	565734	340528	214151	340147	396797	620696	337148	395773	31513	435552	373774	455357	319569	260892	69630	313791	418047	381470	142041	140101	456548	70276	240627	398860	6293	417175	62740	173940	175302	337252	13412	105961	213222	459480	173001	94521	33912	244498	406038	300253	176850	243603	92200	209846	87260	220790	285829	77420
d__Bacteria|p__Chloroflexi	0	0	0	0	0	0	0	0	0	0	0	0	0	0	0	0	0	0	0	0	0	0	0	0	0	0	0	0	0	0	0	0	0	0	0	0	0	0	0	0	0	0	27	0	0	0	0	0	0
d__Bacteria|p__Candidate_division_TM7	5041	3214	2028	48733	13265	8266	1563	30898	11942	7265	5092	1562	6935	22877	15511	43980	16230	4764	2916	4759	14547	11124	11055	6393	15146	9888	3486	0	10912	4613	14646	19425	22369	5562	4179	13307	9202	43825	9266	6277	4313	9933	1849	29564	13767	12179	7150	24993	13603
d__Bacteria|p__Fusobacteria	75801	66442	56824	218926	38047	48503	147552	92767	63057	42208	145685	225501	161497	114145	141129	341683	216578	131992	105238	280763	152611	59271	479061	156613	10054	78160	186589	26	184702	121489	254064	100139	113318	63871	159813	383036	155929	114480	269639	80410	139460	200255	143473	62633	62372	103335	34652	52983	61589
d__Bacteria|p__Actinobacteria	144002	41669	293857	192257	35911	32334	28303	56936	18697	79255	159838	109131	105392	177043	176808	162851	140016	21296	39638	16827	35052	27967	31430	28289	36083	43042	21888	175418	24206	29688	99151	265221	142464	148476	178512	13456	70936	33502	47018	44305	30302	15699	155656	158192	75744	88422	39713	81241	94690
d__Bacteria|p__Spirochaetae	1925	85	1115	2027	0	0	134	141	67	25	1388	655	3544	2051	6317	638	5553	0	42	149	63	136	1007	476	150	0	465	0	0	236	41	0	5598	4131	1915	0	155	18	30	158	55	1047	910	5603	4060	7103	595	7279	587
d__Bacteria|p__BD1-5	119	265	95	231	0	0	264	121	0	0	412	0	0	89	0	0	240	121	0	0	0	66	0	27	0	27	0	0	0	0	42	0	123	0	1693	0	74	0	0	27	63	84	75	103	0	0	500	1018	185
d__Bacteria|p__Tenericutes	3912	0	540	92	0	0	29	0	928	69	506	1222	306	1057	2227	0	801	72	282	593	496	67	801	1400	0	0	107	0	0	0	0	0	189	480	105	0	0	0	0	28	0	392	605	216	230	194	54	123	341
d__Bacteria|p__Candidate_division_SR1	1241	59	52	5389	0	17282	1292	108	15057	43	1123	2648	1132	4305	2299	1333	1921	6447	3123	3615	11421	2834	4763	29724	0	51	1340	0	407	432	1280	124	875	80	861	0	734	1402	21595	21	278	32486	948	1764	254	834	143	2990	247
d__Bacteria|p__Synergistetes	275	27	102	0	0	0	0	34	38	0	0	0	33	92	40	61	206	0	0	0	0	68	0	0	0	24	0	0	0	0	0	64	1284	714	100	0	0	0	35	0	0	69	109	859	641	1747	56	262	56
d__Bacteria|p__Cyanobacteria	143	29	29	0	0	0	0	138	0	0	135	0	0	0	3712	0	2532	0	0	0	0	0	0	0	0	0	0	0	0	0	0	0	0	136	0	0	0	0	0	0	0	0	36	98	46	65	0	0	0
d__Bacteria|p__Verrucomicrobia	0	0	0	0	0	0	0	80	0	0	206	46	0	0	0	0	0	0	0	0	0	0	0	0	0	0	0	0	0	0	0	0	39	0	104	0	0	0	0	0	0	0	0	0	0	0	0	0	0
d__Bacteria|p__Elusimicrobia	0	0	0	0	0	0	0	0	0	0	0	0	0	0	0	0	0	0	0	0	0	0	0	0	0	0	0	0	0	0	0	0	0	0	0	0	0	0	0	0	0	0	0	141	159	0	0	0	0
d__Bacteria|p__Bacteroidetes|c__Bacteroidia	47782	233328	26271	92680	425020	380332	127932	283818	379018	524267	76236	77455	61829	115845	140270	176665	82384	311767	334348	361159	503478	331708	206879	421281	435988	659825	263937	519236	448650	535438	59686	408189	198590	67992	45414	323922	488865	620204	293964	349492	406086	428411	285789	336180	397310	252121	517618	299257	436003
d__Bacteria|p__Bacteroidetes|c__Sphingobacteriia	197	57	0	149	0	0	23	16	0	0	183	0	144	91	306	0	199	0	0	0	28	0	238	0	0	0	0	0	28	0	0	0	247	40	51	0	0	0	37	0	0	181	262	106	0	624	45	95	21
d__Bacteria|p__Firmicutes|c__Clostridia	29164	14676	28700	71827	9478	17860	13857	21861	28528	80114	38725	40730	59839	73866	100077	90511	72343	43288	47934	46273	58490	10030	55700	31397	19889	33967	38557	5401	31542	29425	46264	14542	41570	34877	20070	32815	35686	41772	40604	25257	18231	46332	46962	42731	49849	27898	33489	49408	58431
d__Bacteria|p__Bacteroidetes|c__Flavobacteriia	9044	3650	1669	14019	2474	673	7882	6588	1447	591	17744	24173	14368	3232	4669	1844	3799	5784	6452	91692	5422	9180	25483	2407	5828	496	18805	1611	2914	6149	32054	66	15225	910	12794	110	1231	161	3792	1030	3094	7922	5884	6534	8198	21519	3851	17107	11457
d__Bacteria|p__Proteobacteria|c__Gammaproteobacteria	213780	10231	214574	131001	13645	20063	153808	138547	26602	16537	181710	173003	200954	153187	121665	29334	203572	123111	108655	29877	74249	54937	21405	26477	29532	518	33460	23235	28178	49672	86148	3903	15986	160539	128390	9545	3755	4434	38228	32791	62437	29641	112609	26249	21980	28413	15301	17066	29903
d__Bacteria|p__Chloroflexi|c__Anaerolineae	0	0	0	0	0	0	0	0	0	0	0	0	0	0	0	0	0	0	0	0	0	0	0	0	0	0	0	0	0	0	0	0	0	0	0	0	0	0	0	0	0	0	27	0	0	0	0	0	0
d__Bacteria|p__Firmicutes|c__Negativicutes	18714	42558	56428	36491	117049	59165	20532	107476	48173	175450	19146	12835	12084	32300	34959	42831	24790	24063	42714	40577	42648	55453	75263	64415	57025	150638	28866	136029	63876	66559	17471	136963	123439	73422	11145	45065	110292	88966	42428	56313	39885	40707	43638	192731	70922	101013	84353	51292	129604
d__Bacteria|p__Candidate_division_TM7|c__norank	5338	3228	1853	46266	12706	24514	2796	30872	25341	6115	6098	3287	4668	22363	15399	43980	16516	10836	5781	7629	24438	13608	13515	35129	14201	8792	4169	0	6514	3744	14658	18874	22255	4823	6476	13094	9124	45126	29073	5597	2394	37863	2383	29501	11867	12082	6712	27817	12596
d__Bacteria|p__Fusobacteria|c__Fusobacteriia	75801	66442	56824	218926	38047	48503	147552	92767	63057	42208	145685	225501	161497	114145	141129	341683	216578	131992	105238	280763	152611	59271	479061	156613	10054	78160	186589	26	184702	121489	254064	100139	113318	63871	159813	383036	155929	114480	269639	80410	139460	200255	143473	62633	62372	103335	34652	52983	61589
d__Bacteria|p__Proteobacteria|c__Betaproteobacteria	227876	549140	120757	73258	320445	369216	449669	179553	362778	9059	246757	192758	243448	159414	129110	32532	103502	283860	268700	105180	62489	385639	38919	202697	353277	4630	375145	19994	135864	113677	236020	9049	77794	46676	314430	156575	89315	22058	198370	363840	210948	138804	123535	56927	182083	52657	201570	264464	43635
d__Bacteria|p__Firmicutes|c__Erysipelotrichia	2466	6117	1926	3700	4746	6006	1077	8224	12718	6311	1989	695	965	8474	2265	3521	3195	2474	6859	1783	4270	3137	4272	2958	3329	4981	2209	4846	7963	3069	2316	3389	4025	2315	433	431	8171	4767	2144	6020	8816	5771	5783	3468	13080	1256	4286	2500	8910
d__Bacteria|p__Actinobacteria|c__Actinobacteria	144002	41669	293857	192257	35911	32334	28303	56936	18697	79255	159838	109131	105392	177043	176808	162851	140016	21296	39638	16827	35052	27967	31430	28289	36083	43042	21888	175418	24206	29688	99151	265221	142464	148476	178512	13456	70936	33502	47018	44305	30302	15699	155656	158192	75744	88422	39713	81241	94690
d__Bacteria|p__Firmicutes|c__Bacilli	207497	19328	187163	95072	10720	28655	25481	51787	22425	49627	92193	124790	111426	120223	104298	59467	111946	25783	25989	4848	25862	28267	31760	10315	14288	9200	11626	92784	46254	23837	133664	30444	220556	381829	96198	2592	18765	14604	18959	21823	46002	30642	59418	64349	87479	289971	46384	118376	103767
d__Bacteria|p__Spirochaetae|c__Spirochaetes	1925	85	1115	2027	0	0	134	141	67	25	1388	655	3544	2051	6317	638	5553	0	42	149	63	136	1007	476	150	0	465	0	0	236	41	0	5598	4131	1915	0	155	18	30	158	55	1047	910	5603	4060	7103	595	7279	587
d__Bacteria|p__Proteobacteria|c__Alphaproteobacteria	644	80	98	0	177	76	410	7172	266	245	144	38	0	45	742	0	368	0	0	0	0	323	3307	32	35	75	0	1372	89	75	28	0	0	78	0	0	0	140	0	538	122	1265	1404	30	0	0	0	0	20
d__Bacteria|p__Candidate_division_TM7|c__Unknown_Class	1063	310	322	8087	559	1034	323	255	1658	1193	529	923	3399	4908	2411	1333	1875	496	258	745	1530	416	2303	1015	945	1174	657	0	4805	1301	1310	675	1112	819	257	213	886	101	1788	728	2260	4640	489	1930	2154	931	1081	1184	1439
d__Bacteria|p__Chloroflexi|c__KD4-96	0	0	0	0	0	0	0	0	0	0	0	0	0	0	0	0	0	0	0	0	0	0	0	0	0	0	0	0	0	0	0	0	0	0	0	0	0	0	0	0	0	0	0	0	0	0	0	0	0
d__Bacteria|p__Proteobacteria|c__Deltaproteobacteria	98	0	0	0	0	0	0	0	0	21	0	0	0	0	0	0	26	0	0	0	0	0	92	0	0	50	0	0	0	27	0	0	721	0	0	0	0	0	42	0	0	0	0	252	0	124	0	148	0
d__Bacteria|p__Tenericutes|c__Mollicutes	3912	0	540	92	0	0	29	0	928	69	506	1222	306	1057	2227	0	801	72	282	593	496	67	801	1400	0	0	107	0	0	0	0	0	189	480	105	0	0	0	0	28	0	392	605	216	230	194	54	123	341
d__Bacteria|p__Proteobacteria|c__Epsilonproteobacteria	1569	3496	2686	8464	4063	3398	2212	7451	2502	5550	3117	5099	7761	3453	7574	7469	4365	416	869	2193	73	2088	6351	7521	2305	1020	2555	17801	8616	8575	6889	258	10612	5337	2379	5341	226	7066	2115	4222	12991	4539	1908	7354	3883	5880	883	3219	3259
d__Bacteria|p__Synergistetes|c__Synergistia	275	27	102	0	0	0	0	34	38	0	0	0	33	92	40	61	206	0	0	0	0	68	0	0	0	24	0	0	0	0	0	64	1284	714	100	0	0	0	35	0	0	69	109	859	641	1747	56	262	56
d__Bacteria|p__Cyanobacteria|c__Cyanobacteria	143	29	29	0	0	0	0	138	0	0	135	0	0	0	3712	0	2532	0	0	0	0	0	0	0	0	0	0	0	0	0	0	0	0	136	0	0	0	0	0	0	0	0	36	98	46	65	0	0	0
d__Bacteria|p__Verrucomicrobia|c__Verrucomicrobiae	0	0	0	0	0	0	0	80	0	0	206	46	0	0	0	0	0	0	0	0	0	0	0	0	0	0	0	0	0	0	0	0	39	0	104	0	0	0	0	0	0	0	0	0	0	0	0	0	0
d__Bacteria|p__Elusimicrobia|c__Elusimicrobia	0	0	0	0	0	0	0	0	0	0	0	0	0	0	0	0	0	0	0	0	0	0	0	0	0	0	0	0	0	0	0	0	0	0	0	0	0	0	0	0	0	0	0	141	159	0	0	0	0
d__Bacteria|p__Bacteroidetes|c__Bacteroidia|o__Bacteroidales	47782	233328	26271	92680	425020	380332	127932	283818	379018	524267	76236	77455	61829	115845	140270	176665	82384	311767	334348	361159	503478	331708	206879	421281	435988	659825	263937	519236	448650	535438	59686	408189	198590	67992	45414	323922	488865	620204	293964	349492	406086	428411	285789	336180	397310	252121	517618	299257	436003
d__Bacteria|p__Bacteroidetes|c__Sphingobacteriia|o__Sphingobacteriales	197	57	0	149	0	0	23	16	0	0	183	0	144	91	306	0	199	0	0	0	28	0	238	0	0	0	0	0	28	0	0	0	247	40	51	0	0	0	37	0	0	181	262	106	0	624	45	95	21
d__Bacteria|p__Firmicutes|c__Clostridia|o__Clostridiales	29164	14676	28700	71827	9478	17860	13857	21861	28528	80114	38725	40730	59839	73866	100077	90511	72343	43288	47934	46273	58490	10030	55700	31397	19889	33967	38557	5401	31542	29425	46264	14542	41570	34877	20070	32815	35686	41772	40604	25257	18231	46332	46962	42731	49849	27898	33489	49408	58431
d__Bacteria|p__Bacteroidetes|c__Flavobacteriia|o__Flavobacteriales	9044	3650	1669	14019	2474	673	7882	6588	1447	591	17744	24173	14368	3232	4669	1844	3799	5784	6452	91692	5422	9180	25483	2407	5828	496	18805	1611	2914	6149	32054	66	15225	910	12794	110	1231	161	3792	1030	3094	7922	5884	6534	8198	21519	3851	17107	11457
d__Bacteria|p__Proteobacteria|c__Gammaproteobacteria|o__Xanthomonadales	0	0	0	0	0	0	0	0	0	0	0	0	0	0	0	0	0	0	0	0	0	0	30	0	0	0	0	99	0	0	0	0	0	0	0	0	0	0	0	0	0	0	0	0	0	0	0	0	0
d__Bacteria|p__Chloroflexi|c__Anaerolineae|o__Anaerolineales	0	0	0	0	0	0	0	0	0	0	0	0	0	0	0	0	0	0	0	0	0	0	0	0	0	0	0	0	0	0	0	0	0	0	0	0	0	0	0	0	0	0	27	0	0	0	0	0	0
d__Bacteria|p__Firmicutes|c__Negativicutes|o__Selenomonadales	18714	42558	56428	36491	117049	59165	20532	107476	48173	175450	19146	12835	12084	32300	34959	42831	24790	24063	42714	40577	42648	55453	75263	64415	57025	150638	28866	136029	63876	66559	17471	136963	123439	73422	11145	45065	110292	88966	42428	56313	39885	40707	43638	192731	70922	101013	84353	51292	129604
d__Bacteria|p__Candidate_division_TM7|c__norank|o__norank	5481	3257	1882	46266	12706	24514	2796	31010	25341	6115	6233	3287	4668	22363	19111	43980	19048	10836	5781	7629	24438	13608	13515	35129	14201	8792	4169	0	6514	3744	14658	18874	22255	4959	6476	13094	9124	45126	29073	5597	2394	37863	2419	29599	11913	12147	6712	27817	12596
d__Bacteria|p__Fusobacteria|c__Fusobacteriia|o__Fusobacteriales	75801	66442	56824	218926	38047	48503	147552	92767	63057	42208	145685	225501	161497	114145	141129	341683	216578	131992	105238	280763	152611	59271	479061	156613	10054	78160	186589	26	184702	121489	254064	100139	113318	63871	159813	383036	155929	114480	269639	80410	139460	200255	143473	62633	62372	103335	34652	52983	61589
d__Bacteria|p__Proteobacteria|c__Betaproteobacteria|o__Neisseriales	223886	548602	117515	70856	319720	368905	440993	176344	362679	8908	245888	191323	241260	158719	127538	31943	101695	283497	266176	104822	62489	384233	38796	202534	353170	4565	371309	3900	135536	112709	235483	8926	76952	46211	313158	154838	89315	22016	198124	363137	210072	138107	123315	56049	181278	51424	201220	194391	36107
d__Bacteria|p__Firmicutes|c__Erysipelotrichia|o__Erysipelotrichales	2466	6117	1926	3700	4746	6006	1077	8224	12718	6311	1989	695	965	8474	2265	3521	3195	2474	6859	1783	4270	3137	4272	2958	3329	4981	2209	4846	7963	3069	2316	3389	4025	2315	433	431	8171	4767	2144	6020	8816	5771	5783	3468	13080	1256	4286	2500	8910
d__Bacteria|p__Actinobacteria|c__Actinobacteria|o__Propionibacteriales	59	22	0	32	0	0	21	0	0	0	0	46	0	61	0	0	31	0	0	0	0	0	0	0	0	0	0	37	0	0	43	0	111	0	0	0	0	0	0	0	27	0	39	0	0	130	0	0	0
d__Bacteria|p__Firmicutes|c__Bacilli|o__Lactobacillales	199418	17891	168917	89385	8950	26827	22604	49254	20907	48830	85049	116322	106710	114406	89678	58707	108733	21340	19090	3677	17679	27028	30740	10001	12483	9200	10991	92784	43226	22023	132443	28128	198618	366013	92859	2482	18256	14450	18120	20875	45496	28489	55586	56224	82037	270718	41747	104794	91085
d__Bacteria|p__Firmicutes|c__Bacilli|o__Bacillales	8079	1437	18246	5687	1770	1828	2861	2533	1518	797	7144	8468	4716	5817	14620	760	3213	4443	6899	1171	8183	1209	1020	314	1774	0	635	0	2964	1814	1221	2316	21902	15816	3339	110	509	154	839	948	506	2153	3774	8125	5388	19253	4637	13582	12682
d__Bacteria|p__Spirochaetae|c__Spirochaetes|o__Spirochaetales	1925	85	1115	2027	0	0	134	141	67	25	1388	655	3544	2051	6317	638	5553	0	42	149	63	136	1007	476	150	0	465	0	0	236	41	0	5598	4131	1915	0	155	18	30	158	55	1047	910	5603	4060	7103	595	7279	587
d__Bacteria|p__Actinobacteria|c__Actinobacteria|o__Coriobacteriales	449	1332	1528	784	1040	1441	49	372	929	8349	559	353	945	3522	1103	2945	600	729	608	903	907	685	4077	1393	416	4411	1093	17022	1632	1032	1903	4878	5159	1245	103	327	7136	1605	1169	1564	891	1263	393	2778	3776	1334	1881	2826	5604
d__Bacteria|p__Actinobacteria|c__Actinobacteria|o__Actinomycetales	63652	14875	127002	175442	22288	22190	20716	35655	10496	42514	125653	59567	72126	117797	148265	132860	122848	2579	18195	4290	13653	18660	25424	13431	26234	37614	16982	106081	9546	15999	74734	241693	91600	76010	86336	8136	53177	24289	31781	24717	10571	9152	19588	48853	57633	40589	10075	21233	54066
d__Bacteria|p__Proteobacteria|c__Alphaproteobacteria|o__Rhizobiales	80	0	0	0	0	0	0	305	0	44	0	0	0	0	0	0	37	0	0	0	0	0	0	0	0	0	0	86	0	0	0	0	0	0	0	0	0	0	0	26	0	33	0	0	0	0	0	0	20
d__Bacteria|p__Candidate_division_TM7|c__Unknown_Class|o__Unknown_Order	1063	310	322	8087	559	1034	323	255	1658	1193	529	923	3399	4908	2411	1333	1875	496	258	745	1530	416	2303	1015	945	1174	657	0	4805	1301	1310	675	1112	819	257	213	886	101	1788	728	2260	4640	489	1930	2154	931	1081	1184	1439
d__Bacteria|p__Proteobacteria|c__Gammaproteobacteria|o__Pasteurellales	62031	10092	32820	20111	13530	20063	153808	138272	26492	16473	64378	39441	28336	48003	29099	763	4931	61963	48765	27510	68370	54760	21223	26450	29532	498	33424	23066	28130	49458	64572	121	13264	9197	98946	7579	2272	4434	38228	32561	62348	29564	112402	25218	18849	25037	14493	15531	28400
d__Bacteria|p__Proteobacteria|c__Deltaproteobacteria|o__Desulfovibrionales	98	0	0	0	0	0	0	0	0	21	0	0	0	0	0	0	26	0	0	0	0	0	92	0	0	50	0	0	0	0	0	0	473	0	0	0	0	0	0	0	0	0	0	218	0	124	0	148	0
d__Bacteria|p__Proteobacteria|c__Gammaproteobacteria|o__Pseudomonadales	122	31	31	8660	0	0	0	160	0	16	160	0	115	0	0	0	23210	58801	55240	1287	26	0	0	0	0	0	0	70	0	0	34	0	123	0	0	0	0	0	0	0	30	41	78	0	0	0	0	48	47
d__Bacteria|p__Proteobacteria|c__Gammaproteobacteria|o__Enterobacteriales	147150	0	177954	100670	0	0	0	29	0	0	111968	129748	168014	102065	89803	28433	174078	2160	4243	825	4950	0	0	0	0	0	0	0	0	0	20273	3707	1609	150244	25819	1746	1483	0	0	0	0	0	0	681	2664	3135	498	463	233
d__Bacteria|p__Proteobacteria|c__Betaproteobacteria|o__Burkholderiales	3990	538	3167	2315	725	311	8676	3209	99	151	796	1312	2188	651	1533	589	1771	290	2524	358	0	1406	123	163	107	65	3836	16094	273	968	537	123	842	419	1272	1629	0	42	123	703	876	697	220	878	805	1233	350	70073	7528
d__Bacteria|p__Tenericutes|c__Mollicutes|o__Acholeplasmatales	3673	0	0	0	0	0	0	0	0	0	0	0	0	219	0	0	0	0	0	0	0	0	0	0	0	0	0	0	0	0	0	0	0	0	0	0	0	0	0	0	0	0	0	0	0	0	0	0	0
d__Bacteria|p__Tenericutes|c__Mollicutes|o__RF9	0	0	0	92	0	0	29	0	928	69	99	1013	36	223	501	0	246	72	282	593	496	67	801	1400	0	0	107	0	0	0	0	0	119	85	0	0	0	0	0	0	0	292	546	72	0	0	54	81	341
d__Bacteria|p__Actinobacteria|c__Actinobacteria|o__Pseudonocardiales	0	0	0	0	0	0	0	0	0	0	0	0	0	0	0	0	0	0	0	0	0	0	0	0	0	0	0	0	0	0	0	0	0	0	0	0	0	0	0	0	0	0	0	0	0	0	0	0	0
d__Bacteria|p__Proteobacteria|c__Epsilonproteobacteria|o__Campylobacterales	1569	3496	2686	8464	4063	3398	2212	7451	2502	5550	3117	5099	7761	3453	7574	7469	4365	416	869	2193	73	2088	6351	7521	2305	1020	2555	17801	8616	8575	6889	258	10612	5337	2379	5341	226	7066	2115	4222	12991	4539	1908	7354	3883	5880	883	3219	3259
d__Bacteria|p__Actinobacteria|c__Actinobacteria|o__Bifidobacteriales	94	90	0	48	0	0	0	30	0	21	38	0	0	0	0	863	61	0	0	0	0	0	16	0	0	85	0	1218	116	0	75	134	2003	90	0	0	0	0	0	49	56	0	0	1086	0	1431	264	0	24
d__Bacteria|p__Actinobacteria|c__Actinobacteria|o__Micrococcales	78992	25109	157222	15627	12338	7709	7103	20546	7103	28240	33149	48221	31763	54589	27102	24353	15616	17928	19564	11564	20294	8082	1867	13388	9400	888	2789	21460	12699	12368	22224	18446	38632	70738	90949	4885	10623	3718	13389	6848	16587	5108	134632	103119	12285	40767	27055	54953	33928
d__Bacteria|p__Proteobacteria|c__Deltaproteobacteria|o__Desulfobacterales	0	0	0	0	0	0	0	0	0	0	0	0	0	0	0	0	0	0	0	0	0	0	0	0	0	0	0	0	0	27	0	0	248	0	0	0	0	0	42	0	0	0	0	34	0	0	0	0	0
d__Bacteria|p__Proteobacteria|c__Alphaproteobacteria|o__Caulobacterales	0	0	0	0	0	0	0	70	0	23	0	0	0	0	0	0	0	0	0	0	0	0	0	0	0	0	0	0	0	0	0	0	0	0	0	0	0	0	0	0	29	0	31	0	0	0	0	0	0
d__Bacteria|p__Actinobacteria|c__Actinobacteria|o__Corynebacteriales	612	212	7964	324	0	361	27	298	57	86	295	405	57	763	300	1591	839	60	971	38	33	470	46	27	33	44	842	29600	96	81	172	70	4959	346	303	0	0	3890	40	10819	2170	176	816	2288	1487	4171	341	2026	994
d__Bacteria|p__Proteobacteria|c__Gammaproteobacteria|o__Cardiobacteriales	96	108	31	192	115	0	0	86	110	48	109	122	0	0	43	66	284	0	121	36	0	177	127	27	0	20	36	0	48	214	40	0	990	0	0	0	0	0	0	230	59	36	129	319	163	134	310	1024	1187
d__Bacteria|p__Synergistetes|c__Synergistia|o__Synergistales	275	27	102	0	0	0	0	34	38	0	0	0	33	92	40	61	206	0	0	0	0	68	0	0	0	24	0	0	0	0	0	64	1284	714	100	0	0	0	35	0	0	69	109	859	641	1747	56	262	56
d__Bacteria|p__Proteobacteria|c__Alphaproteobacteria|o__Sphingomonadales	157	80	98	0	149	76	410	6526	266	103	144	38	0	45	90	0	0	0	0	0	0	323	3307	32	35	75	0	1230	89	75	0	0	0	78	0	0	0	140	0	512	93	1197	1319	0	0	0	0	0	0
d__Bacteria|p__Verrucomicrobia|c__Verrucomicrobiae|o__Verrucomicrobiales	0	0	0	0	0	0	0	80	0	0	206	46	0	0	0	0	0	0	0	0	0	0	0	0	0	0	0	0	0	0	0	0	39	0	104	0	0	0	0	0	0	0	0	0	0	0	0	0	0
d__Bacteria|p__Proteobacteria|c__Alphaproteobacteria|o__Rhodospirillales	0	0	0	0	28	0	0	245	0	75	0	0	0	0	0	0	0	0	0	0	0	0	0	0	0	0	0	56	0	0	0	0	0	0	0	0	0	0	0	0	0	35	54	0	0	0	0	0	0
d__Bacteria|p__Tenericutes|c__Mollicutes|o__Mycoplasmatales	83	0	540	0	0	0	0	0	0	0	407	209	270	615	1726	0	522	0	0	0	0	0	0	0	0	0	0	0	0	0	0	0	36	395	105	0	0	0	0	28	0	100	59	112	230	67	0	0	0
d__Bacteria|p__Tenericutes|c__Mollicutes|o__NB1-n	156	0	0	0	0	0	0	0	0	0	0	0	0	0	0	0	33	0	0	0	0	0	0	0	0	0	0	0	0	0	0	0	34	0	0	0	0	0	0	0	0	0	0	32	0	127	0	42	0
d__Bacteria|p__Proteobacteria|c__Alphaproteobacteria|o__Rickettsiales	261	0	0	0	0	0	0	26	0	0	0	0	0	0	652	0	331	0	0	0	0	0	0	0	0	0	0	0	0	0	28	0	0	0	0	0	0	0	0	0	0	0	0	0	0	0	0	0	0
d__Bacteria|p__Elusimicrobia|c__Elusimicrobia|o__Lineage_I_(Endomicrobia)	0	0	0	0	0	0	0	0	0	0	0	0	0	0	0	0	0	0	0	0	0	0	0	0	0	0	0	0	0	0	0	0	0	0	0	0	0	0	0	0	0	0	0	141	159	0	0	0	0
d__Bacteria|p__Proteobacteria|c__Betaproteobacteria|o__Hydrogenophilales	0	0	75	87	0	0	0	0	0	0	73	86	0	44	39	0	36	0	0	0	0	0	0	0	0	0	0	0	26	0	0	0	0	46	0	0	0	0	0	0	0	0	0	0	0	0	0	0	0
d__Bacteria|p__Proteobacteria|c__Gammaproteobacteria|o__Aeromonadales	0	0	27	0	0	0	0	0	0	0	36	0	72	58	84	0	399	0	0	0	0	0	0	0	0	0	0	0	0	0	0	0	0	48	0	0	0	0	0	0	0	0	0	0	0	0	0	0	36
d__Bacteria|p__Bacteroidetes|c__Bacteroidia|o__Bacteroidales|f__Prevotellaceae	16899	226976	14038	67209	418754	359721	79313	175633	358824	522600	37593	9612	22868	54365	96139	174391	36943	108802	100344	260363	219496	303691	185263	403427	434663	655519	195699	493212	441431	514608	48681	403371	114744	53845	19424	322502	463732	616209	217964	343951	372770	319404	206060	297505	338556	209290	455231	185211	405352
d__Bacteria|p__Bacteroidetes|c__Bacteroidia|o__Bacteroidales|f__Porphyromonadaceae	30584	6290	11964	25259	6032	20132	48084	105715	19383	1551	38079	67540	38841	61066	43636	2206	44733	202666	233702	99924	283260	26766	21379	17166	1196	4175	64827	25127	6998	20241	11005	4746	82302	13773	25942	1200	24621	3864	74742	5325	30991	105908	78740	36802	56993	41250	61496	112758	29715
d__Bacteria|p__Bacteroidetes|c__Sphingobacteriia|o__Sphingobacteriales|f__WCHB1-69	197	57	0	149	0	0	23	16	0	0	183	0	144	91	306	0	199	0	0	0	28	0	238	0	0	0	0	0	0	0	0	0	247	40	51	0	0	0	37	0	0	181	262	106	0	624	45	95	21
d__Bacteria|p__Firmicutes|c__Clostridia|o__Clostridiales|f__Family_XIII	2554	2679	1434	8181	2215	2277	1947	1007	7482	21185	2346	1658	4804	7936	16351	4069	7907	10314	6362	7597	11297	1364	2897	6511	11603	9098	3353	314	6418	2854	961	3957	5539	2915	696	1095	5508	3784	5214	5197	2524	11493	13942	8053	9172	6298	3798	6593	23971
d__Bacteria|p__Bacteroidetes|c__Flavobacteriia|o__Flavobacteriales|f__Flavobacteriaceae	9044	3650	1669	14019	2474	673	7882	6588	1447	591	17744	24173	14368	3232	4669	1844	3799	5784	6452	91692	5422	9180	25483	2407	5828	496	18805	1611	2914	6149	32054	66	15225	910	12794	110	1231	161	3792	1030	3094	7922	5884	6534	8198	21519	3851	17107	11457
d__Bacteria|p__Proteobacteria|c__Gammaproteobacteria|o__Xanthomonadales|f__Xanthomonadaceae	0	0	0	0	0	0	0	0	0	0	0	0	0	0	0	0	0	0	0	0	0	0	30	0	0	0	0	99	0	0	0	0	0	0	0	0	0	0	0	0	0	0	0	0	0	0	0	0	0
d__Bacteria|p__Chloroflexi|c__Anaerolineae|o__Anaerolineales|f__Anaerolineaceae	0	0	0	0	0	0	0	0	0	0	0	0	0	0	0	0	0	0	0	0	0	0	0	0	0	0	0	0	0	0	0	0	0	0	0	0	0	0	0	0	0	0	27	0	0	0	0	0	0
d__Bacteria|p__Firmicutes|c__Negativicutes|o__Selenomonadales|f__Veillonellaceae	18714	42558	56428	36491	117049	59165	20532	107476	48173	175450	19146	12835	12084	32300	34959	42831	24790	24063	42714	40577	42648	55453	75263	64415	57025	150638	28866	136029	63876	66559	17471	136963	123439	73422	11145	45065	110292	88966	42428	56313	39885	40707	43620	192731	70922	101013	84353	51292	129604
d__Bacteria|p__Candidate_division_TM7|c__norank|o__norank|f__norank	5637	3257	1882	46358	12706	24514	2825	31010	26269	6184	6332	4300	4704	22586	19612	43980	19327	10908	6063	8222	24934	13675	14316	36529	14201	8792	4276	0	6514	3744	14658	18874	22408	5044	6476	13094	9124	45126	29073	5597	2394	38155	2965	29844	12072	12274	6766	27940	12937
d__Bacteria|p__Fusobacteria|c__Fusobacteriia|o__Fusobacteriales|f__Leptotrichiaceae	3948	24068	10036	33193	21696	8317	12743	12115	2054	14565	26390	18284	24636	13792	11057	320251	33245	9338	17100	25755	20089	15211	68841	64704	9636	17176	22751	0	18630	54229	207033	82576	69811	32379	17353	58427	110052	105797	20734	18004	103374	10909	15609	30495	24913	82334	7037	16036	16407
d__Bacteria|p__Firmicutes|c__Clostridia|o__Clostridiales|f__Lachnospiraceae	15042	6421	22548	30138	3256	12736	7505	16258	12626	51162	21939	18857	41886	54959	62272	60512	42136	21596	19378	18096	15091	5825	37644	17979	6847	20405	30853	4177	21853	19718	27801	5777	21573	24537	15713	29966	25772	36989	29248	16311	13716	20929	12297	23541	30268	12775	25701	28536	28194
d__Bacteria|p__Proteobacteria|c__Betaproteobacteria|o__Neisseriales|f__Neisseriaceae	223886	548602	117515	70856	319720	368905	440993	176344	362679	8908	245888	191323	241260	158719	127538	31943	101695	283497	266176	104822	62489	384233	38796	202534	353170	4565	371309	3900	135536	112709	235483	8926	76952	46211	313158	154838	89315	22016	198124	363137	210072	138107	123315	56049	181278	51424	201220	194391	36107
d__Bacteria|p__Firmicutes|c__Erysipelotrichia|o__Erysipelotrichales|f__Erysipelotrichaceae	2466	6117	1926	3700	4746	6006	1077	8224	12718	6311	1989	695	965	8474	2265	3521	3195	2474	6859	1783	4270	3137	4272	2958	3329	4981	2209	4846	7963	3069	2316	3389	4025	2315	433	431	8171	4767	2144	6020	8816	5771	5783	3468	13080	1256	4286	2500	8910
d__Bacteria|p__Actinobacteria|c__Actinobacteria|o__Propionibacteriales|f__Propionibacteriaceae	59	22	0	32	0	0	21	0	0	0	0	46	0	61	0	0	31	0	0	0	0	0	0	0	0	0	0	37	0	0	43	0	111	0	0	0	0	0	0	0	27	0	39	0	0	130	0	0	0
d__Bacteria|p__Firmicutes|c__Bacilli|o__Lactobacillales|f__Streptococcaceae	155832	11070	147077	74535	4251	22403	15994	36199	15266	46424	65230	89554	90622	87993	74402	56489	97577	13581	12822	2867	12097	22012	23530	7356	8577	9099	9571	61411	34464	18113	107198	26490	167960	342826	84260	1723	14970	13195	11892	17545	30734	21410	41788	49099	70517	255524	36853	93756	79333
d__Bacteria|p__Firmicutes|c__Clostridia|o__Clostridiales|f__Ruminococcaceae	2494	174	415	26087	1383	877	189	1637	4083	4774	1139	6127	4695	2852	2835	23862	8090	1102	966	1171	2119	1420	5284	4015	569	1090	0	30	187	2749	16529	4032	4884	534	840	870	2275	486	1399	545	1191	2107	107	4055	1216	1539	679	3216	1698
d__Bacteria|p__Firmicutes|c__Clostridia|o__Clostridiales|f__Peptostreptococcaceae	2694	5312	1472	3702	2624	1748	3517	1854	2039	2607	4419	5763	4029	4770	10292	1109	8809	5102	9480	16509	18120	1026	3315	2411	838	3173	2248	880	3003	3443	673	508	7053	4181	1683	884	1387	305	3122	2791	678	7291	12747	4975	6555	4150	2677	8899	1626
d__Bacteria|p__Spirochaetae|c__Spirochaetes|o__Spirochaetales|f__Spirochaetaceae	1925	85	1115	2027	0	0	134	141	67	25	1388	655	3544	2051	6317	638	5553	0	42	149	63	136	1007	476	150	0	465	0	0	236	41	0	5598	4131	1915	0	155	18	30	158	55	1047	910	5603	4060	7103	595	7279	587
d__Bacteria|p__Actinobacteria|c__Actinobacteria|o__Coriobacteriales|f__Coriobacteriaceae	449	1332	1528	784	1040	1441	49	372	929	8349	559	353	945	3522	1103	2945	600	729	608	903	907	685	4077	1393	416	4411	1093	17022	1632	1032	1903	4878	5159	1245	103	327	7136	1605	1169	1564	891	1263	393	2778	3776	1334	1881	2826	5604
d__Bacteria|p__Actinobacteria|c__Actinobacteria|o__Actinomycetales|f__Actinomycetaceae	63652	14875	127002	175442	22288	22190	20716	35655	10496	42514	125653	59567	72126	117797	148265	132860	122848	2579	18195	4290	13653	18660	25424	13431	26234	37614	16982	106081	9546	15999	74734	241693	91600	76010	86336	8136	53177	24289	31781	24717	10571	9152	19588	48853	57633	40589	10075	21233	54066
d__Bacteria|p__Bacteroidetes|c__Bacteroidia|o__Bacteroidales|f__Bacteroidaceae	38	0	109	45	0	0	0	2198	0	46	110	134	0	44	41	0	85	0	37	46	62	0	27	0	0	131	0	58	28	26	0	0	224	51	0	0	0	0	0	24	38	0	37	61	0	826	51	0	0
d__Bacteria|p__Proteobacteria|c__Alphaproteobacteria|o__Rhizobiales|f__Brucellaceae	42	0	0	0	0	0	0	0	0	0	0	0	0	0	0	0	37	0	0	0	0	0	0	0	0	0	0	0	0	0	0	0	0	0	0	0	0	0	0	0	0	0	0	0	0	0	0	0	20
d__Bacteria|p__Proteobacteria|c__Alphaproteobacteria|o__Rhizobiales|f__Xanthobacteraceae	0	0	0	0	0	0	0	25	0	0	0	0	0	0	0	0	0	0	0	0	0	0	0	0	0	0	0	0	0	0	0	0	0	0	0	0	0	0	0	0	0	0	0	0	0	0	0	0	0
d__Bacteria|p__Candidate_division_TM7|c__Unknown_Class|o__Unknown_Order|f__Unknown_Family	1063	310	322	8087	559	1034	323	255	1658	1193	529	923	3399	4908	2411	1333	1875	496	258	745	1530	416	2303	1015	945	1174	657	0	4805	1301	1310	675	1112	819	257	213	886	101	1788	728	2260	4640	489	1930	2154	931	1081	1184	1439
d__Bacteria|p__Firmicutes|c__Clostridia|o__Clostridiales|f__Family_XI	12711	1398	19685	5686	1744	1693	3084	3365	3533	1070	13740	14323	7171	7286	20282	693	4908	9209	18001	3462	19612	1273	6692	687	1696	0	1820	0	2966	2052	1397	2520	20655	16017	3701	110	1018	228	1762	948	518	5871	8701	9045	6493	18865	4504	13550	14779
d__Bacteria|p__Proteobacteria|c__Gammaproteobacteria|o__Pasteurellales|f__Pasteurellaceae	62031	10092	32820	20111	13530	20063	153808	138272	26492	16473	64378	39441	28336	48003	29099	763	4931	61963	48765	27510	68370	54760	21223	26450	29532	498	33424	23066	28130	49458	64572	121	13264	9197	98946	7579	2272	4434	38228	32561	62348	29564	112402	25218	18849	25037	14493	15531	28400
d__Bacteria|p__Firmicutes|c__Bacilli|o__Lactobacillales|f__Lactobacillaceae	60	0	32	0	0	0	0	52	0	0	31	0	37	0	0	495	0	45	258	0	168	0	0	0	0	0	0	0	0	0	0	0	32	93	53	0	0	0	0	23	0	0	0	145	678	5290	42	0	21
d__Bacteria|p__Fusobacteria|c__Fusobacteriia|o__Fusobacteriales|f__Fusobacteriaceae	70057	41999	45750	182793	16219	39837	134050	80272	60567	27097	117955	203336	134786	98937	128283	20432	180157	121671	87601	254629	131399	43397	408294	91382	418	60763	163126	26	164434	66527	45939	16097	41469	29993	139350	322980	44483	8590	247634	61756	35144	188623	126779	31623	36041	19432	26697	35549	44263
d__Bacteria|p__Fusobacteria|c__Fusobacteriia|o__Fusobacteriales|f__ASCC02	1736	190	1038	2578	101	349	593	351	436	487	1303	3881	2075	1369	1743	814	2940	962	491	189	1034	601	1749	423	0	198	668	0	1514	711	1051	1136	1611	1418	3007	763	744	93	1236	590	811	607	1006	481	1361	1508	872	1001	781
d__Bacteria|p__Proteobacteria|c__Deltaproteobacteria|o__Desulfovibrionales|f__Desulfomicrobiaceae	0	0	0	0	0	0	0	0	0	0	0	0	0	0	0	0	26	0	0	0	0	0	0	0	0	0	0	0	0	0	0	0	0	0	0	0	0	0	0	0	0	0	0	0	0	0	0	46	0
d__Bacteria|p__Proteobacteria|c__Gammaproteobacteria|o__Pseudomonadales|f__Moraxellaceae	122	0	31	8660	0	0	0	131	0	0	130	0	115	0	0	0	23210	58801	55240	1287	26	0	0	0	0	0	0	35	0	0	34	0	123	0	0	0	0	0	0	0	30	0	58	0	0	0	0	48	47
d__Bacteria|p__Proteobacteria|c__Gammaproteobacteria|o__Enterobacteriales|f__Enterobacteriaceae	147150	0	177954	100670	0	0	0	29	0	0	111968	129748	168014	102065	89803	28433	174078	2160	4243	825	4950	0	0	0	0	0	0	0	0	0	20273	3707	1609	150244	25819	1746	1483	0	0	0	0	0	0	681	2664	3135	498	463	233
d__Bacteria|p__Proteobacteria|c__Betaproteobacteria|o__Burkholderiales|f__Comamonadaceae	309	181	166	39	0	0	23	185	37	84	155	43	195	90	117	0	1074	0	85	39	0	67	22	54	68	65	70	184	75	40	96	64	450	0	382	0	0	0	45	32	167	106	127	174	0	192	95	239	627
d__Bacteria|p__Tenericutes|c__Mollicutes|o__Acholeplasmatales|f__Acholeplasmataceae	3673	0	0	0	0	0	0	0	0	0	0	0	0	219	0	0	0	0	0	0	0	0	0	0	0	0	0	0	0	0	0	0	0	0	0	0	0	0	0	0	0	0	0	0	0	0	0	0	0
d__Bacteria|p__Proteobacteria|c__Gammaproteobacteria|o__Pseudomonadales|f__Pseudomonadaceae	0	0	0	0	0	0	0	29	0	0	0	0	0	0	0	0	0	0	0	0	0	0	0	0	0	0	0	0	0	0	0	0	0	0	0	0	0	0	0	0	0	0	0	0	0	0	0	0	0
d__Bacteria|p__Actinobacteria|c__Actinobacteria|o__Pseudonocardiales|f__Pseudonocardiaceae	0	0	0	0	0	0	0	0	0	0	0	0	0	0	0	0	0	0	0	0	0	0	0	0	0	0	0	0	0	0	0	0	0	0	0	0	0	0	0	0	0	0	0	0	0	0	0	0	0
d__Bacteria|p__Proteobacteria|c__Epsilonproteobacteria|o__Campylobacterales|f__Campylobacteraceae	1569	3496	2686	8464	4063	3398	2212	7451	2502	5550	3117	5099	7761	3453	7574	7469	4365	416	869	2193	73	2088	6351	7521	2305	1020	2555	17801	8616	8575	6889	258	10612	5337	2379	5341	226	7066	2115	4222	12991	4539	1908	7354	3883	5880	883	3219	3259
d__Bacteria|p__Actinobacteria|c__Actinobacteria|o__Bifidobacteriales|f__Bifidobacteriaceae	94	90	0	48	0	0	0	30	0	21	38	0	0	0	0	863	61	0	0	0	0	0	16	0	0	85	0	1218	116	0	75	134	2003	90	0	0	0	0	0	49	56	0	0	1086	0	1431	264	0	24
d__Bacteria|p__Firmicutes|c__Clostridia|o__Clostridiales|f__Defluviitaleaceae	297	0	57	0	0	0	82	0	0	0	71	149	66	93	211	56	606	73	136	232	33	0	303	0	0	0	75	0	0	53	0	0	599	684	88	0	84	0	171	0	0	298	183	301	517	794	249	116	0
d__Bacteria|p__Actinobacteria|c__Actinobacteria|o__Micrococcales|f__Micrococcaceae	78602	23365	155937	15424	12281	7593	7077	20476	7103	28169	32969	48175	31726	53546	27102	24353	15498	17801	19521	11405	20207	7771	1867	13317	8319	888	2789	21433	12672	12315	21698	18252	38110	70441	89634	4778	10345	3718	13349	6848	15815	5108	134145	102344	12285	40710	26906	54795	33834
d__Bacteria|p__Proteobacteria|c__Deltaproteobacteria|o__Desulfobacterales|f__Desulfobulbaceae	0	0	0	0	0	0	0	0	0	0	0	0	0	0	0	0	0	0	0	0	0	0	0	0	0	0	0	0	0	27	0	0	248	0	0	0	0	0	42	0	0	0	0	34	0	0	0	0	0
d__Bacteria|p__Proteobacteria|c__Alphaproteobacteria|o__Caulobacterales|f__Caulobacteraceae	0	0	0	0	0	0	0	70	0	23	0	0	0	0	0	0	0	0	0	0	0	0	0	0	0	0	0	0	0	0	0	0	0	0	0	0	0	0	0	0	29	0	31	0	0	0	0	0	0
d__Bacteria|p__Proteobacteria|c__Deltaproteobacteria|o__Desulfovibrionales|f__Desulfovibrionaceae	98	0	0	0	0	0	0	0	0	21	0	0	0	0	0	0	0	0	0	0	0	0	92	0	0	50	0	0	0	0	0	0	473	0	0	0	0	0	0	0	0	0	0	218	0	124	0	102	0
d__Bacteria|p__Firmicutes|c__Negativicutes|o__Selenomonadales|f__Acidaminococcaceae	0	0	0	0	0	0	0	0	0	0	0	0	0	0	0	0	0	0	0	0	0	0	0	0	0	0	0	0	0	0	0	0	0	0	0	0	0	0	0	0	0	0	18	0	0	0	0	0	0
d__Bacteria|p__Firmicutes|c__Clostridia|o__Clostridiales|f__Peptococcaceae	889	66	457	3637	0	189	257	237	283	24	1161	2139	1085	1510	1951	903	1703	51	115	107	0	288	535	80	32	0	442	0	29	240	124	0	708	611	487	0	0	88	527	377	26	460	2628	259	312	174	48	831	584
d__Bacteria|p__Actinobacteria|c__Actinobacteria|o__Corynebacteriales|f__Corynebacteriaceae	612	212	7964	324	0	361	27	298	57	86	295	405	57	763	300	1591	839	60	916	38	0	470	46	27	33	44	842	29600	96	81	172	70	4959	346	303	0	0	3890	40	10819	2170	176	816	2288	1487	4171	341	2026	994
d__Bacteria|p__Proteobacteria|c__Gammaproteobacteria|o__Cardiobacteriales|f__Cardiobacteriaceae	96	108	31	192	115	0	0	86	110	48	109	122	0	0	43	66	284	0	121	36	0	177	127	27	0	20	36	0	48	214	40	0	990	0	0	0	0	0	0	230	59	36	129	319	163	134	310	1024	1187
d__Bacteria|p__Firmicutes|c__Bacilli|o__Bacillales|f__Bacillaceae	0	0	0	0	0	0	0	0	0	28	0	0	0	0	0	0	0	0	0	0	0	0	0	0	0	0	0	0	0	0	0	0	0	0	0	0	0	0	0	0	0	0	0	0	0	0	0	0	0
d__Bacteria|p__Synergistetes|c__Synergistia|o__Synergistales|f__Synergistaceae	275	27	102	0	0	0	0	34	38	0	0	0	33	92	40	61	206	0	0	0	0	68	0	0	0	24	0	0	0	0	0	64	1284	714	100	0	0	0	35	0	0	69	109	859	641	1747	56	262	56
d__Bacteria|p__Bacteroidetes|c__Bacteroidia|o__Bacteroidales|f__Rikenellaceae	228	28	130	167	0	0	63	0	74	0	276	133	84	42	367	68	394	0	0	0	0	0	143	23	33	0	73	0	0	28	0	0	854	323	48	0	0	0	42	0	0	106	292	555	828	521	0	352	0
d__Bacteria|p__Bacteroidetes|c__Sphingobacteriia|o__Sphingobacteriales|f__Sphingobacteriaceae	0	0	0	0	0	0	0	0	0	0	0	0	0	0	0	0	0	0	0	0	0	0	0	0	0	0	0	0	28	0	0	0	0	0	0	0	0	0	0	0	0	0	0	0	0	0	0	0	0
d__Bacteria|p__Proteobacteria|c__Alphaproteobacteria|o__Sphingomonadales|f__Sphingomonadaceae	157	80	98	0	149	76	410	6526	266	103	144	38	0	45	90	0	0	0	0	0	0	323	3307	32	35	75	0	1230	89	75	0	0	0	78	0	0	0	140	0	512	93	1197	1319	0	0	0	0	0	0
d__Bacteria|p__Bacteroidetes|c__Bacteroidia|o__Bacteroidales|f__S24-7	0	0	0	0	0	0	0	21	0	16	0	0	0	0	0	0	0	0	0	0	0	0	0	0	0	0	0	0	29	0	0	0	0	0	0	0	0	0	0	0	0	0	0	0	0	0	0	0	0
d__Bacteria|p__Verrucomicrobia|c__Verrucomicrobiae|o__Verrucomicrobiales|f__Verrucomicrobiaceae	0	0	0	0	0	0	0	80	0	0	206	46	0	0	0	0	0	0	0	0	0	0	0	0	0	0	0	0	0	0	0	0	39	0	104	0	0	0	0	0	0	0	0	0	0	0	0	0	0
d__Bacteria|p__Bacteroidetes|c__Bacteroidia|o__Bacteroidales|f__Bacteroidales_Incertae_Sedis	0	34	0	0	0	0	0	0	0	0	39	0	0	0	0	0	0	0	0	0	0	0	0	0	0	0	0	0	0	0	0	0	325	0	0	0	0	0	0	0	0	0	0	74	0	234	0	0	0
d__Bacteria|p__Proteobacteria|c__Alphaproteobacteria|o__Rhodospirillales|f__Rhodospirillaceae	0	0	0	0	28	0	0	245	0	75	0	0	0	0	0	0	0	0	0	0	0	0	0	0	0	0	0	56	0	0	0	0	0	0	0	0	0	0	0	0	0	35	54	0	0	0	0	0	0
d__Bacteria|p__Tenericutes|c__Mollicutes|o__Mycoplasmatales|f__Mycoplasmataceae	83	0	540	0	0	0	0	0	0	0	407	209	270	615	1726	0	522	0	0	0	0	0	0	0	0	0	0	0	0	0	0	0	36	395	105	0	0	0	0	28	0	100	59	112	230	67	0	0	0
d__Bacteria|p__Firmicutes|c__Clostridia|o__Clostridiales|f__Eubacteriaceae	0	0	0	0	0	0	0	0	0	0	0	0	0	0	0	0	0	0	0	0	0	0	27	0	0	26	0	0	0	0	0	0	0	38	0	0	0	0	0	0	0	0	0	71	47	0	0	51	0
d__Bacteria|p__Firmicutes|c__Bacilli|o__Lactobacillales|f__16d63.751	0	0	0	0	0	0	0	18	0	0	0	92	0	43	0	0	0	27	0	0	0	63	0	0	0	0	0	22	0	52	0	0	114	40	0	0	142	0	0	0	0	0	0	0	102	0	58	51	20
d__Bacteria|p__Firmicutes|c__Clostridia|o__Clostridiales|f__Christensenellaceae	101	0	0	0	0	0	0	0	0	0	875	0	469	0	0	0	414	0	127	0	206	0	0	0	0	0	401	0	0	0	0	0	0	0	0	0	0	0	0	0	0	0	0	0	0	0	0	0	0
d__Bacteria|p__Proteobacteria|c__Epsilonproteobacteria|o__Campylobacterales|f__Helicobacteraceae	0	0	0	0	0	0	0	0	0	0	0	0	0	0	0	0	0	0	0	0	0	0	0	0	0	0	0	0	0	0	0	0	0	0	0	0	0	0	0	0	0	0	0	0	0	0	0	0	0
d__Bacteria|p__Firmicutes|c__Bacilli|o__Lactobacillales|f__P5D1-392	5078	260	3039	955	65	356	402	594	265	83	3295	4622	2373	2482	2098	136	1187	668	400	28	575	248	262	169	71	0	108	1322	372	348	4126	0	3630	3515	2011	0	811	105	303	45	810	699	824	440	1027	1182	673	917	431
d__Bacteria|p__Firmicutes|c__Clostridia|o__Clostridiales|f__vadinBB60	195	0	221	42	0	0	0	0	0	0	0	0	122	83	0	0	743	0	0	0	0	0	23	0	0	153	0	0	0	0	0	0	209	531	0	0	0	0	0	0	29	0	0	428	47	574	0	202	0
d__Bacteria|p__Firmicutes|c__Bacilli|o__Lactobacillales|f__Carnobacteriaceae	35703	6238	15522	12274	4143	3849	6074	11865	5154	2049	15523	20383	10897	22532	12297	696	7303	6523	5122	745	4352	4312	6846	2201	3500	101	1191	27520	8000	3173	20503	891	24891	14154	5823	441	2025	1071	5502	2990	13317	5798	12203	5756	8051	8243	3126	6531	10123
d__Bacteria|p__Firmicutes|c__Bacilli|o__Lactobacillales|f__Aerococcaceae	67	0	71	178	0	0	0	23	0	0	106	145	68	91	0	0	611	0	130	0	34	0	0	0	0	0	0	1644	0	0	40	0	40	99	0	0	0	0	0	0	0	161	73	0	0	0	187	834	0
d__Bacteria|p__Proteobacteria|c__Alphaproteobacteria|o__Rhizobiales|f__Methylobacteriaceae	38	0	0	0	0	0	0	280	0	44	0	0	0	0	0	0	0	0	0	0	0	0	0	0	0	0	0	86	0	0	0	0	0	0	0	0	0	0	0	26	0	33	0	0	0	0	0	0	0
d__Bacteria|p__Proteobacteria|c__Alphaproteobacteria|o__Rickettsiales|f__mitochondria	261	0	0	0	0	0	0	26	0	0	0	0	0	0	652	0	331	0	0	0	0	0	0	0	0	0	0	0	0	0	28	0	0	0	0	0	0	0	0	0	0	0	0	0	0	0	0	0	0
d__Bacteria|p__Proteobacteria|c__Betaproteobacteria|o__Burkholderiales|f__Oxalobacteraceae	0	0	0	0	0	0	0	0	0	0	0	0	0	0	41	0	0	0	0	0	0	0	0	0	0	0	0	0	0	0	0	0	0	0	0	0	0	0	0	0	0	0	0	0	0	0	0	0	0
d__Bacteria|p__Proteobacteria|c__Betaproteobacteria|o__Burkholderiales|f__Burkholderiaceae	3681	357	3001	2276	725	311	8653	3024	62	67	641	1269	1993	561	1375	589	697	290	2439	319	0	1339	101	109	39	0	3766	15910	198	928	441	59	392	382	890	1629	0	42	78	671	709	591	93	704	805	1041	255	69834	6901
d__Bacteria|p__Proteobacteria|c__Alphaproteobacteria|o__Rickettsiales|f__SM2D12	0	0	0	0	0	0	0	0	0	0	0	0	0	0	0	0	0	0	0	0	0	0	0	0	0	0	0	0	0	0	0	0	0	0	0	0	0	0	0	0	0	0	0	0	0	0	0	0	0
d__Bacteria|p__Proteobacteria|c__Betaproteobacteria|o__Burkholderiales|f__Alcaligenaceae	0	0	0	0	0	0	0	0	0	0	0	0	0	0	0	0	0	0	0	0	0	0	0	0	0	0	0	0	0	0	0	0	0	37	0	0	0	0	0	0	0	0	0	0	0	0	0	0	0
d__Bacteria|p__Proteobacteria|c__Betaproteobacteria|o__Hydrogenophilales|f__Hydrogenophilaceae	0	0	75	87	0	0	0	0	0	0	73	86	0	44	39	0	36	0	0	0	0	0	0	0	0	0	0	0	26	0	0	0	0	46	0	0	0	0	0	0	0	0	0	0	0	0	0	0	0
d__Bacteria|p__Bacteroidetes|c__Bacteroidia|o__Bacteroidales|f__BS11_gut_group	0	0	0	0	0	0	0	0	0	0	0	0	0	0	0	0	0	0	0	0	0	0	0	0	0	0	0	0	0	0	0	0	0	0	0	0	0	0	0	0	0	0	0	1102	0	0	0	54	0
d__Bacteria|p__Actinobacteria|c__Actinobacteria|o__Corynebacteriales|f__Nocardiaceae	0	0	0	0	0	0	0	0	0	0	0	0	0	0	0	0	0	0	55	0	33	0	0	0	0	0	0	0	0	0	0	0	0	0	0	0	0	0	0	0	0	0	0	0	0	0	0	0	0
d__Bacteria|p__Proteobacteria|c__Gammaproteobacteria|o__Aeromonadales|f__Aeromonadaceae	0	0	27	0	0	0	0	0	0	0	36	0	72	58	84	0	399	0	0	0	0	0	0	0	0	0	0	0	0	0	0	0	0	48	0	0	0	0	0	0	0	0	0	0	0	0	0	0	36
d__Bacteria|p__Firmicutes|c__Clostridia|o__Clostridiales|f__Syntrophomonadaceae	0	0	0	0	0	0	0	0	0	0	0	0	0	0	0	0	0	0	0	0	0	0	0	0	0	0	0	0	0	0	0	0	0	0	0	0	0	0	0	0	0	0	0	0	0	0	0	0	0
d__Bacteria|p__Bacteroidetes|c__Bacteroidia|o__Bacteroidales|f__Porphyromonadaceae|g__Porphyromonas	29743	5647	11386	22120	6032	19832	48023	105501	19007	1311	36991	66393	27783	59503	41888	983	42342	201781	233355	89648	282605	26690	15080	16694	1196	2799	61749	25072	6633	17257	6263	2462	66867	13070	24785	651	8755	3792	73928	5143	30860	104751	77118	33018	52771	37180	60457	102310	27531
d__Bacteria|p__Bacteroidetes|c__Sphingobacteriia|o__Sphingobacteriales|f__WCHB1-69|g__norank	13104	3764	6180	50082	12872	25219	3843	32036	26970	6770	11113	12895	9418	26654	24411	44930	24727	12565	6954	8476	26571	14587	16588	37121	14272	9143	5052	1344	8429	4855	19863	20010	28219	10588	11545	13857	10821	45324	30649	6232	4044	39642	5057	32401	14609	16162	8464	30557	14219
d__Bacteria|p__Firmicutes|c__Clostridia|o__Clostridiales|f__Family_XIII|g__Mogibacterium	0	347	103	491	79	43	22	44	110	1558	0	33	71	183	131	169	133	21	0	0	60	115	769	113	42	764	194	314	311	153	50	128	134	42	0	107	0	147	280	346	134	581	294	135	91	135	0	0	679
d__Bacteria|p__Bacteroidetes|c__Flavobacteriia|o__Flavobacteriales|f__Flavobacteriaceae|g__Capnocytophaga	4045	3541	1222	13451	2229	475	6205	3318	1342	479	15330	18322	12738	2795	3467	1452	3576	5647	6214	91194	4982	8376	23793	1994	5732	438	17816	1387	2777	5798	25583	66	13970	461	11516	110	1231	121	2795	737	2672	7274	5119	5752	7530	21389	3663	16548	10888
d__Bacteria|p__Proteobacteria|c__Gammaproteobacteria|o__Xanthomonadales|f__Xanthomonadaceae|g__Stenotrophomonas	0	0	0	0	0	0	0	0	0	0	0	0	0	0	0	0	0	0	0	0	0	0	0	0	0	0	0	0	0	0	0	0	0	0	0	0	0	0	0	0	0	0	0	0	0	0	0	0	0
d__Bacteria|p__Chloroflexi|c__Anaerolineae|o__Anaerolineales|f__Anaerolineaceae|g__uncultured	3595	400	616	27509	1349	2094	1369	1298	4863	17633	2883	6453	7833	4475	14459	50630	12642	2383	1657	3500	2611	2225	5898	8694	682	5032	879	95	3782	5355	24624	4583	8408	5437	2313	2387	6432	21843	2589	1121	3469	5952	2297	6420	3458	4544	1152	4357	2657
d__Bacteria|p__Firmicutes|c__Negativicutes|o__Selenomonadales|f__Veillonellaceae|g__Veillonella	18383	40837	55746	35776	115622	56787	20426	107037	46923	162112	19030	12835	11354	31542	33036	28613	24077	24027	42297	37632	42587	54300	65309	58440	56600	132833	28573	130088	59094	63932	12749	122129	86609	70828	10929	44061	97237	65842	41730	54215	35391	39807	41837	157049	63686	74384	78356	39055	110389
d__Bacteria|p__Bacteroidetes|c__Bacteroidia|o__Bacteroidales|f__Prevotellaceae|g__Prevotella	14151	197661	11874	61116	396611	325916	38466	168506	289924	484919	34238	7524	19736	43837	88662	169403	24296	97081	98874	249833	217197	274743	149574	368388	372168	592580	148431	456757	398806	478112	41371	402321	104014	51260	16520	289978	453928	573133	204077	320816	321702	192867	163253	269466	311259	203772	427826	144199	337147
d__Bacteria|p__Fusobacteria|c__Fusobacteriia|o__Fusobacteriales|f__Leptotrichiaceae|g__Leptotrichia	3948	24068	10036	33060	21594	8317	12743	12082	1833	14565	26390	18284	24602	13792	11057	320251	33245	9338	17100	25755	20089	15211	68841	64704	9636	17176	22751	0	18630	54229	207033	82576	69763	32335	17353	58427	110052	105797	20734	18004	103374	10640	14276	29065	24913	82334	7037	15626	16407
d__Bacteria|p__Firmicutes|c__Clostridia|o__Clostridiales|f__Lachnospiraceae|g__Stomatobaculum	233	446	3282	2544	0	1512	227	1388	2415	13296	1068	309	16884	5655	13248	12584	5598	1349	635	1244	1563	375	10404	2759	3744	4282	8948	0	5621	5770	2587	2461	2351	4227	472	1103	4830	1377	10236	1871	427	5735	1222	4152	5073	2143	10713	11984	8151
d__Bacteria|p__Proteobacteria|c__Betaproteobacteria|o__Neisseriales|f__Neisseriaceae|g__Neisseria	220417	543020	115243	69115	317098	363491	436906	175132	360205	8746	240838	187598	237900	156278	125079	30968	100207	281274	263047	102244	61096	378511	37581	201053	348968	4276	365742	3900	133986	110732	233705	7468	74374	45926	304666	148013	84208	21513	193396	360166	208087	136928	120939	54336	176889	47952	199311	191552	33796
d__Bacteria|p__Bacteroidetes|c__Bacteroidia|o__Bacteroidales|f__Prevotellaceae|g__Alloprevotella	2748	27493	2164	6045	19063	32187	40814	7038	66796	33511	3355	2088	3104	10528	7419	3891	12647	11721	1470	9678	2299	28372	35102	28470	59751	50917	45992	33965	39004	30340	7203	807	10199	2585	2904	28182	6755	37279	12972	21298	41736	123871	42371	26725	26626	5203	25549	40026	67589
d__Bacteria|p__Firmicutes|c__Erysipelotrichia|o__Erysipelotrichales|f__Erysipelotrichaceae|g__Solobacterium	2466	6089	1926	3700	4746	6006	1077	8224	12718	6290	1989	695	965	8429	2265	3521	3195	2474	6859	1743	4270	3137	4187	2958	3329	4981	2209	4846	7963	3069	2316	3389	3922	2275	433	431	8171	4767	2144	6020	8816	5771	5559	3260	12891	1058	4286	1885	8860
d__Bacteria|p__Actinobacteria|c__Actinobacteria|o__Propionibacteriales|f__Propionibacteriaceae|g__Propionibacterium	59	22	0	32	0	0	21	0	0	0	0	46	0	61	0	0	31	0	0	0	0	0	0	0	0	0	0	37	0	0	43	0	111	0	0	0	0	0	0	0	27	0	39	0	0	130	0	0	0
d__Bacteria|p__Firmicutes|c__Bacilli|o__Lactobacillales|f__Streptococcaceae|g__Streptococcus	155832	11070	147077	74535	4251	22403	15994	36199	15266	46424	65230	89554	90622	87993	74402	56489	97577	13581	12822	2867	12097	22012	23530	7356	8577	9099	9571	61411	34464	18113	107198	26490	167960	342826	84260	1723	14970	13195	11892	17545	30734	21410	41788	49099	70517	255524	36853	93756	79333
d__Bacteria|p__Firmicutes|c__Clostridia|o__Clostridiales|f__Ruminococcaceae|g__Ruminococcus	0	0	0	0	0	0	0	212	0	0	0	0	36	0	0	0	0	0	45	0	0	0	0	0	0	0	0	0	0	0	0	56	0	0	0	0	0	0	0	0	0	0	0	0	0	0	0	0	0
d__Bacteria|p__Firmicutes|c__Clostridia|o__Clostridiales|f__Peptostreptococcaceae|g__Filifactor	437	150	563	41	0	32	0	0	80	242	916	1937	848	597	1173	0	2885	307	452	911	1247	0	1396	0	0	144	70	0	0	48	0	192	2851	1226	627	105	0	0	156	59	63	649	3554	3494	2410	1400	188	4594	151
d__Bacteria|p__Spirochaetae|c__Spirochaetes|o__Spirochaetales|f__Spirochaetaceae|g__Treponema	1925	85	1115	2027	0	0	134	141	67	25	1388	655	3544	2051	6317	638	5553	0	42	149	63	136	1007	476	150	0	465	0	0	236	41	0	5598	4131	1915	0	155	18	30	158	55	1047	910	5603	4060	7103	595	7279	587
d__Bacteria|p__Firmicutes|c__Negativicutes|o__Selenomonadales|f__Veillonellaceae|g__Selenomonas	151	739	184	514	919	864	106	352	115	4868	43	0	666	191	1757	4260	430	20	185	2786	34	794	707	2897	366	4736	120	998	764	1207	1239	1240	20850	2065	216	443	3095	11559	394	899	2256	533	647	15264	2757	17129	1627	6644	2940
d__Bacteria|p__Actinobacteria|c__Actinobacteria|o__Coriobacteriales|f__Coriobacteriaceae|g__Atopobium	378	1187	1528	784	1040	1441	49	372	929	8269	559	353	945	3470	1103	2880	600	729	608	903	907	685	4077	1393	416	4288	1093	17022	1632	1032	1903	4878	3510	1111	103	327	7136	1559	1169	1531	863	1263	335	2671	3299	1273	1825	2826	5570
d__Bacteria|p__Actinobacteria|c__Actinobacteria|o__Actinomycetales|f__Actinomycetaceae|g__Actinomyces	63582	14875	126968	175442	22034	22190	20716	35639	10496	42514	125614	59567	72056	117797	148265	132799	122782	2579	18195	4290	13653	18660	25294	13431	26234	37379	16982	106081	9487	15972	74734	241546	90469	75732	86336	8136	53177	24289	31781	24717	10571	9104	19558	48638	57006	33786	10029	20913	53740
d__Bacteria|p__Bacteroidetes|c__Bacteroidia|o__Bacteroidales|f__Bacteroidaceae|g__Bacteroides	38	0	109	45	0	0	0	2198	0	46	110	134	0	44	41	0	85	0	37	46	62	0	27	0	0	131	0	58	28	26	0	0	224	51	0	0	0	0	0	24	38	0	37	61	0	826	51	0	0
d__Bacteria|p__Proteobacteria|c__Alphaproteobacteria|o__Rhizobiales|f__Xanthobacteraceae|g__Aquabacter	0	0	0	0	0	0	0	25	0	0	0	0	0	0	0	0	0	0	0	0	0	0	0	0	0	0	0	0	0	0	0	0	0	0	0	0	0	0	0	0	0	0	0	0	0	0	0	0	0
d__Bacteria|p__Proteobacteria|c__Betaproteobacteria|o__Neisseriales|f__Neisseriaceae|g__Alysiella	145	16	76	0	0	0	200	0	73	51	77	0	0	54	89	0	79	0	0	44	28	75	599	0	0	0	0	0	0	0	0	0	391	0	2303	0	0	0	0	143	116	46	406	177	197	0	0	55	98
d__Bacteria|p__Candidate_division_TM7|c__Unknown_Class|o__Unknown_Order|f__Unknown_Family|g__Candidatus_Saccharimonas	1063	310	322	8087	559	1034	323	255	1658	1193	529	923	3399	4908	2411	1333	1875	496	258	745	1530	416	2303	1015	945	1174	657	0	4805	1301	1310	675	1112	819	257	213	886	101	1788	728	2260	4640	489	1930	2154	931	1081	1184	1439
d__Bacteria|p__Firmicutes|c__Negativicutes|o__Selenomonadales|f__Veillonellaceae|g__Dialister	75	194	106	0	374	38	0	0	69	370	0	0	0	240	0	1253	100	0	98	73	27	109	896	88	0	551	173	140	699	219	41	5303	6430	257	0	109	5012	531	37	519	219	68	730	5791	2157	2195	1277	1975	1061
d__Bacteria|p__Firmicutes|c__Clostridia|o__Clostridiales|f__Family_XI|g__Parvimonas	4854	0	2096	40	0	0	301	868	2015	301	6775	6037	2683	1568	6092	0	1768	4952	11322	2291	11526	107	5672	373	0	0	1185	0	52	368	176	268	932	846	563	0	584	74	923	0	40	3754	5058	886	1514	1407	290	964	2358
d__Bacteria|p__Proteobacteria|c__Gammaproteobacteria|o__Pasteurellales|f__Pasteurellaceae|g__Haemophilus	61250	8256	32573	19511	13530	18372	153643	137967	25973	16262	63979	38927	28147	47953	28848	628	3599	61817	48584	25496	68250	53862	19932	26239	29261	475	32845	23066	27839	47943	63363	59	11429	9123	98282	7468	2272	3947	37616	32383	61075	25750	110176	24404	17956	23382	14169	12581	26792
d__Bacteria|p__Firmicutes|c__Bacilli|o__Lactobacillales|f__Lactobacillaceae|g__Lactobacillus	60	0	32	0	0	0	0	52	0	0	31	0	37	0	0	495	0	45	258	0	168	0	0	0	0	0	0	0	0	0	0	0	32	93	53	0	0	0	0	23	0	0	0	145	678	5290	42	0	21
d__Bacteria|p__Fusobacteria|c__Fusobacteriia|o__Fusobacteriales|f__Fusobacteriaceae|g__Fusobacterium	70057	41999	45750	182793	16219	39837	134050	80272	60567	27097	117955	203336	134786	98937	128283	20432	180157	121671	87601	254629	131399	43397	408294	91382	418	60763	163126	26	164434	66527	45939	16097	41469	29993	139350	322980	44483	8590	247634	61756	35144	188623	126779	31623	36041	19432	26697	35549	44263
d__Bacteria|p__Bacteroidetes|c__Flavobacteriia|o__Flavobacteriales|f__Flavobacteriaceae|g__Bergeyella	4999	109	447	568	245	198	1677	3270	105	112	2414	5851	1630	437	1202	392	223	137	238	498	440	804	1690	413	96	58	989	224	137	351	6471	0	1255	449	1278	0	0	40	997	293	422	648	728	782	668	130	188	559	569
d__Bacteria|p__Firmicutes|c__Clostridia|o__Clostridiales|f__Lachnospiraceae|g__Lachnoanaerobaculum	7643	2761	9286	10772	964	6682	2650	6016	6359	15298	11674	10397	12925	25101	10694	19793	22374	14365	12708	9706	9586	2647	17865	6298	1729	7344	13917	3511	3737	6131	13742	1428	8066	3018	9081	24042	13624	10134	11698	9497	6983	5227	6511	9883	12295	2650	3569	4653	8005
d__Bacteria|p__Firmicutes|c__Clostridia|o__Clostridiales|f__Family_XIII|g__Incertae_Sedis	2790	2384	1321	8466	2136	2279	2768	1603	7119	19435	3777	3524	4120	7545	8987	3529	5443	9269	6219	6686	12259	1143	2361	5635	11595	8054	3527	23	5710	2774	991	3701	5331	2291	798	1100	5069	3686	4622	4859	2390	8786	15104	7351	8275	5055	3708	6294	22686
d__Bacteria|p__Firmicutes|c__Negativicutes|o__Selenomonadales|f__Veillonellaceae|g__Megasphaera	37	485	349	201	32	1394	0	48	776	7206	35	0	29	278	135	453	32	0	83	0	0	147	7843	2380	0	9630	0	4424	2818	854	48	5334	2504	0	0	344	2752	8830	187	380	908	186	29	11212	932	3214	1493	675	14016
d__Bacteria|p__Firmicutes|c__Negativicutes|o__Selenomonadales|f__Veillonellaceae|g__Centipeda	37	101	43	0	0	0	0	39	75	0	0	0	35	0	31	0	122	16	51	0	0	70	0	27	0	278	0	60	51	131	283	204	5152	121	0	0	0	66	0	26	30	74	287	1468	397	3137	389	2226	309
d__Bacteria|p__Firmicutes|c__Erysipelotrichia|o__Erysipelotrichales|f__Erysipelotrichaceae|g__Eggerthia	0	0	0	0	0	0	0	0	0	0	0	0	0	0	0	0	0	0	0	0	0	0	22	0	0	0	0	0	0	0	0	0	66	0	0	0	0	0	0	0	0	0	224	0	0	0	0	359	0
d__Bacteria|p__Proteobacteria|c__Deltaproteobacteria|o__Desulfovibrionales|f__Desulfomicrobiaceae|g__Desulfomicrobium	0	0	0	0	0	0	0	0	0	0	0	0	0	0	0	0	26	0	0	0	0	0	0	0	0	0	0	0	0	0	0	0	0	0	0	0	0	0	0	0	0	0	0	0	0	0	0	46	0
d__Bacteria|p__Proteobacteria|c__Gammaproteobacteria|o__Pseudomonadales|f__Moraxellaceae|g__Acinetobacter	122	0	31	0	0	0	0	13	0	0	28	0	115	0	0	0	1337	0	0	0	0	0	0	0	0	0	0	35	0	0	0	0	123	0	0	0	0	0	0	0	30	0	0	0	0	0	0	0	47
d__Bacteria|p__Firmicutes|c__Clostridia|o__Clostridiales|f__Peptostreptococcaceae|g__Peptostreptococcus	1625	5110	792	2643	2624	1632	1576	919	1787	2338	1145	1618	1596	3178	5953	1109	5452	4611	8742	15018	15527	875	1392	2311	838	3000	1407	880	3003	3085	593	316	3978	2325	569	779	1387	256	2850	2589	615	5721	7227	1374	3899	2750	2380	4069	1281
d__Bacteria|p__Actinobacteria|c__Actinobacteria|o__Coriobacteriales|f__Coriobacteriaceae|g__Olsenella	37	62	0	0	0	0	0	0	0	0	0	0	0	52	0	0	0	0	0	0	0	0	0	0	0	22	0	0	0	0	0	0	1649	134	0	0	0	25	0	33	28	0	58	74	477	61	0	0	0
d__Bacteria|p__Firmicutes|c__Clostridia|o__Clostridiales|f__Lachnospiraceae|g__Oribacterium	5123	1800	7302	8771	1448	2646	2552	6696	3300	7515	2279	4002	5377	19913	26044	6147	6674	4533	4652	3473	2855	2197	6435	4419	434	2794	1942	606	8304	4313	4808	1028	5648	11571	2046	1865	2734	2697	5611	3607	3975	4678	2875	6556	9531	2524	9589	7674	8813
d__Bacteria|p__Proteobacteria|c__Gammaproteobacteria|o__Enterobacteriales|f__Enterobacteriaceae|g__Citrobacter	100606	0	126887	70872	0	0	0	0	0	0	78825	92294	123769	73452	65526	21330	122796	1482	2854	646	3324	0	0	0	0	0	0	0	0	0	13990	3022	1078	106506	19095	882	905	0	0	0	0	0	0	455	1819	2144	355	98	86
d__Bacteria|p__Proteobacteria|c__Betaproteobacteria|o__Burkholderiales|f__Comamonadaceae|g__Roseateles	0	0	0	0	0	0	0	18	0	0	0	0	0	0	0	0	0	0	0	0	0	0	0	0	0	0	0	0	0	0	0	0	0	0	0	0	0	0	0	0	0	0	0	0	0	0	0	0	0
d__Bacteria|p__Tenericutes|c__Mollicutes|o__Acholeplasmatales|f__Acholeplasmataceae|g__Acholeplasma	3673	0	0	0	0	0	0	0	0	0	0	0	0	219	0	0	0	0	0	0	0	0	0	0	0	0	0	0	0	0	0	0	0	0	0	0	0	0	0	0	0	0	0	0	0	0	0	0	0
d__Bacteria|p__Actinobacteria|c__Actinobacteria|o__Actinomycetales|f__Actinomycetaceae|g__Mobiluncus	70	0	0	0	0	0	0	0	0	0	0	0	40	0	0	0	66	0	0	0	0	0	130	0	0	235	0	0	59	0	0	147	78	190	0	0	0	0	0	0	0	48	0	179	587	0	46	260	196
d__Bacteria|p__Proteobacteria|c__Gammaproteobacteria|o__Pseudomonadales|f__Pseudomonadaceae|g__Pseudomonas	0	0	0	0	0	0	0	29	0	0	0	0	0	0	0	0	0	0	0	0	0	0	0	0	0	0	0	0	0	0	0	0	0	0	0	0	0	0	0	0	0	0	0	0	0	0	0	0	0
d__Bacteria|p__Fusobacteria|c__Fusobacteriia|o__Fusobacteriales|f__Leptotrichiaceae|g__Sneathia	0	0	0	0	102	0	0	0	0	0	0	0	0	0	0	0	0	0	0	0	0	0	0	0	0	0	0	0	0	0	0	0	0	0	0	0	0	0	0	0	0	0	0	1430	0	0	0	0	0
d__Bacteria|p__Proteobacteria|c__Gammaproteobacteria|o__Pseudomonadales|f__Moraxellaceae|g__Moraxella	0	0	0	8660	0	0	0	118	0	0	102	0	0	0	0	0	21873	58801	55240	1287	26	0	0	0	0	0	0	0	0	0	34	0	0	0	0	0	0	0	0	0	0	0	58	0	0	0	0	48	0
d__Bacteria|p__Firmicutes|c__Clostridia|o__Clostridiales|f__Lachnospiraceae|g__Pseudobutyrivibrio	55	0	0	0	0	0	0	49	0	47	0	0	0	0	0	0	26	0	0	0	0	0	0	0	0	0	0	0	0	0	0	0	0	0	0	0	0	0	0	62	0	0	21	0	0	0	55	0	0
d__Bacteria|p__Bacteroidetes|c__Flavobacteriia|o__Flavobacteriales|f__Flavobacteriaceae|g__Elizabethkingia	0	0	0	0	0	0	0	0	0	0	0	0	0	0	0	0	0	0	0	0	0	0	0	0	0	0	0	0	0	0	0	0	0	0	0	0	0	0	0	0	0	0	37	0	0	0	0	0	0
d__Bacteria|p__Actinobacteria|c__Actinobacteria|o__Pseudonocardiales|f__Pseudonocardiaceae|g__Saccharopolyspora	0	0	0	0	0	0	0	0	0	0	0	0	0	0	0	0	0	0	0	0	0	0	0	0	0	0	0	0	0	0	0	0	0	0	0	0	0	0	0	0	0	0	0	0	0	0	0	0	0
d__Bacteria|p__Firmicutes|c__Clostridia|o__Clostridiales|f__Lachnospiraceae|g__Anaerostipes	27	0	0	0	0	0	0	54	0	0	0	0	0	0	0	0	0	0	0	0	0	0	0	0	0	0	0	0	0	0	39	0	0	0	0	0	0	0	0	0	0	0	0	0	0	0	0	0	0
d__Bacteria|p__Proteobacteria|c__Gammaproteobacteria|o__Enterobacteriales|f__Enterobacteriaceae|g__Escherichia-Shigella	29	0	30	0	0	0	0	29	0	0	138	41	0	87	40	0	31	0	0	0	0	0	0	0	0	0	0	0	0	0	0	0	69	85	102	320	0	0	0	0	0	0	0	33	153	179	0	157	30
d__Bacteria|p__Proteobacteria|c__Epsilonproteobacteria|o__Campylobacterales|f__Campylobacteraceae|g__Campylobacter	1569	3496	2686	8464	4063	3398	2212	7451	2502	5550	3117	5099	7761	3453	7574	7469	4365	416	869	2193	73	2088	6351	7521	2305	1020	2555	17801	8616	8575	6889	258	10612	5337	2379	5341	226	7066	2115	4222	12991	4539	1908	7354	3883	5880	883	3219	3259
d__Bacteria|p__Actinobacteria|c__Actinobacteria|o__Bifidobacteriales|f__Bifidobacteriaceae|g__Gardnerella	0	0	0	0	0	0	0	0	0	0	0	0	0	0	0	0	0	0	0	0	0	0	0	0	0	0	0	0	0	0	0	0	0	0	0	0	0	0	0	0	0	0	0	729	0	0	0	0	0
d__Bacteria|p__Bacteroidetes|c__Bacteroidia|o__Bacteroidales|f__Porphyromonadaceae|g__Tannerella	307	394	517	3139	0	148	0	75	335	240	1048	1064	6848	1292	1748	1163	2138	799	126	10250	599	76	5906	441	0	1352	2041	55	365	2964	4742	2222	12997	607	1157	549	15590	72	814	146	131	1088	1507	3153	3680	4002	1039	9536	2073
d__Bacteria|p__Actinobacteria|c__Actinobacteria|o__Micrococcales|f__Micrococcaceae|g__Rothia	78602	23365	155937	15424	12281	7593	7077	20476	7103	28169	32969	48175	31726	53546	27102	24353	15498	17801	19521	11405	20207	7771	1867	13317	8319	888	2789	21433	12672	12315	21698	18252	38110	70441	89634	4778	10345	3718	13349	6848	15815	5108	134117	102344	12285	40710	26906	54795	33834
d__Bacteria|p__Proteobacteria|c__Deltaproteobacteria|o__Desulfobacterales|f__Desulfobulbaceae|g__Desulfobulbus	0	0	0	0	0	0	0	0	0	0	0	0	0	0	0	0	0	0	0	0	0	0	0	0	0	0	0	0	0	27	0	0	248	0	0	0	0	0	42	0	0	0	0	34	0	0	0	0	0
d__Bacteria|p__Proteobacteria|c__Alphaproteobacteria|o__Caulobacterales|f__Caulobacteraceae|g__Brevundimonas	0	0	0	0	0	0	0	18	0	23	0	0	0	0	0	0	0	0	0	0	0	0	0	0	0	0	0	0	0	0	0	0	0	0	0	0	0	0	0	0	0	0	31	0	0	0	0	0	0
d__Bacteria|p__Firmicutes|c__Clostridia|o__Clostridiales|f__Lachnospiraceae|g__Johnsonella	240	57	419	1333	0	0	416	118	103	0	4079	1194	4214	957	39	372	3768	729	681	1673	570	0	1229	0	0	24	5480	37	0	134	35	0	912	265	956	0	219	23	160	0	0	1911	250	181	660	137	64	2291	123
d__Bacteria|p__Proteobacteria|c__Deltaproteobacteria|o__Desulfovibrionales|f__Desulfovibrionaceae|g__Desulfovibrio	98	0	0	0	0	0	0	0	0	21	0	0	0	0	0	0	0	0	0	0	0	0	92	0	0	50	0	0	0	0	0	0	473	0	0	0	0	0	0	0	0	0	0	218	0	124	0	102	0
d__Bacteria|p__Firmicutes|c__Negativicutes|o__Selenomonadales|f__Acidaminococcaceae|g__Phascolarctobacterium	0	0	0	0	0	0	0	0	0	0	0	0	0	0	0	0	0	0	0	0	0	0	0	0	0	0	0	0	0	0	0	0	0	0	0	0	0	0	0	0	0	0	18	0	0	0	0	0	0
d__Bacteria|p__Firmicutes|c__Clostridia|o__Clostridiales|f__Peptococcaceae|g__Peptococcus	889	66	457	3637	0	189	257	237	283	24	1161	2139	1085	1510	1951	903	1703	51	115	107	0	288	535	80	32	0	442	0	29	240	124	0	708	611	487	0	0	88	527	377	26	460	2628	259	312	174	48	831	584
d__Bacteria|p__Proteobacteria|c__Gammaproteobacteria|o__Pasteurellales|f__Pasteurellaceae|g__Aggregatibacter	581	1740	247	272	0	1388	123	274	440	184	216	317	112	50	79	135	1332	18	133	162	30	719	1129	140	126	23	0	0	291	1515	700	62	1773	74	97	0	0	487	455	143	0	3739	1620	676	244	1273	275	2799	1587
d__Bacteria|p__Actinobacteria|c__Actinobacteria|o__Corynebacteriales|f__Corynebacteriaceae|g__Corynebacterium	612	212	7964	324	0	361	27	298	57	86	295	405	57	763	300	1591	839	60	916	38	0	470	46	27	33	44	842	29600	96	81	172	70	4959	346	303	0	0	3890	40	10819	2170	176	816	2288	1487	4171	341	2026	994
d__Bacteria|p__Actinobacteria|c__Actinobacteria|o__Bifidobacteriales|f__Bifidobacteriaceae|g__Alloscardovia	0	0	0	0	0	0	0	0	0	21	38	0	0	0	0	129	0	0	0	0	0	0	0	0	0	0	0	1218	29	0	0	134	919	0	0	0	0	0	0	0	56	0	0	102	0	0	0	0	0
d__Bacteria|p__Proteobacteria|c__Gammaproteobacteria|o__Cardiobacteriales|f__Cardiobacteriaceae|g__Cardiobacterium	96	108	31	192	115	0	0	86	110	48	109	122	0	0	43	66	284	0	121	36	0	177	127	27	0	20	36	0	48	214	40	0	990	0	0	0	0	0	0	230	59	36	129	319	163	134	310	1024	1187
d__Bacteria|p__Firmicutes|c__Bacilli|o__Bacillales|f__Bacillaceae|g__Bacillus	0	0	0	0	0	0	0	0	0	28	0	0	0	0	0	0	0	0	0	0	0	0	0	0	0	0	0	0	0	0	0	0	0	0	0	0	0	0	0	0	0	0	0	0	0	0	0	0	0
d__Bacteria|p__Bacteroidetes|c__Bacteroidia|o__Bacteroidales|f__Porphyromonadaceae|g__Paludibacter	496	249	31	0	0	152	61	139	41	0	40	83	4210	220	0	60	253	86	221	26	56	0	393	31	0	0	970	0	0	20	0	62	2293	96	0	0	276	0	0	36	0	69	115	570	542	68	0	855	111
d__Bacteria|p__Bacteroidetes|c__Bacteroidia|o__Bacteroidales|f__Rikenellaceae|g__Alistipes	0	0	0	0	0	0	0	0	0	0	141	0	0	0	0	0	0	0	0	0	0	0	0	0	0	0	0	0	0	0	0	0	0	0	0	0	0	0	0	0	0	0	0	0	0	0	0	0	0
d__Bacteria|p__Bacteroidetes|c__Sphingobacteriia|o__Sphingobacteriales|f__Sphingobacteriaceae|g__Sphingobacterium	0	0	0	0	0	0	0	0	0	0	0	0	0	0	0	0	0	0	0	0	0	0	0	0	0	0	0	0	28	0	0	0	0	0	0	0	0	0	0	0	0	0	0	0	0	0	0	0	0
d__Bacteria|p__Bacteroidetes|c__Bacteroidia|o__Bacteroidales|f__Porphyromonadaceae|g__Parabacteroides	0	0	0	0	0	0	0	0	0	0	0	0	0	0	0	0	0	0	0	0	0	0	0	0	0	0	0	0	0	0	0	0	0	0	0	0	0	0	0	0	0	0	0	0	0	0	0	0	0
d__Bacteria|p__Firmicutes|c__Clostridia|o__Clostridiales|f__Lachnospiraceae|g__Butyrivibrio	0	29	0	0	0	83	0	49	69	364	0	0	36	188	123	320	219	0	70	234	0	0	19	25	0	445	0	0	233	198	102	0	667	515	241	0	74	1220	35	34	246	143	0	551	359	137	160	39	283
d__Bacteria|p__Actinobacteria|c__Actinobacteria|o__Bifidobacteriales|f__Bifidobacteriaceae|g__Scardovia	0	0	0	0	0	0	0	0	0	0	0	0	0	0	0	0	0	0	0	0	0	0	16	0	0	24	0	0	0	0	0	0	972	0	0	0	0	0	0	49	0	0	0	98	0	1431	88	0	0
d__Bacteria|p__Proteobacteria|c__Alphaproteobacteria|o__Sphingomonadales|f__Sphingomonadaceae|g__Sphingomonas	157	80	98	0	149	76	410	6494	266	103	144	0	0	45	90	0	0	0	0	0	0	323	3307	32	35	75	0	1230	89	75	0	0	0	78	0	0	0	140	0	512	93	1197	1319	0	0	0	0	0	0
d__Bacteria|p__Firmicutes|c__Clostridia|o__Clostridiales|f__Lachnospiraceae|g__Roseburia	34	0	0	0	0	0	0	40	0	0	0	0	0	0	0	0	0	0	0	0	0	0	0	0	0	0	0	0	0	0	0	0	0	163	0	0	0	0	0	0	0	39	0	0	0	0	0	0	0
d__Bacteria|p__Actinobacteria|c__Actinobacteria|o__Coriobacteriales|f__Coriobacteriaceae|g__Cryptobacterium	0	30	0	0	0	0	0	0	0	0	0	0	0	0	0	65	0	0	0	0	0	0	0	0	0	0	0	0	0	0	0	0	0	0	0	0	0	0	0	0	0	0	0	0	0	0	0	0	0
d__Bacteria|p__Verrucomicrobia|c__Verrucomicrobiae|o__Verrucomicrobiales|f__Verrucomicrobiaceae|g__Akkermansia	0	0	0	0	0	0	0	80	0	0	206	46	0	0	0	0	0	0	0	0	0	0	0	0	0	0	0	0	0	0	0	0	39	0	104	0	0	0	0	0	0	0	0	0	0	0	0	0	0
d__Bacteria|p__Bacteroidetes|c__Bacteroidia|o__Bacteroidales|f__Bacteroidales_Incertae_Sedis|g__Phocaeicola	0	34	0	0	0	0	0	0	0	0	39	0	0	0	0	0	0	0	0	0	0	0	0	0	0	0	0	0	0	0	0	0	325	0	0	0	0	0	0	0	0	0	0	74	0	234	0	0	0
d__Bacteria|p__Proteobacteria|c__Alphaproteobacteria|o__Rhodospirillales|f__Rhodospirillaceae|g__Magnetospirillum	0	0	0	0	0	0	0	0	0	0	0	0	0	0	0	0	0	0	0	0	0	0	0	0	0	0	0	0	0	0	0	0	0	0	0	0	0	0	0	0	0	0	0	0	0	0	0	0	0
d__Bacteria|p__Firmicutes|c__Clostridia|o__Clostridiales|f__Ruminococcaceae|g__Flavonifractor	0	0	0	0	0	0	0	15	0	0	0	0	0	0	0	0	0	0	0	0	0	0	0	0	0	0	0	0	0	0	44	0	0	0	0	0	0	0	0	0	0	0	0	0	0	0	0	0	0
d__Bacteria|p__Proteobacteria|c__Alphaproteobacteria|o__Caulobacterales|f__Caulobacteraceae|g__Asticcacaulis	0	0	0	0	0	0	0	52	0	0	0	0	0	0	0	0	0	0	0	0	0	0	0	0	0	0	0	0	0	0	0	0	0	0	0	0	0	0	0	0	29	0	0	0	0	0	0	0	0
d__Bacteria|p__Firmicutes|c__Clostridia|o__Clostridiales|f__Lachnospiraceae|g__Catonella	1484	1147	2174	5091	743	372	1660	1334	321	375	2708	2914	2043	2761	11018	1985	2463	594	537	1200	517	107	1628	365	826	578	489	0	667	806	1241	127	1573	1968	1878	543	524	107	881	736	639	2691	963	903	920	2517	623	998	2523
d__Bacteria|p__Tenericutes|c__Mollicutes|o__Mycoplasmatales|f__Mycoplasmataceae|g__Mycoplasma	83	0	540	0	0	0	0	0	0	0	407	209	270	615	1726	0	522	0	0	0	0	0	0	0	0	0	0	0	0	0	0	0	36	395	105	0	0	0	0	28	0	100	59	112	230	67	0	0	0
d__Bacteria|p__Firmicutes|c__Clostridia|o__Clostridiales|f__Lachnospiraceae|g__Coprococcus	28	0	0	0	0	0	0	0	0	29	0	0	0	0	0	0	0	0	0	0	0	0	0	0	0	0	0	0	0	0	0	0	0	0	0	0	0	0	0	0	0	0	31	0	0	432	0	0	0
d__Bacteria|p__Firmicutes|c__Clostridia|o__Clostridiales|f__Lachnospiraceae|g__Blautia	31	0	0	0	0	0	0	33	0	26	0	41	0	49	0	0	0	0	0	0	0	0	0	0	0	0	0	0	23	0	29	0	0	39	0	0	0	0	0	0	0	0	0	0	0	0	0	0	0
d__Bacteria|p__Firmicutes|c__Clostridia|o__Clostridiales|f__Eubacteriaceae|g__Pseudoramibacter	0	0	0	0	0	0	0	0	0	0	0	0	0	0	0	0	0	0	0	0	0	0	27	0	0	26	0	0	0	0	0	0	0	38	0	0	0	0	0	0	0	0	0	71	47	0	0	51	0
d__Bacteria|p__Firmicutes|c__Clostridia|o__Clostridiales|f__Lachnospiraceae|g__Lachnospira	0	0	0	0	0	0	0	32	0	0	0	0	0	0	0	0	0	0	0	0	0	0	0	0	0	0	0	0	0	0	0	0	0	40	0	0	0	0	0	0	0	0	0	0	0	0	0	0	0
d__Bacteria|p__Bacteroidetes|c__Bacteroidia|o__Bacteroidales|f__Porphyromonadaceae|g__Odoribacter	38	0	30	0	0	0	0	0	0	0	0	0	0	0	0	0	0	0	0	0	0	0	0	0	0	0	0	0	0	0	0	0	145	0	0	0	0	0	0	0	0	0	0	61	0	0	0	0	0
d__Bacteria|p__Proteobacteria|c__Gammaproteobacteria|o__Pasteurellales|f__Pasteurellaceae|g__Actinobacillus	173	63	0	328	0	303	0	0	79	0	183	158	77	0	172	0	0	0	0	0	0	0	0	28	0	0	336	0	0	0	463	0	29	0	513	111	0	0	35	35	1150	41	473	65	500	0	49	100	0
d__Bacteria|p__Bacteroidetes|c__Bacteroidia|o__Bacteroidales|f__Rikenellaceae|g__RC9_gut_group	171	0	130	122	0	0	0	0	74	0	52	0	84	0	86	68	141	0	0	0	0	0	0	0	33	0	0	0	0	0	0	0	781	323	48	0	0	0	0	0	0	40	265	555	828	521	0	352	0
d__Bacteria|p__Firmicutes|c__Negativicutes|o__Selenomonadales|f__Veillonellaceae|g__Megamonas	31	0	0	0	0	0	0	0	0	0	38	0	0	0	0	0	0	0	0	0	0	0	0	0	0	20	0	0	0	0	0	0	0	0	0	0	0	0	0	0	0	0	0	0	0	0	48	0	0
d__Bacteria|p__Actinobacteria|c__Actinobacteria|o__Bifidobacteriales|f__Bifidobacteriaceae|g__Bifidobacterium	94	90	0	48	0	0	0	30	0	0	0	0	0	0	0	734	61	0	0	0	0	0	0	0	0	61	0	0	87	0	75	0	112	90	0	0	0	0	0	0	0	0	0	157	0	0	176	0	24
d__Bacteria|p__Firmicutes|c__Clostridia|o__Clostridiales|f__Ruminococcaceae|g__Intestinimonas	0	0	0	0	0	0	0	0	0	0	0	0	0	0	0	0	0	0	0	0	0	0	0	0	0	0	0	0	0	0	0	0	0	0	0	0	0	0	0	0	0	0	0	0	0	0	0	0	0
d__Bacteria|p__Firmicutes|c__Erysipelotrichia|o__Erysipelotrichales|f__Erysipelotrichaceae|g__Bulleidia	0	0	0	0	0	0	0	0	0	21	0	0	0	45	0	0	0	0	0	0	0	0	46	0	0	0	0	0	0	0	0	0	0	0	0	0	0	0	0	0	0	0	0	135	0	127	0	98	0
d__Bacteria|p__Proteobacteria|c__Epsilonproteobacteria|o__Campylobacterales|f__Helicobacteraceae|g__Rs-M59_termite_group	0	0	0	0	0	0	0	0	0	0	0	0	0	0	0	0	0	0	0	0	0	0	0	0	0	0	0	0	0	0	0	0	0	0	0	0	0	0	0	0	0	0	0	0	0	0	0	0	0
d__Bacteria|p__Proteobacteria|c__Betaproteobacteria|o__Burkholderiales|f__Comamonadaceae|g__Schlegelella	0	0	0	0	0	0	0	0	0	0	0	0	0	0	0	0	0	0	0	0	0	0	0	0	0	0	0	63	0	0	0	0	0	0	0	0	0	0	0	0	0	0	0	0	0	0	0	0	0
d__Bacteria|p__Firmicutes|c__Clostridia|o__Clostridiales|f__Lachnospiraceae|g__Moryella	0	0	41	0	0	0	0	0	0	0	0	0	0	0	0	0	30	0	0	0	0	0	0	0	0	0	0	0	0	0	0	0	159	0	0	0	0	0	0	0	0	0	0	0	101	54	0	0	0
d__Bacteria|p__Firmicutes|c__Clostridia|o__Clostridiales|f__Family_XI|g__Finegoldia	0	0	0	0	0	0	0	0	0	0	0	0	0	0	0	0	0	0	0	0	0	0	0	0	0	0	0	0	0	0	0	0	0	0	0	0	0	0	0	0	0	0	0	0	0	187	0	0	0
d__Bacteria|p__Proteobacteria|c__Betaproteobacteria|o__Burkholderiales|f__Comamonadaceae|g__Comamonas	230	181	42	39	0	0	23	20	37	0	112	0	152	50	39	0	1074	0	0	39	0	67	22	54	68	40	70	0	75	40	52	64	450	0	382	0	0	0	45	32	167	67	127	174	0	192	95	239	579
d__Bacteria|p__Firmicutes|c__Bacilli|o__Lactobacillales|f__Carnobacteriaceae|g__Granulicatella	35703	6238	15522	12274	4143	3849	6074	11865	5154	2049	15523	20383	10897	22532	12297	696	7303	6523	5122	745	4352	4312	6846	2201	3500	101	1191	27520	8000	3173	20503	891	24891	14154	5823	441	2025	1071	5502	2990	13317	5798	12203	5756	8051	8243	3126	6531	10123
d__Bacteria|p__Firmicutes|c__Bacilli|o__Lactobacillales|f__Aerococcaceae|g__Abiotrophia	67	0	71	178	0	0	0	23	0	0	106	145	68	91	0	0	611	0	130	0	34	0	0	0	0	0	0	1644	0	0	40	0	40	99	0	0	0	0	0	0	0	161	73	0	0	0	187	834	0
d__Bacteria|p__Firmicutes|c__Clostridia|o__Clostridiales|f__Ruminococcaceae|g__Faecalibacterium	130	0	38	142	34	0	0	527	0	0	162	89	0	0	0	0	0	0	51	0	71	0	0	0	0	0	0	0	0	0	79	0	159	87	47	0	59	0	0	0	0	0	55	42	310	0	109	0	0
d__Bacteria|p__Synergistetes|c__Synergistia|o__Synergistales|f__Synergistaceae|g__Synergistes	0	0	0	0	0	0	0	0	0	0	0	0	0	0	0	0	0	0	0	0	0	0	0	0	0	0	0	0	0	0	0	0	0	0	0	0	0	0	0	0	0	0	0	0	0	62	0	0	0
d__Bacteria|p__Actinobacteria|c__Actinobacteria|o__Coriobacteriales|f__Coriobacteriaceae|g__Slackia	0	27	0	0	0	0	0	0	0	80	0	0	0	0	0	0	0	0	0	0	0	0	0	0	0	101	0	0	0	0	0	0	0	0	0	0	0	21	0	0	0	0	0	33	0	0	56	0	34
d__Bacteria|p__Firmicutes|c__Clostridia|o__Clostridiales|f__Ruminococcaceae|g__Subdoligranulum	32	0	34	0	0	0	0	335	0	0	36	43	0	0	83	0	0	0	0	0	0	0	0	0	0	0	0	0	0	0	111	60	80	0	0	0	74	0	0	0	0	0	0	35	48	69	0	0	0
d__Bacteria|p__Firmicutes|c__Negativicutes|o__Selenomonadales|f__Veillonellaceae|g__Anaeroglobus	0	37	0	0	0	37	0	0	0	0	0	0	0	0	0	0	29	0	0	0	0	0	26	0	0	68	0	0	28	0	0	0	879	36	0	0	0	0	0	0	0	0	35	575	350	456	151	523	188
d__Bacteria|p__Proteobacteria|c__Alphaproteobacteria|o__Rhizobiales|f__Methylobacteriaceae|g__Methylobacterium	38	0	0	0	0	0	0	280	0	44	0	0	0	0	0	0	0	0	0	0	0	0	0	0	0	0	0	86	0	0	0	0	0	0	0	0	0	0	0	26	0	33	0	0	0	0	0	0	0
d__Bacteria|p__Proteobacteria|c__Alphaproteobacteria|o__Sphingomonadales|f__Sphingomonadaceae|g__Novosphingobium	0	0	0	0	0	0	0	32	0	0	0	38	0	0	0	0	0	0	0	0	0	0	0	0	0	0	0	0	0	0	0	0	0	0	0	0	0	0	0	0	0	0	0	0	0	0	0	0	0
d__Bacteria|p__Proteobacteria|c__Betaproteobacteria|o__Burkholderiales|f__Comamonadaceae|g__Curvibacter	0	0	26	0	0	0	0	0	0	0	0	43	43	0	49	0	0	0	0	0	0	0	0	0	0	0	0	0	0	0	44	0	0	0	0	0	0	0	0	0	0	0	0	0	0	0	0	0	0
d__Bacteria|p__Firmicutes|c__Clostridia|o__Clostridiales|f__Lachnospiraceae|g__Dorea	0	0	0	0	0	0	0	0	0	0	33	0	33	0	0	0	0	0	0	0	0	0	0	0	0	0	0	0	0	0	0	0	0	42	0	0	0	0	0	0	0	0	0	0	0	0	0	0	0
d__Bacteria|p__Firmicutes|c__Bacilli|o__Bacillales|f__Family_XI|g__Gemella	7813	1398	17589	5646	1744	1693	2783	2497	1518	769	6965	8286	4488	5623	14190	693	3115	4257	6679	1171	8086	1166	1020	314	1696	0	635	0	2914	1684	1221	2252	19723	15171	3138	110	434	154	839	948	478	2117	3643	8057	4778	17271	4214	12586	12421
d__Bacteria|p__Proteobacteria|c__Gammaproteobacteria|o__Xanthomonadales|f__Xanthomonadaceae|g__Pseudoxanthomonas	0	0	0	0	0	0	0	0	0	0	0	0	0	0	0	0	0	0	0	0	0	0	30	0	0	0	0	0	0	0	0	0	0	0	0	0	0	0	0	0	0	0	0	0	0	0	0	0	0
d__Bacteria|p__Proteobacteria|c__Betaproteobacteria|o__Burkholderiales|f__Oxalobacteraceae|g__Duganella	0	0	0	0	0	0	0	0	0	0	0	0	0	0	0	0	0	0	0	0	0	0	0	0	0	0	0	0	0	0	0	0	0	0	0	0	0	0	0	0	0	0	0	0	0	0	0	0	0
d__Bacteria|p__Bacteroidetes|c__Bacteroidia|o__Bacteroidales|f__Rikenellaceae|g__Blvii28_wastewater-sludge_group	57	28	0	45	0	0	63	0	0	0	83	133	0	42	281	0	253	0	0	0	0	0	143	23	0	0	73	0	0	28	0	0	73	0	0	0	0	0	42	0	0	66	27	0	0	0	0	0	0
d__Bacteria|p__Proteobacteria|c__Betaproteobacteria|o__Burkholderiales|f__Burkholderiaceae|g__Lautropia	3681	357	3001	2276	725	311	8653	3024	62	67	641	1269	1993	561	1375	589	697	290	2439	319	0	1339	101	109	39	0	3766	15910	198	928	441	59	392	382	890	1629	0	42	78	671	709	591	93	704	805	1041	255	69834	6901
d__Bacteria|p__Proteobacteria|c__Betaproteobacteria|o__Burkholderiales|f__Oxalobacteraceae|g__Janthinobacterium	0	0	0	0	0	0	0	0	0	0	0	0	0	0	41	0	0	0	0	0	0	0	0	0	0	0	0	0	0	0	0	0	0	0	0	0	0	0	0	0	0	0	0	0	0	0	0	0	0
d__Bacteria|p__Proteobacteria|c__Betaproteobacteria|o__Burkholderiales|f__Comamonadaceae|g__Delftia	0	0	98	0	0	0	0	73	0	0	0	0	0	0	29	0	0	0	0	0	0	0	0	0	0	0	0	0	0	0	0	0	0	0	0	0	0	0	0	0	0	0	0	0	0	0	0	0	0
d__Bacteria|p__Bacteroidetes|c__Flavobacteriia|o__Flavobacteriales|f__Flavobacteriaceae|g__Chryseobacterium	0	0	0	0	0	0	0	0	0	0	0	0	0	0	0	0	0	0	0	0	0	0	0	0	0	0	0	0	0	0	0	0	0	0	0	0	0	0	0	0	0	0	0	0	0	0	0	0	0
d__Bacteria|p__Proteobacteria|c__Betaproteobacteria|o__Burkholderiales|f__Alcaligenaceae|g__Alcaligenes	0	0	0	0	0	0	0	0	0	0	0	0	0	0	0	0	0	0	0	0	0	0	0	0	0	0	0	0	0	0	0	0	0	37	0	0	0	0	0	0	0	0	0	0	0	0	0	0	0
d__Bacteria|p__Proteobacteria|c__Gammaproteobacteria|o__Xanthomonadales|f__Xanthomonadaceae|g__Silanimonas	0	0	0	0	0	0	0	0	0	0	0	0	0	0	0	0	0	0	0	0	0	0	0	0	0	0	0	99	0	0	0	0	0	0	0	0	0	0	0	0	0	0	0	0	0	0	0	0	0
d__Bacteria|p__Synergistetes|c__Synergistia|o__Synergistales|f__Synergistaceae|g__Pyramidobacter	0	0	0	0	0	0	0	0	0	0	0	0	0	0	0	0	57	0	0	0	0	0	0	0	0	0	0	0	0	0	0	0	220	0	0	0	0	0	0	0	0	0	0	0	0	61	0	0	0
d__Bacteria|p__Proteobacteria|c__Betaproteobacteria|o__Hydrogenophilales|f__Hydrogenophilaceae|g__Hydrogenophilus	0	0	75	87	0	0	0	0	0	0	73	86	0	44	39	0	36	0	0	0	0	0	0	0	0	0	0	0	26	0	0	0	0	46	0	0	0	0	0	0	0	0	0	0	0	0	0	0	0
d__Bacteria|p__Proteobacteria|c__Betaproteobacteria|o__Neisseriales|f__Neisseriaceae|g__Snodgrassella	0	30	0	0	0	0	0	0	0	0	0	0	0	0	0	0	0	0	0	0	0	39	0	0	0	0	0	0	0	28	0	0	0	0	0	0	0	0	0	0	0	29	0	0	0	0	0	0	0
d__Bacteria|p__Actinobacteria|c__Actinobacteria|o__Corynebacteriales|f__Nocardiaceae|g__Rhodococcus	0	0	0	0	0	0	0	0	0	0	0	0	0	0	0	0	0	0	55	0	33	0	0	0	0	0	0	0	0	0	0	0	0	0	0	0	0	0	0	0	0	0	0	0	0	0	0	0	0
d__Bacteria|p__Firmicutes|c__Negativicutes|o__Selenomonadales|f__Veillonellaceae|g__Allisonella	0	0	0	0	0	0	0	0	0	0	0	0	0	0	0	0	0	0	0	0	0	0	0	0	0	0	0	0	0	0	0	0	0	0	0	0	0	0	0	0	0	0	0	0	0	0	0	0	0
d__Bacteria|p__Proteobacteria|c__Betaproteobacteria|o__Neisseriales|f__Neisseriaceae|g__Kingella	0	30	33	0	0	0	0	14	0	23	0	0	0	0	0	0	0	0	44	0	0	41	0	0	0	0	0	0	0	0	0	0	622	0	0	0	0	0	0	28	0	0	0	105	0	2804	0	0	847
d__Bacteria|p__Proteobacteria|c__Epsilonproteobacteria|o__Campylobacterales|f__Helicobacteraceae|g__Helicobacter	0	0	0	0	0	0	0	0	0	0	0	0	0	0	0	0	0	0	0	0	0	0	0	0	0	0	0	0	0	0	0	0	0	0	0	0	0	0	0	0	0	0	0	0	0	0	0	0	0
d__Bacteria|p__Proteobacteria|c__Gammaproteobacteria|o__Enterobacteriales|f__Enterobacteriaceae|g__Klebsiella	46515	0	51037	29798	0	0	0	0	0	0	33005	37413	44245	28526	24237	7103	51251	678	1389	179	1626	0	0	0	0	0	0	0	0	0	6283	685	462	43653	6622	544	578	0	0	0	0	0	0	193	692	812	143	208	117
d__Bacteria|p__Actinobacteria|c__Actinobacteria|o__Actinomycetales|f__Actinomycetaceae|g__Actinobaculum	0	0	34	0	254	0	0	16	0	0	39	0	30	0	0	61	0	0	0	0	0	0	0	0	0	0	0	0	0	27	0	0	1053	88	0	0	0	0	0	0	0	0	30	36	40	6803	0	60	130
d__Bacteria|p__Firmicutes|c__Clostridia|o__Clostridiales|f__Lachnospiraceae|g__Howardella	0	0	0	0	0	0	0	0	0	0	0	0	0	0	0	63	0	0	0	0	0	0	0	0	0	0	0	0	0	0	0	0	67	0	0	0	0	0	0	0	0	0	52	207	170	61	239	48	0
d__Bacteria|p__Firmicutes|c__Clostridia|o__Clostridiales|f__Lachnospiraceae|g__Shuttleworthia	0	0	0	0	74	39	0	0	0	404	29	0	0	144	0	435	0	26	0	0	0	30	0	0	36	826	0	0	25	0	0	66	687	171	0	0	0	1031	0	0	0	37	0	675	1159	1602	529	750	54
d__Bacteria|p__Proteobacteria|c__Gammaproteobacteria|o__Aeromonadales|f__Aeromonadaceae|g__Aeromonas	0	0	27	0	0	0	0	0	0	0	36	0	72	58	84	0	399	0	0	0	0	0	0	0	0	0	0	0	0	0	0	0	0	48	0	0	0	0	0	0	0	0	0	0	0	0	0	0	36
d__Bacteria|p__Firmicutes|c__Clostridia|o__Clostridiales|f__Syntrophomonadaceae|g__Pelospora	0	0	0	0	0	0	0	0	0	0	0	0	0	0	0	0	0	0	0	0	0	0	0	0	0	0	0	0	0	0	0	0	0	0	0	0	0	0	0	0	0	0	0	0	0	0	0	0	0
d__Bacteria|p__Firmicutes|c__Negativicutes|o__Selenomonadales|f__Acidaminococcaceae|g__Succiniclasticum	0	0	0	0	0	0	0	0	0	0	0	0	0	0	0	0	0	0	0	0	0	0	0	0	0	0	0	0	0	0	0	0	0	0	0	0	0	0	0	0	0	0	0	0	0	0	0	0	0
d__Bacteria|p__Proteobacteria|c__Betaproteobacteria|o__Burkholderiales|f__Comamonadaceae|g__Tepidimonas	0	0	0	0	0	0	0	14	0	0	0	0	0	0	0	0	0	0	45	0	0	0	0	0	0	25	0	121	0	0	0	0	0	0	0	0	0	0	0	0	0	39	0	0	0	0	0	0	0
d__Bacteria|p__Synergistetes|c__Synergistia|o__Synergistales|f__Synergistaceae|g__Fretibacterium	28	0	57	0	0	0	0	28	0	0	0	0	0	0	0	61	0	0	0	0	0	32	0	0	0	24	0	0	0	0	0	64	214	170	0	0	0	0	35	0	0	37	32	233	0	899	56	44	0
[truncated: 83 more columns]

## Sheet: LDA
Biomaker_names	Logarithm value	Groups	LDA_value	P_value
d__Bacteria.p__Proteobacteria.c__Betaproteobacteria.o__Burkholderiales.f__Comamonadaceae.g__Delftia	0.460351			-
d__Bacteria.p__Synergistetes.c__Synergistia.o__Synergistales.f__Synergistaceae.g__Fretibacterium	1.87664			-
d__Bacteria.p__Firmicutes.c__Clostridia.o__Clostridiales.f__Lachnospiraceae.g__Blautia	0.876375			-
d__Bacteria.p__Proteobacteria.c__Betaproteobacteria.o__Burkholderiales.f__Comamonadaceae.g__Schlegelella	0.296067			-
d__Bacteria.p__Firmicutes.c__Clostridia.o__Clostridiales.f__Lachnospiraceae.g__Johnsonella	2.8633	CKD	2.21796	0.001658
d__Bacteria.p__Firmicutes.c__Erysipelotrichia.o__Erysipelotrichales.f__Erysipelotrichaceae.g__Eggerthia	1.3491			-
d__Bacteria.p__Bacteroidetes.c__Bacteroidia.o__Bacteroidales.f__Rikenellaceae.g__RC9_gut_group	2.14873	CKD	2.83589	4.0225e-05
d__Bacteria.p__Firmicutes.c__Clostridia.o__Clostridiales.f__Lachnospiraceae.g__Coprococcus	1.3798			-
d__Bacteria.p__Bacteroidetes.c__Sphingobacteriia.o__Sphingobacteriales.f__WCHB1_69.g__norank	4.31242	CKD	3.29804	0.0247901
d__Bacteria.p__Proteobacteria.c__Betaproteobacteria.o__Neisseriales.f__Neisseriaceae.g__Kingella	2.09294			-
d__Bacteria.p__Proteobacteria.c__Betaproteobacteria.o__Burkholderiales.f__Comamonadaceae.g__Curvibacter	0.718275			-
d__Bacteria.p__Proteobacteria.c__Gammaproteobacteria.o__Pseudomonadales.f__Moraxellaceae.g__Moraxella	3.45114			-
d__Bacteria.p__Proteobacteria.c__Deltaproteobacteria.o__Desulfobacterales.f__Desulfobulbaceae.g__Desulfobulbus	1.47448			-
d__Bacteria.p__Proteobacteria.c__Gammaproteobacteria.o__Xanthomonadales.f__Xanthomonadaceae.g__Silanimonas	0.179369			-
d__Bacteria.p__Verrucomicrobia.c__Verrucomicrobiae.o__Verrucomicrobiales.f__Verrucomicrobiaceae.g__Akkermansia	1.05465			-
d__Bacteria.p__Proteobacteria.c__Alphaproteobacteria.o__Caulobacterales.f__Caulobacteraceae.g__Asticcacaulis	0.375664			-
d__Bacteria.p__Proteobacteria.c__Epsilonproteobacteria.o__Campylobacterales.f__Helicobacteraceae.g__Rs_M59_termite_group	0			-
d__Bacteria.p__Proteobacteria.c__Gammaproteobacteria.o__Pasteurellales.f__Pasteurellaceae.g__Haemophilus	4.73357	HC	4.06463	0.0173211
d__Bacteria.p__Proteobacteria.c__Gammaproteobacteria.o__Cardiobacteriales.f__Cardiobacteriaceae.g__Cardiobacterium	2.56023			-
d__Bacteria.p__Proteobacteria.c__Gammaproteobacteria.o__Aeromonadales.f__Aeromonadaceae.g__Aeromonas	1.29856			-
d__Bacteria.p__Proteobacteria.c__Alphaproteobacteria.o__Sphingomonadales.f__Sphingomonadaceae.g__Novosphingobium	0.415353			-
d__Bacteria.p__Firmicutes.c__Clostridia.o__Clostridiales.f__Peptostreptococcaceae.g__Filifactor	3.02427	CKD	2.57982	0.00223254
d__Bacteria.p__Firmicutes.c__Bacilli.o__Lactobacillales.f__Streptococcaceae.g__Streptococcus	4.90246	CKD	4.42675	2.29156e-06
d__Bacteria.p__Proteobacteria.c__Alphaproteobacteria.o__Rhizobiales.f__Xanthobacteraceae.g__Aquabacter	0			-
d__Bacteria.p__Actinobacteria.c__Actinobacteria.o__Bifidobacteriales.f__Bifidobacteriaceae.g__Bifidobacterium	1.73694			-
d__Bacteria.p__Proteobacteria.c__Betaproteobacteria.o__Burkholderiales.f__Burkholderiaceae.g__Lautropia	3.64165	CKD	3.20864	0.00298778
d__Bacteria.p__Proteobacteria.c__Epsilonproteobacteria.o__Campylobacterales.f__Helicobacteraceae.g__Helicobacter	0.322689			-
d__Bacteria.p__Actinobacteria.c__Actinobacteria.o__Pseudonocardiales.f__Pseudonocardiaceae.g__Saccharopolyspora	0			-
d__Bacteria.p__Bacteroidetes.c__Flavobacteriia.o__Flavobacteriales.f__Flavobacteriaceae.g__Capnocytophaga	3.89147			-
d__Bacteria.p__Firmicutes.c__Negativicutes.o__Selenomonadales.f__Veillonellaceae.g__Selenomonas	3.4452			-
d__Bacteria.p__Bacteroidetes.c__Bacteroidia.o__Bacteroidales.f__Bacteroidaceae.g__Bacteroides	2.032			-
d__Bacteria.p__Firmicutes.c__Clostridia.o__Clostridiales.f__Ruminococcaceae.g__Ruminococcus	1.00295			-
d__Bacteria.p__Firmicutes.c__Negativicutes.o__Selenomonadales.f__Veillonellaceae.g__Megamonas	0.992533			-
d__Bacteria.p__Firmicutes.c__Clostridia.o__Clostridiales.f__Lachnospiraceae.g__Howardella	1.38226			-
d__Bacteria.p__Firmicutes.c__Clostridia.o__Clostridiales.f__Family_XIII.g__Incertae_Sedis	3.72444			-
d__Bacteria.p__Proteobacteria.c__Betaproteobacteria.o__Burkholderiales.f__Alcaligenaceae.g__Alcaligenes	0			-
d__Bacteria.p__Firmicutes.c__Clostridia.o__Clostridiales.f__Lachnospiraceae.g__Stomatobaculum	3.60931			-
d__Bacteria.p__Proteobacteria.c__Alphaproteobacteria.o__Sphingomonadales.f__Sphingomonadaceae.g__Sphingomonas	2.99961	HC	3.01926	6.08617e-12
d__Bacteria.p__Tenericutes.c__Mollicutes.o__Mycoplasmatales.f__Mycoplasmataceae.g__Mycoplasma	2.21484	CKD	3.8062	4.58377e-05
d__Bacteria.p__Actinobacteria.c__Actinobacteria.o__Corynebacteriales.f__Nocardiaceae.g__Rhodococcus	0.827105			-
d__Bacteria.p__Bacteroidetes.c__Bacteroidia.o__Bacteroidales.f__Prevotellaceae.g__Alloprevotella	4.58652	HC	4.09167	8.70152e-07
d__Bacteria.p__Fusobacteria.c__Fusobacteriia.o__Fusobacteriales.f__Fusobacteriaceae.g__Fusobacterium	5.02501			-
d__Bacteria.p__Proteobacteria.c__Deltaproteobacteria.o__Desulfovibrionales.f__Desulfovibrionaceae.g__Desulfovibrio	1.48268			-
d__Bacteria.p__Actinobacteria.c__Actinobacteria.o__Actinomycetales.f__Actinomycetaceae.g__Mobiluncus	1.88392	CKD	2.52842	0.000281699
d__Bacteria.p__Proteobacteria.c__Gammaproteobacteria.o__Xanthomonadales.f__Xanthomonadaceae.g__Stenotrophomonas	0			-
d__Bacteria.p__Firmicutes.c__Erysipelotrichia.o__Erysipelotrichales.f__Erysipelotrichaceae.g__Solobacterium	3.71184	HC	3.09629	0.000112563
d__Bacteria.p__Proteobacteria.c__Alphaproteobacteria.o__Rhodospirillales.f__Rhodospirillaceae.g__Magnetospirillum	0			-
d__Bacteria.p__Proteobacteria.c__Betaproteobacteria.o__Neisseriales.f__Neisseriaceae.g__Neisseria	5.38421			-
d__Bacteria.p__Actinobacteria.c__Actinobacteria.o__Propionibacteriales.f__Propionibacteriaceae.g__Propionibacterium	1.51821			-
d__Bacteria.p__Firmicutes.c__Clostridia.o__Clostridiales.f__Lachnospiraceae.g__Moryella	1.26824			-
d__Bacteria.p__Firmicutes.c__Clostridia.o__Clostridiales.f__Ruminococcaceae.g__Flavonifractor	0.40187			-
d__Bacteria.p__Proteobacteria.c__Gammaproteobacteria.o__Pseudomonadales.f__Moraxellaceae.g__Acinetobacter	1.67711			-
d__Bacteria.p__Actinobacteria.c__Actinobacteria.o__Bifidobacteriales.f__Bifidobacteriaceae.g__Gardnerella	1.21927			-
d__Bacteria.p__Proteobacteria.c__Betaproteobacteria.o__Burkholderiales.f__Oxalobacteraceae.g__Duganella	0			-
d__Bacteria.p__Actinobacteria.c__Actinobacteria.o__Coriobacteriales.f__Coriobacteriaceae.g__Olsenella	2.11425			-
d__Bacteria.p__Firmicutes.c__Negativicutes.o__Selenomonadales.f__Veillonellaceae.g__Centipeda	2.712	CKD	2.53232	0.0186285
d__Bacteria.p__Actinobacteria.c__Actinobacteria.o__Bifidobacteriales.f__Bifidobacteriaceae.g__Scardovia	1.8707			-
d__Bacteria.p__Firmicutes.c__Clostridia.o__Clostridiales.f__Peptococcaceae.g__Peptococcus	2.7929	CKD	2.34514	0.00459912
d__Bacteria.p__Firmicutes.c__Clostridia.o__Clostridiales.f__Ruminococcaceae.g__Subdoligranulum	1.83338	CKD	2.67019	2.24648e-09
d__Bacteria.p__Bacteroidetes.c__Bacteroidia.o__Bacteroidales.f__Porphyromonadaceae.g__Tannerella	3.54542	CKD	3.08743	1.26742e-07
d__Bacteria.p__Tenericutes.c__Mollicutes.o__Acholeplasmatales.f__Acholeplasmataceae.g__Acholeplasma	1.95567			-
d__Bacteria.p__Proteobacteria.c__Alphaproteobacteria.o__Caulobacterales.f__Caulobacteraceae.g__Brevundimonas	0.6554			-
d__Bacteria.p__Fusobacteria.c__Fusobacteriia.o__Fusobacteriales.f__Leptotrichiaceae.g__Sneathia	1.51188			-
d__Bacteria.p__Firmicutes.c__Bacilli.o__Bacillales.f__Bacillaceae.g__Bacillus	0.0683546			-
d__Bacteria.p__Actinobacteria.c__Actinobacteria.o__Actinomycetales.f__Actinomycetaceae.g__Actinobaculum	2.56788			-
d__Bacteria.p__Proteobacteria.c__Gammaproteobacteria.o__Enterobacteriales.f__Enterobacteriaceae.g__Citrobacter	4.41366	CKD	4.08634	1.15429e-17
d__Bacteria.p__Actinobacteria.c__Actinobacteria.o__Bifidobacteriales.f__Bifidobacteriaceae.g__Alloscardovia	1.86716			-
d__Bacteria.p__Bacteroidetes.c__Sphingobacteriia.o__Sphingobacteriales.f__Sphingobacteriaceae.g__Sphingobacterium	0.152427			-
d__Bacteria.p__Firmicutes.c__Clostridia.o__Clostridiales.f__Lachnospiraceae.g__Roseburia	1.02213			-
d__Bacteria.p__Synergistetes.c__Synergistia.o__Synergistales.f__Synergistaceae.g__Synergistes	0.148939			-
d__Bacteria.p__Proteobacteria.c__Betaproteobacteria.o__Hydrogenophilales.f__Hydrogenophilaceae.g__Hydrogenophilus	1.06666			-
d__Bacteria.p__Actinobacteria.c__Actinobacteria.o__Corynebacteriales.f__Corynebacteriaceae.g__Corynebacterium	3.22304			-
d__Bacteria.p__Synergistetes.c__Synergistia.o__Synergistales.f__Synergistaceae.g__Pyramidobacter	0.91884			-
d__Bacteria.p__Firmicutes.c__Negativicutes.o__Selenomonadales.f__Veillonellaceae.g__Veillonella	4.77711			-
d__Bacteria.p__Firmicutes.c__Clostridia.o__Clostridiales.f__Eubacteriaceae.g__Pseudoramibacter	1.24641			-
d__Bacteria.p__Firmicutes.c__Negativicutes.o__Selenomonadales.f__Veillonellaceae.g__Anaeroglobus	1.98			-
d__Bacteria.p__Firmicutes.c__Clostridia.o__Clostridiales.f__Lachnospiraceae.g__Anaerostipes	0.592076			-
d__Bacteria.p__Firmicutes.c__Negativicutes.o__Selenomonadales.f__Veillonellaceae.g__Allisonella	0			-
d__Bacteria.p__Bacteroidetes.c__Bacteroidia.o__Bacteroidales.f__Porphyromonadaceae.g__Porphyromonas	4.76649			-
d__Bacteria.p__Firmicutes.c__Clostridia.o__Clostridiales.f__Lachnospiraceae.g__Catonella	3.2422	CKD	2.72036	2.84888e-05
d__Bacteria.p__Firmicutes.c__Erysipelotrichia.o__Erysipelotrichales.f__Erysipelotrichaceae.g__Bulleidia	1.18067			-
d__Bacteria.p__Bacteroidetes.c__Flavobacteriia.o__Flavobacteriales.f__Flavobacteriaceae.g__Bergeyella	3.19965			-
d__Bacteria.p__Firmicutes.c__Negativicutes.o__Selenomonadales.f__Acidaminococcaceae.g__Phascolarctobacterium	0.633009			-
d__Bacteria.p__Proteobacteria.c__Betaproteobacteria.o__Neisseriales.f__Neisseriaceae.g__Alysiella	2.17865			-
d__Bacteria.p__Firmicutes.c__Clostridia.o__Clostridiales.f__Family_XI.g__Finegoldia	1.13106			-
d__Bacteria.p__Proteobacteria.c__Gammaproteobacteria.o__Pasteurellales.f__Pasteurellaceae.g__Actinobacillus	3.23927			-
d__Bacteria.p__Bacteroidetes.c__Bacteroidia.o__Bacteroidales.f__Bacteroidales_Incertae_Sedis.g__Phocaeicola	1.41345			-
d__Bacteria.p__Firmicutes.c__Clostridia.o__Clostridiales.f__Family_XI.g__Parvimonas	3.21925			-
d__Bacteria.p__Proteobacteria.c__Betaproteobacteria.o__Burkholderiales.f__Comamonadaceae.g__Roseateles	0.09691			-
d__Bacteria.p__Proteobacteria.c__Epsilonproteobacteria.o__Campylobacterales.f__Campylobacteraceae.g__Campylobacter	3.70751			-
d__Bacteria.p__Proteobacteria.c__Betaproteobacteria.o__Burkholderiales.f__Oxalobacteraceae.g__Janthinobacterium	0.162727			-
d__Bacteria.p__Firmicutes.c__Bacilli.o__Bacillales.f__Family_XI.g__Gemella	3.8868	CKD	3.41956	1.77542e-05
d__Bacteria.p__Bacteroidetes.c__Bacteroidia.o__Bacteroidales.f__Porphyromonadaceae.g__Odoribacter	0.895623			-
d__Bacteria.p__Firmicutes.c__Clostridia.o__Clostridiales.f__Ruminococcaceae.g__Faecalibacterium	2.02689	CKD	2.38033	0.000515799
d__Bacteria.p__Bacteroidetes.c__Flavobacteriia.o__Flavobacteriales.f__Flavobacteriaceae.g__Elizabethkingia	0.123703			-
d__Bacteria.p__Bacteroidetes.c__Bacteroidia.o__Bacteroidales.f__Rikenellaceae.g__Alistipes	0.850005			-
d__Bacteria.p__Firmicutes.c__Negativicutes.o__Selenomonadales.f__Veillonellaceae.g__Megasphaera	3.26658			-
d__Bacteria.p__Firmicutes.c__Clostridia.o__Clostridiales.f__Lachnospiraceae.g__Butyrivibrio	2.31911	CKD	2.24683	0.0260616
d__Bacteria.p__Bacteroidetes.c__Bacteroidia.o__Bacteroidales.f__Prevotellaceae.g__Prevotella	5.38739	HC	4.72302	1.81452e-05
d__Bacteria.p__Actinobacteria.c__Actinobacteria.o__Coriobacteriales.f__Coriobacteriaceae.g__Slackia	0.832219			-
d__Bacteria.p__Proteobacteria.c__Betaproteobacteria.o__Burkholderiales.f__Comamonadaceae.g__Tepidimonas	0.788715			-
d__Bacteria.p__Firmicutes.c__Clostridia.o__Clostridiales.f__Lachnospiraceae.g__Oribacterium	3.78155			-
d__Bacteria.p__Firmicutes.c__Clostridia.o__Clostridiales.f__Family_XIII.g__Mogibacterium	2.35396	HC	2.13335	2.15466e-05
d__Bacteria.p__Bacteroidetes.c__Bacteroidia.o__Bacteroidales.f__Porphyromonadaceae.g__Parabacteroides	0.259637			-
d__Bacteria.p__Firmicutes.c__Clostridia.o__Clostridiales.f__Peptostreptococcaceae.g__Peptostreptococcus	3.54671	HC	2.87596	0.000631592
d__Bacteria.p__Firmicutes.c__Clostridia.o__Clostridiales.f__Syntrophomonadaceae.g__Pelospora	0			-
d__Bacteria.p__Firmicutes.c__Clostridia.o__Clostridiales.f__Lachnospiraceae.g__Lachnospira	0.285966			-
d__Bacteria.p__Firmicutes.c__Bacilli.o__Lactobacillales.f__Aerococcaceae.g__Abiotrophia	2.35698	CKD	3.41067	0.000301165
d__Bacteria.p__Firmicutes.c__Clostridia.o__Clostridiales.f__Lachnospiraceae.g__Lachnoanaerobaculum	3.99855			-
d__Bacteria.p__Firmicutes.c__Clostridia.o__Clostridiales.f__Lachnospiraceae.g__Dorea	0.845098			-
d__Bacteria.p__Chloroflexi.c__Anaerolineae.o__Anaerolineales.f__Anaerolineaceae.g__uncultured	3.86055	CKD	3.24502	0.000518948
d__Bacteria.p__Bacteroidetes.c__Bacteroidia.o__Bacteroidales.f__Porphyromonadaceae.g__Paludibacter	2.63487	CKD	2.31041	0.000550421
d__Bacteria.p__Bacteroidetes.c__Bacteroidia.o__Bacteroidales.f__Rikenellaceae.g__Blvii28_wastewater_sludge_group	1.38226			-
d__Bacteria.p__Fusobacteria.c__Fusobacteriia.o__Fusobacteriales.f__Leptotrichiaceae.g__Leptotrichia	4.64452	CKD	3.88854	0.040683
d__Bacteria.p__Proteobacteria.c__Betaproteobacteria.o__Burkholderiales.f__Comamonadaceae.g__Comamonas	2.30182	CKD	2.86728	0.00446387
d__Bacteria.p__Candidate_division_TM7.c__Unknown_Class.o__Unknown_Order.f__Unknown_Family.g__Candidatus_Saccharimonas	3.11178			-
d__Bacteria.p__Firmicutes.c__Clostridia.o__Clostridiales.f__Lachnospiraceae.g__Shuttleworthia	2.42721			-
d__Bacteria.p__Firmicutes.c__Clostridia.o__Clostridiales.f__Lachnospiraceae.g__Pseudobutyrivibrio	1.23564			-
d__Bacteria.p__Bacteroidetes.c__Flavobacteriia.o__Flavobacteriales.f__Flavobacteriaceae.g__Chryseobacterium	0			-
d__Bacteria.p__Proteobacteria.c__Deltaproteobacteria.o__Desulfovibrionales.f__Desulfomicrobiaceae.g__Desulfomicrobium	0.712573			-
d__Bacteria.p__Proteobacteria.c__Gammaproteobacteria.o__Pasteurellales.f__Pasteurellaceae.g__Aggregatibacter	3.06589			-
d__Bacteria.p__Firmicutes.c__Clostridia.o__Clostridiales.f__Ruminococcaceae.g__Intestinimonas	0.422873			-
d__Bacteria.p__Proteobacteria.c__Gammaproteobacteria.o__Enterobacteriales.f__Enterobacteriaceae.g__Escherichia_Shigella	1.85278	CKD	2.91429	5.30881e-14
d__Bacteria.p__Firmicutes.c__Negativicutes.o__Selenomonadales.f__Veillonellaceae.g__Dialister	3.12436			-
d__Bacteria.p__Proteobacteria.c__Betaproteobacteria.o__Neisseriales.f__Neisseriaceae.g__Snodgrassella	0.71733			-
d__Bacteria.p__Firmicutes.c__Bacilli.o__Lactobacillales.f__Lactobacillaceae.g__Lactobacillus	2.55816			-
d__Bacteria.p__Proteobacteria.c__Gammaproteobacteria.o__Enterobacteriales.f__Enterobacteriaceae.g__Klebsiella	4.02615	CKD	3.69965	6.98418e-17
d__Bacteria.p__Proteobacteria.c__Gammaproteobacteria.o__Xanthomonadales.f__Xanthomonadaceae.g__Pseudoxanthomonas	0			-
d__Bacteria.p__Proteobacteria.c__Alphaproteobacteria.o__Rhizobiales.f__Methylobacteriaceae.g__Methylobacterium	1.41383			-
d__Bacteria.p__Proteobacteria.c__Gammaproteobacteria.o__Pseudomonadales.f__Pseudomonadaceae.g__Pseudomonas	1.1128			-
d__Bacteria.p__Firmicutes.c__Negativicutes.o__Selenomonadales.f__Acidaminococcaceae.g__Succiniclasticum	0.371488			-
d__Bacteria.p__Actinobacteria.c__Actinobacteria.o__Coriobacteriales.f__Coriobacteriaceae.g__Atopobium	3.32571			-
d__Bacteria.p__Spirochaetae.c__Spirochaetes.o__Spirochaetales.f__Spirochaetaceae.g__Treponema	3.29771	CKD	2.90035	4.47757e-06
d__Bacteria.p__Firmicutes.c__Bacilli.o__Lactobacillales.f__Carnobacteriaceae.g__Granulicatella	4.05947	CKD	3.31794	0.00383401
d__Bacteria.p__Actinobacteria.c__Actinobacteria.o__Micrococcales.f__Micrococcaceae.g__Rothia	4.53068	CKD	3.83527	0.000588237
d__Bacteria.p__Actinobacteria.c__Actinobacteria.o__Actinomycetales.f__Actinomycetaceae.g__Actinomyces	4.77262	CKD	4.29237	4.12132e-06
d__Bacteria.p__Actinobacteria.c__Actinobacteria.o__Coriobacteriales.f__Coriobacteriaceae.g__Cryptobacterium	0.169461			-
